# Supplementary material for: Global analysis of lysine 2-hydroxyisobutyrylation in wheat root
Source: Sci Rep. 2021 Mar 18;11:6327. doi: 10.1038/s41598-021-85879-y (PMC7973580; doi:10.1038/s41598-021-85879-y)
Supplement: Supplementary file 1 — Supplementary information. [file 41598_2021_85879_MOESM1_ESM.xlsx]

## Sheet: Table S1
Protein accession	Position	Protein description	Gene name	Modified sequence	Charge	Mass error [ppm]	MS/MS Count	Score Exp.1	PEP Exp.1	Score Exp.2	PEP Exp.2	Score Exp.3	PEP Exp.3	Score Exp.3_x000D_
A0A077RPF9	256	Peroxidase OS=Triticum aestivum OX=4565 GN=TRAES_3BF171700070CFD_c1 PE=3 SV=1	TRAES_3BF171700070CFD_c1	K(1)GMFLSDQSLIDHPLTK	3	-0.69257	3	173.87	7.24605e-13	207.532	6.50145e-25	176.939	3.95774e-13	176.94_x000D_
A0A077RSI3	149	Triosephosphat-isomerase(predicted) OS=Triticum aestivum OX=4565 GN=TRAES_3BF079100070CFD_c1 PE=3 SV=1	TRAES_3BF079100070CFD_c1	EAGSTMEVVAEQTK(1)AITGK	3	0.19428	5	165.896	6.98324e-14	160.086	9.7359e-14	182.313	3.23352e-19	182.31_x000D_
A0A077RSI3	194	Triosephosphat-isomerase(predicted) OS=Triticum aestivum OX=4565 GN=TRAES_3BF079100070CFD_c1 PE=3 SV=1	TRAES_3BF079100070CFD_c1	DWLK(1)TNVSPEVAASTR	3	0.60502	8	110.316	6.53236e-12	146.666	6.19077e-08	40.0137	1.53285e-24	218.28_x000D_
A0A077RSI3	70	Triosephosphat-isomerase(predicted) OS=Triticum aestivum OX=4565 GN=TRAES_3BF079100070CFD_c1 PE=3 SV=1	TRAES_3BF079100070CFD_c1	LRPEIQVAAQNCWVK(1)K	3	0.073512	7	141.552	4.05618e-08	142.453	3.83966e-08	141.552	3.02081e-17	200.69_x000D_
A0A077RSI3	55	Triosephosphat-isomerase(predicted) OS=Triticum aestivum OX=4565 GN=TRAES_3BF079100070CFD_c1 PE=3 SV=1	TRAES_3BF079100070CFD_c1	AK(1)LRPEIQVAAQNCWVK	3	0.095702	3	122.158	3.70979e-06	104.206	5.37012e-05	125.672	2.78733e-06	125.67_x000D_
A0A077RSQ1	365	Glyoxysomal fatty acid beta-oxidation multifunctional protein MFP-a(predicted) OS=Triticum aestivum OX=4565 GN=TRAES_3BF067800120CFD_c1 PE=3 SV=1	TRAES_3BF067800120CFD_c1	GK(1)MTEER	2	-0.35523	3	62.4642	0.0403779	69.1978	0.0509243	87.7543	0.0164505	87.754_x000D_
A0A077RSQ1	721	Glyoxysomal fatty acid beta-oxidation multifunctional protein MFP-a(predicted) OS=Triticum aestivum OX=4565 GN=TRAES_3BF067800120CFD_c1 PE=3 SV=1	TRAES_3BF067800120CFD_c1	GIPLSAPAASQVK(1)AR	2	0.76394	3	101.753	0.000312463	103.791	0.000266369	90.9663	0.000638152	90.966_x000D_
A0A077RSQ1	679	Glyoxysomal fatty acid beta-oxidation multifunctional protein MFP-a(predicted) OS=Triticum aestivum OX=4565 GN=TRAES_3BF067800120CFD_c1 PE=3 SV=1	TRAES_3BF067800120CFD_c1	GGVMLWGDSIGAK(1)YIHGK	3	0.43398	3	80.3608	0.000216657	114.627	1.82443e-06	88.427	0.000104857	88.427_x000D_
A0A077RSQ1	58	Glyoxysomal fatty acid beta-oxidation multifunctional protein MFP-a(predicted) OS=Triticum aestivum OX=4565 GN=TRAES_3BF067800120CFD_c1 PE=3 SV=1	TRAES_3BF067800120CFD_c1	AIVVTGK(1)GGK	2	0.82708	4	70.5516	0.00629937	78.0978	0.00441329	89.0474	0.00167658	89.047_x000D_
A0A077RSQ1	354	Glyoxysomal fatty acid beta-oxidation multifunctional protein MFP-a(predicted) OS=Triticum aestivum OX=4565 GN=TRAES_3BF067800120CFD_c1 PE=3 SV=1	TRAES_3BF067800120CFD_c1	IK(1)ANLQSR	2	-0.25777	3	74.1727	0.0184319	83.9477	0.0130383	104.198	0.00675902	104.2_x000D_
A0A077RSQ1	404	Glyoxysomal fatty acid beta-oxidation multifunctional protein MFP-a(predicted) OS=Triticum aestivum OX=4565 GN=TRAES_3BF067800120CFD_c1 PE=3 SV=1	TRAES_3BF067800120CFD_c1	LK(1)QQIFADLEK	2	-1.1705	3	108.564	0.000124025	117.091	2.00773e-05	90.6136	0.000173586	90.614_x000D_
A0A077RT58	99	Expressed protein(predicted) OS=Triticum aestivum OX=4565 GN=TRAES_3BF076300020CFD_c1 PE=4 SV=1	TRAES_3BF076300020CFD_c1	ITGLSGIQAK(1)K	2	-0.11225	6	103.909	0.000389101	109.389	0.00020059	124.423	2.42802e-05	124.42_x000D_
A0A077RTG8	327	Malate dehydrogenase OS=Triticum aestivum OX=4565 GN=TRAES_3BF087800010CFD_c1 PE=3 SV=1	TRAES_3BF087800010CFD_c1	GELK(1)SSIEK	2	-0.12425	3	86.8981	0.00498967	109.664	0.00185645	56.0133	0.0349226	56.013_x000D_
A0A077RTG8	166	Malate dehydrogenase OS=Triticum aestivum OX=4565 GN=TRAES_3BF087800010CFD_c1 PE=3 SV=1	TRAES_3BF087800010CFD_c1	AGTYDEK(1)R	2	0.17494	3	136.268	0.00558066	99.4417	0.0138659	135.83	0.00565669	135.83_x000D_
A0A077RTG8	332	Malate dehydrogenase OS=Triticum aestivum OX=4565 GN=TRAES_3BF087800010CFD_c1 PE=3 SV=1	TRAES_3BF087800010CFD_c1	SSIEK(1)GVAFANAS	2	-1.3248	4	80.2873	0.00240351	77.2043	0.00282716	75.0121	0.0031284	75.012_x000D_
A0A077RU32	210	WD_REPEATS_REGION domain-containing protein OS=Triticum aestivum OX=4565 GN=TRAES_3BF171700060CFD_c1 PE=4 SV=1	TRAES_3BF171700060CFD_c1	FITVSSDK(1)K	2	-1.3487	5	101.646	0.00458294	90.1504	0.0070714	74.9199	0.017095	74.92_x000D_
A0A077RU32	122	WD_REPEATS_REGION domain-containing protein OS=Triticum aestivum OX=4565 GN=TRAES_3BF171700060CFD_c1 PE=4 SV=1	TRAES_3BF171700060CFD_c1	IVVSGDGK(1)GK	2	-2.0544	6	85.3546	0.00259954	55.3143	0.00546616	66.9202	0.0107816	66.92_x000D_
A0A077RU32	146	WD_REPEATS_REGION domain-containing protein OS=Triticum aestivum OX=4565 GN=TRAES_3BF171700060CFD_c1 PE=4 SV=1	TRAES_3BF171700060CFD_c1	AFMWDSGSTVGEFDGHSK(1)R	3	-2.4751	6	132.791	7.54869e-14	43.1637	8.40321e-10	151.948	4.68209e-10	151.95_x000D_
A0A077RU32	218	WD_REPEATS_REGION domain-containing protein OS=Triticum aestivum OX=4565 GN=TRAES_3BF171700060CFD_c1 PE=4 SV=1	TRAES_3BF171700060CFD_c1	GLIYDGK(1)TGDK	2	-1.2946	5	75.8194	0.00352922	88.5961	0.00105202	59.1984	0.0207841	59.198_x000D_
A0A077RU32	258	WD_REPEATS_REGION domain-containing protein OS=Triticum aestivum OX=4565 GN=TRAES_3BF171700060CFD_c1 PE=4 SV=1	TRAES_3BF171700060CFD_c1	TAK(1)VWDISEDGSGTLNR	2	1.8885	3	124.976	6.50484e-06	186.745	1.07596e-17	178.987	4.47976e-13	178.99_x000D_
A0A077RU32	255	WD_REPEATS_REGION domain-containing protein OS=Triticum aestivum OX=4565 GN=TRAES_3BF171700060CFD_c1 PE=4 SV=1	TRAES_3BF171700060CFD_c1	QVLTVSADK(1)TAK	2	0.67315	5	111.793	0.000105606	75.1019	0.00336684	86.803	0.00145619	86.803_x000D_
A0A077RV27	383	Conserved oligomeric Golgi complex subunit 1 (Fragment)(predicted) OS=Triticum aestivum OX=4565 GN=TRAES_3BF060100010CFD_c1 PE=4 SV=1	TRAES_3BF060100010CFD_c1	NAIDGK(1)CK	2	-2.2238	3	84.5678	0.0126962	71.5012	0.019906	79.474	0.0155068	79.474_x000D_
A0A077RVB3	104	"Alpha-1,4-glucan-protein synthase (UDP-forming)(predicted) OS=Triticum aestivum OX=4565 GN=TRAES_3BF003200130CFD_c1 PE=4 SV=1"	TRAES_3BF003200130CFD_c1	YVYTIDDDCFVAK(1)DPTGK	2	-0.2644	4	114.986	4.84797e-06	200.331	1.73097e-19	194.375	5.82548e-19	194.37_x000D_
A0A077RVB3	271	"Alpha-1,4-glucan-protein synthase (UDP-forming)(predicted) OS=Triticum aestivum OX=4565 GN=TRAES_3BF003200130CFD_c1 PE=4 SV=1"	TRAES_3BF003200130CFD_c1	ASNPFVNLK(1)K	2	0.25226	5	86.8981	0.004087	60.1024	0.0401477	66.19	0.0220729	66.19_x000D_
A0A077RVB3	91	"Alpha-1,4-glucan-protein synthase (UDP-forming)(predicted) OS=Triticum aestivum OX=4565 GN=TRAES_3BF003200130CFD_c1 PE=4 SV=1"	TRAES_3BF003200130CFD_c1	K(1)YVYTIDDDCFVAK	2	-1.849	4	136.604	3.86597e-07	146.959	2.03094e-07	136.327	3.91506e-07	136.33_x000D_
A0A077RVB3	316	"Alpha-1,4-glucan-protein synthase (UDP-forming)(predicted) OS=Triticum aestivum OX=4565 GN=TRAES_3BF003200130CFD_c1 PE=4 SV=1"	TRAES_3BF003200130CFD_c1	LGK(1)IDPYFVK	2	0.35404	6	107.055	0.000407158	92.8661	0.000954223	75.8194	0.00498274	75.819_x000D_
A0A077RVB3	109	"Alpha-1,4-glucan-protein synthase (UDP-forming)(predicted) OS=Triticum aestivum OX=4565 GN=TRAES_3BF003200130CFD_c1 PE=4 SV=1"	TRAES_3BF003200130CFD_c1	DPTGK(1)DIDALAK	2	0.93562	5	169.792	5.25544e-09	154.102	5.61425e-08	186.131	4.43667e-11	186.13_x000D_
A0A077RVB3	294	"Alpha-1,4-glucan-protein synthase (UDP-forming)(predicted) OS=Triticum aestivum OX=4565 GN=TRAES_3BF003200130CFD_c1 PE=4 SV=1"	TRAES_3BF003200130CFD_c1	LTK(1)ECDTVQK	2	0.22573	13	167.114	5.01653e-06	179.195	6.78244e-07	143.96	1.33229e-07	184.55_x000D_
A0A077RVB3	344	"Alpha-1,4-glucan-protein synthase (UDP-forming)(predicted) OS=Triticum aestivum OX=4565 GN=TRAES_3BF003200130CFD_c1 PE=4 SV=1"	TRAES_3BF003200130CFD_c1	DSK(1)EADVANGK	2	-2.4358	4	138.709	1.82329e-06	116.546	2.05919e-05	105.032	0.000189842	105.03_x000D_
A0A077RVB3	352	"Alpha-1,4-glucan-protein synthase (UDP-forming)(predicted) OS=Triticum aestivum OX=4565 GN=TRAES_3BF003200130CFD_c1 PE=4 SV=1"	TRAES_3BF003200130CFD_c1	EADVANGK(1)LK	2	-0.20927	3	76.2278	0.00373949	123.863	2.33101e-05	69.2755	0.00607191	69.275_x000D_
A0A077RVB3	89	"Alpha-1,4-glucan-protein synthase (UDP-forming)(predicted) OS=Triticum aestivum OX=4565 GN=TRAES_3BF003200130CFD_c1 PE=4 SV=1"	TRAES_3BF003200130CFD_c1	CFGYMVSK(1)K	2	-0.49733	4	91.8667	0.00599252	115.714	0.0027109	103.546	0.00430906	103.55_x000D_
A0A077RVB3	76	"Alpha-1,4-glucan-protein synthase (UDP-forming)(predicted) OS=Triticum aestivum OX=4565 GN=TRAES_3BF003200130CFD_c1 PE=4 SV=1"	TRAES_3BF003200130CFD_c1	ASCISFK(1)DSACR	2	-0.39469	7	134.012	4.80474e-06	160.857	9.5387e-09	136.825	2.38068e-07	136.82_x000D_
A0A077RVB3	311	"Alpha-1,4-glucan-protein synthase (UDP-forming)(predicted) OS=Triticum aestivum OX=4565 GN=TRAES_3BF003200130CFD_c1 PE=4 SV=1"	TRAES_3BF003200130CFD_c1	CYISLSQQVK(1)EK	2	1.1735	3	180.088	3.20221e-10	153.341	6.41577e-08	166.447	6.85899e-09	166.45_x000D_
A0A077RVD7	104	OB-fold nucleic acid binding domain containing protein(predicted) OS=Triticum aestivum OX=4565 GN=TRAES_3BF062500090CFD_c1 PE=4 SV=1	TRAES_3BF062500090CFD_c1	IDMFK(1)ASMR	2	-0.19586	7	66.19	0.00096511	76.2278	0.0032021	86.8981	0.000884208	135.63_x000D_
A0A077RVD7	11	OB-fold nucleic acid binding domain containing protein(predicted) OS=Triticum aestivum OX=4565 GN=TRAES_3BF062500090CFD_c1 PE=4 SV=1	TRAES_3BF062500090CFD_c1	STAAAQGGEK(1)PALR	2	-3.1166	4	59.7496	0.00842203	174.367	3.55876e-12	53.4906	0.0125215	53.491_x000D_
A0A077RWB4	69	Aldo_ket_red domain-containing protein OS=Triticum aestivum OX=4565 GN=TRAES_3BF065800050CFD_c1 PE=4 SV=1	TRAES_3BF065800050CFD_c1	LFEEGVVK(1)R	2	0.25999	3	115.714	0.0027109	125.817	0.0021639	103.546	0.00430906	103.55_x000D_
A0A077RWB4	233	Aldo_ket_red domain-containing protein OS=Triticum aestivum OX=4565 GN=TRAES_3BF065800050CFD_c1 PE=4 SV=1	TRAES_3BF065800050CFD_c1	LGK(1)TPAQVALR	2	0.24489	3	87.1843	0.00132574	115.574	2.15106e-05	101.393	0.000257646	101.39_x000D_
A0A077RWB4	160	Aldo_ket_red domain-containing protein OS=Triticum aestivum OX=4565 GN=TRAES_3BF065800050CFD_c1 PE=4 SV=1	TRAES_3BF065800050CFD_c1	AIGVSNFSSK(1)K	2	-0.45662	3	97.7338	0.000601564	77.0624	0.00607063	87.1843	0.00244756	87.184_x000D_
A0A077RWG8	119	Uricase OS=Triticum aestivum OX=4565 GN=TRAES_3BF019300180CFD_c1 PE=3 SV=1	TRAES_3BF019300180CFD_c1	VAVDGK(1)PHSHGFK	4	-0.2331	4	52.5758	0.00763775	67.9969	0.00185507	54.3425	0.00697528	54.343_x000D_
A0A077RX76	240	Putative acyl transferase 3(predicted) OS=Triticum aestivum OX=4565 GN=TRAES_3BF096800100CFD_c1 PE=4 SV=1	TRAES_3BF096800100CFD_c1	AHSGK(1)FCSGFDVLTAK	3	0.12724	4	55.9122	0.00639154	46.543	0.0113545	63.6908	0.00326907	63.691_x000D_
A0A077RX76	189	Putative acyl transferase 3(predicted) OS=Triticum aestivum OX=4565 GN=TRAES_3BF096800100CFD_c1 PE=4 SV=1	TRAES_3BF096800100CFD_c1	GLPEPAVK(1)PVWDR	2	0.25948	4	79.6139	0.00249605	89.5068	0.0011366	74.6485	0.00317836	74.649_x000D_
A0A077RX76	7	Putative acyl transferase 3(predicted) OS=Triticum aestivum OX=4565 GN=TRAES_3BF096800100CFD_c1 PE=4 SV=1	TRAES_3BF096800100CFD_c1	ASSSFK(1)VTR	2	-0.72506	4	42.8024	0.0397524	78.4882	0.00446462	75.3872	0.00508248	75.387_x000D_
A0A077RX76	404	Putative acyl transferase 3(predicted) OS=Triticum aestivum OX=4565 GN=TRAES_3BF096800100CFD_c1 PE=4 SV=1	TRAES_3BF096800100CFD_c1	MLASCVTK(1)EHSQEFAR	3	-0.22637	4	150.763	1.49242e-08	154.691	7.26864e-09	124.251	4.75501e-06	124.25_x000D_
A0A077RXF0	237	NADH-cytochrome b5 reductase OS=Triticum aestivum OX=4565 GN=TRAES_3BF066100010CFD_c1 PE=3 SV=1	TRAES_3BF066100010CFD_c1	VFYTVDK(1)PSSDWR	2	1.3302	4	146.787	1.29196e-07	99.8441	0.000550416	123.275	3.97459e-05	123.28_x000D_
A0A077RXF0	67	NADH-cytochrome b5 reductase OS=Triticum aestivum OX=4565 GN=TRAES_3BF066100010CFD_c1 PE=3 SV=1	TRAES_3BF066100010CFD_c1	LQEK(1)ATVSHDSELFR	3	0.57491	8	88.311	0.000118416	105.137	9.955e-06	82.5896	0.000622168	82.59_x000D_
A0A077RXF0	161	NADH-cytochrome b5 reductase OS=Triticum aestivum OX=4565 GN=TRAES_3BF066100010CFD_c1 PE=3 SV=1	TRAES_3BF066100010CFD_c1	GPIEK(1)LR	2	-0.096041	4	84.0975	0.0352846	101.284	0.0228434	100.066	0.0234347	100.07_x000D_
A0A077RXF0	108	NADH-cytochrome b5 reductase OS=Triticum aestivum OX=4565 GN=TRAES_3BF066100010CFD_c1 PE=3 SV=1	TRAES_3BF066100010CFD_c1	APIGQEVEGK(1)R	2	0.54867	4	158.3	4.48239e-07	181.313	7.71754e-09	158.3	4.48239e-07	158.3_x000D_
A0A077RXS4	271	AAA domain-containing protein OS=Triticum aestivum OX=4565 GN=TRAES_3BF045700010CFD_c1 PE=3 SV=1	TRAES_3BF045700010CFD_c1	DAFELAK(1)EK	2	-0.24392	4	76.9431	0.00853843	67.3338	0.0150642	77.6625	0.00828198	77.662_x000D_
A0A077RXS4	50	AAA domain-containing protein OS=Triticum aestivum OX=4565 GN=TRAES_3BF045700010CFD_c1 PE=3 SV=1	TRAES_3BF045700010CFD_c1	VLK(1)DELQR	2	0.58611	5	101.542	0.00717869	121.092	0.0045134	78.5161	0.0160353	78.516_x000D_
A0A077RXS4	120	AAA domain-containing protein OS=Triticum aestivum OX=4565 GN=TRAES_3BF045700010CFD_c1 PE=3 SV=1	TRAES_3BF045700010CFD_c1	CVVLK(1)TSTR	2	0.64583	3	123.86	0.0012295	91.8667	0.00324591	109.29	0.00188562	109.29_x000D_
A0A077RXS4	168	AAA domain-containing protein OS=Triticum aestivum OX=4565 GN=TRAES_3BF045700010CFD_c1 PE=3 SV=1	TRAES_3BF045700010CFD_c1	VK(1)AMEVDEKPTEDYNDIGGLEK	3	0.031628	3	108.569	1.94908e-15	132.579	1.67691e-21	141.236	1.13753e-21	187.79_x000D_
A0A077RXS4	425	AAA domain-containing protein OS=Triticum aestivum OX=4565 GN=TRAES_3BF045700010CFD_c1 PE=3 SV=1	TRAES_3BF045700010CFD_c1	DATEVIHEDFNEGIIQVQAK(1)K	3	1.9807	3	132.735	9.89381e-08	104.837	2.62721e-05	127.489	2.48406e-07	127.49_x000D_
A0A077RXS4	367	AAA domain-containing protein OS=Triticum aestivum OX=4565 GN=TRAES_3BF045700010CFD_c1 PE=3 SV=1	TRAES_3BF045700010CFD_c1	K(1)MNVHPDVNFEELAR	3	-0.015753	3	95.1972	0.000181426	115.998	1.2832e-05	105.527	8.94272e-05	105.53_x000D_
A0A077RXS4	209	AAA domain-containing protein OS=Triticum aestivum OX=4565 GN=TRAES_3BF045700010CFD_c1 PE=3 SV=1	TRAES_3BF045700010CFD_c1	EQFQK(1)LGIRPPK	3	0.5523	4	47.7121	0.0152114	59.1984	0.00823725	65.1792	0.00460585	65.179_x000D_
A0A077RXS4	216	AAA domain-containing protein OS=Triticum aestivum OX=4565 GN=TRAES_3BF045700010CFD_c1 PE=3 SV=1	TRAES_3BF045700010CFD_c1	LGIRPPK(1)GVLLYGPPGTGK	3	0.040369	6	108.713	1.89827e-05	88.3849	0.000118575	99.0922	5.04727e-05	99.092_x000D_
A0A077RZ13	65	GTP-binding protein SAR1A-like(predicted) OS=Triticum aestivum OX=4565 GN=TRAES_3BF077600090CFD_c1 PE=3 SV=1	TRAES_3BF077600090CFD_c1	LVQHQPTQYPTSEELSIGQIK(1)FK	3	-0.44162	3	177.033	2.15514e-16	170.041	6.34065e-16	212.385	1.48082e-29	212.39_x000D_
A0A077RZI5	64	PUR ALPHA-1(predicted) OS=Triticum aestivum OX=4565 GN=TRAES_3BF074200070CFD_c1 PE=4 SV=1	TRAES_3BF074200070CFD_c1	ISEK(1)TSTTR	2	-0.094034	4	94.6921	0.00302532	112.295	0.00165099	109.664	0.00185645	109.66_x000D_
A0A077S166	255	DEAD-box ATP-dependent RNA helicase 25(predicted) OS=Triticum aestivum OX=4565 GN=TRAES_3BF020200040CFD_c1 PE=3 SV=1	TRAES_3BF020200040CFD_c1	IIAFIPK(1)ER	2	-0.41516	4	70.0564	0.0109934	80.6884	0.0072033	83.9477	0.00604142	83.948_x000D_
A0A077S2A9	264	Patellin-5(predicted) OS=Triticum aestivum OX=4565 GN=TRAES_3BF043700170CFD_c1 PE=4 SV=1	TRAES_3BF043700170CFD_c1	VK(1)EAMGMLR	2	2.3541	3	90.1504	0.00383029	80.6884	0.0072033	81.9717	0.00674585	81.972_x000D_
A0A077S3V2	452	Aspartate aminotransferase OS=Triticum aestivum OX=4565 GN=TRAES_3BF023000050CFD_c1 PE=4 SV=1	TRAES_3BF023000050CFD_c1	TVPHLADAIHAAVTK(1)LK	3	0.67456	3	75.682	0.000460277	114.963	4.53793e-06	76.3778	0.000444384	76.378_x000D_
A0A077S3V2	94	Aspartate aminotransferase OS=Triticum aestivum OX=4565 GN=TRAES_3BF023000050CFD_c1 PE=4 SV=1	TRAES_3BF023000050CFD_c1	TEEGK(1)PLVLNVVK	2	-0.42444	3	74.7805	0.00316023	77.8945	0.00273232	80.3118	0.00240014	80.312_x000D_
A0A077S3V2	133	Aspartate aminotransferase OS=Triticum aestivum OX=4565 GN=TRAES_3BF023000050CFD_c1 PE=4 SV=1	TRAES_3BF023000050CFD_c1	LSAK(1)LIFGADSPAIQENR	3	0.80647	3	141.603	4.75129e-09	124.249	2.734e-06	88.2823	0.000106863	88.282_x000D_
A0A077S4G0	90	S5 DRBM domain-containing protein OS=Triticum aestivum OX=4565 GN=TRAES_3BF004400020CFD_c1 PE=3 SV=1	TRAES_3BF004400020CFD_c1	EHQIVEQLCPGLK(1)DEVMK	3	1.1933	3	127.966	6.97802e-07	132.135	3.45675e-07	131.835	3.71014e-07	131.84_x000D_
A0A077S4G0	95	S5 DRBM domain-containing protein OS=Triticum aestivum OX=4565 GN=TRAES_3BF004400020CFD_c1 PE=3 SV=1	TRAES_3BF004400020CFD_c1	EHQIVEQLCPGLKDEVMK(1)ITPVQK	4	-0.19073	11	116.737	2.04121e-05	80.5733	1.93496e-40	67.6563	0.001438	116.24_x000D_
A0A077S4G0	101	S5 DRBM domain-containing protein OS=Triticum aestivum OX=4565 GN=TRAES_3BF004400020CFD_c1 PE=3 SV=1	TRAES_3BF004400020CFD_c1	ITPVQK(1)QTR	2	0.16956	8	82.4167	0.00658721	92.2389	0.00321685	91.6583	0.00329274	91.658_x000D_
A0A077S4G0	65	S5 DRBM domain-containing protein OS=Triticum aestivum OX=4565 GN=TRAES_3BF004400020CFD_c1 PE=3 SV=1	TRAES_3BF004400020CFD_c1	FTK(1)MEELYLHSLPIK	3	2.1331	3	166.036	5.36163e-12	70.197	0.00119322	168.104	4.60184e-12	168.1_x000D_
A0A077S6B3	159	PfkB domain-containing protein OS=Triticum aestivum OX=4565 GN=TRAES_3BF078000040CFD_c1 PE=4 SV=1	TRAES_3BF078000040CFD_c1	VAK(1)EAGALLSYDPNLR	2	0.9891	5	131.448	5.18061e-06	166.587	9.03905e-12	116.061	2.15746e-05	116.06_x000D_
A0A077S6B3	272	PfkB domain-containing protein OS=Triticum aestivum OX=4565 GN=TRAES_3BF078000040CFD_c1 PE=4 SV=1	TRAES_3BF078000040CFD_c1	K(1)IVQDPSALQDK	2	0.43902	6	185.574	8.46376e-11	191.48	5.57265e-11	139.781	3.82054e-07	139.78_x000D_
A0A077S6B3	291	PfkB domain-containing protein OS=Triticum aestivum OX=4565 GN=TRAES_3BF078000040CFD_c1 PE=4 SV=1	TRAES_3BF078000040CFD_c1	LEGAIK(1)FANACGAITATK	2	0.98342	3	169.514	2.27842e-13	122.939	3.03284e-06	136.811	6.10543e-09	136.81_x000D_
A0A077S6B3	283	PfkB domain-containing protein OS=Triticum aestivum OX=4565 GN=TRAES_3BF078000040CFD_c1 PE=4 SV=1	TRAES_3BF078000040CFD_c1	IVQDPSALQDK(1)TK	2	-0.13274	6	143.459	1.66163e-07	136.331	2.45331e-07	143.925	1.60984e-07	143.93_x000D_
A0A077S6B3	303	PfkB domain-containing protein OS=Triticum aestivum OX=4565 GN=TRAES_3BF078000040CFD_c1 PE=4 SV=1	TRAES_3BF078000040CFD_c1	FANACGAITATK(1)K	2	-0.80577	4	145.815	2.5846e-07	174.463	1.18629e-11	158.111	6.31503e-09	158.11_x000D_
A0A077S6B3	72	PfkB domain-containing protein OS=Triticum aestivum OX=4565 GN=TRAES_3BF078000040CFD_c1 PE=4 SV=1	TRAES_3BF078000040CFD_c1	MLAK(1)ILR	2	-0.40917	4	128.755	0.012365	104.111	0.0214707	118.011	0.015501	118.01_x000D_
A0A077S6B3	242	PfkB domain-containing protein OS=Triticum aestivum OX=4565 GN=TRAES_3BF078000040CFD_c1 PE=4 SV=1	TRAES_3BF078000040CFD_c1	YYTK(1)DFR	2	-0.25195	5	114.783	0.00808496	101.643	0.022669	101.643	0.00949037	101.64_x000D_
A0A080YU51	346	VWFA domain-containing protein OS=Triticum aestivum OX=4565 GN=TRAES_3BF072500070CFD_c1 PE=4 SV=1	TRAES_3BF072500070CFD_c1	TQNPATVAGSK(1)AR	2	0.87709	3	85.9091	0.00163099	86.4977	0.00155009	116.902	5.92225e-05	116.9_x000D_
A0A080YUW8	129	Histone H2A OS=Triticum aestivum OX=4565 GN=TRAES_3BF065400180CFD_c1 PE=3 SV=1	TRAES_3BF065400180CFD_c1	EAQSPK(1)SPR	2	0.33174	4	116.518	0.00144483	107.788	0.00200291	119.68	0.00135207	119.68_x000D_
A0A096USR9	276	RNA helicase OS=Triticum aestivum OX=4565 GN=DEAD1-B PE=2 SV=1	DEAD1-B	K(1)FAYQTGVK	2	1.6394	3	87.258	0.00897492	90.1504	0.0070714	69.2755	0.0215228	69.275_x000D_
A0A096USR9	275	RNA helicase OS=Triticum aestivum OX=4565 GN=DEAD1-B PE=2 SV=1	DEAD1-B	ELSVQIHEEAK(1)K	3	-1.6474	5	124.515	3.41346e-06	228.697	3.37966e-22	43.5943	0.0203907	43.594_x000D_
A0A0C4BIR6	74	Ribosomal_L16 domain-containing protein OS=Triticum aestivum OX=4565 PE=4 SV=1	---	IACNK(1)YMTK	2	-0.47142	5	79.1482	0.00206446	174.916	0.000501451	164.345	0.0179835	164.34_x000D_
A0A0C4BIR6	39	Ribosomal_L16 domain-containing protein OS=Triticum aestivum OX=4565 PE=4 SV=1	---	IYDVGMK(1)K	2	-0.047206	14	108.461	0.0112345	108.461	0.0112345	84.5678	0.0164525	95.531_x000D_
A0A0C4BIR6	57	Ribosomal_L16 domain-containing protein OS=Triticum aestivum OX=4565 PE=4 SV=1	---	GVDEFSHCVHLVSWEK(1)ENVSSEALEAAR	4	0.023064	5	113.133	5.76005e-08	174.401	9.35637e-18	203.333	1.69442e-32	203.33_x000D_
A0A0C4BIR6	183	Ribosomal_L16 domain-containing protein OS=Triticum aestivum OX=4565 PE=4 SV=1	---	NDYLK(1)FK	2	-0.26498	8	79.4686	0.0400038	77.0577	0.0424617	67.9808	0.0297259	89.55_x000D_
A0A0C4BIR6	198	Ribosomal_L16 domain-containing protein OS=Triticum aestivum OX=4565 PE=4 SV=1	---	ILPDGVNAK(1)LLGCHGR	3	-0.13023	9	56.8717	0.00224332	63.6823	0.000461441	80.6319	0.000531573	80.632_x000D_
A0A0C4BIR6	41	Ribosomal_L16 domain-containing protein OS=Triticum aestivum OX=4565 PE=4 SV=1	---	K(1)GVDEFSHCVHLVSWEK	4	0.07454	5	107.025	2.96246e-05	94.3869	7.5531e-05	112.818	1.4699e-06	118.37_x000D_
A0A0C4BIR6	121	Ribosomal_L16 domain-containing protein OS=Triticum aestivum OX=4565 PE=4 SV=1	---	GAFGK(1)PQGVCAR	2	0.030061	5	77.0624	0.00304671	88.5961	0.00116339	53.0801	0.0261791	53.08_x000D_
A0A0C4BIR6	164	Ribosomal_L16 domain-containing protein OS=Triticum aestivum OX=4565 PE=4 SV=1	---	QK(1)IIESR	2	0.66252	4	90.3084	0.0289524	84.5678	0.0348051	84.5678	0.0348051	84.568_x000D_
A0A0C4BIR6	30	Ribosomal_L16 domain-containing protein OS=Triticum aestivum OX=4565 PE=4 SV=1	---	GVPDPK(1)IR	2	0.69423	3	53.9678	0.0526787	53.9678	0.0526787	60.4775	0.0394383	60.478_x000D_
A0A0C4BIR6	101	Ribosomal_L16 domain-containing protein OS=Triticum aestivum OX=4565 PE=4 SV=1	---	INK(1)MLSCAGADR	2	-0.69941	7	119.386	1.44705e-05	132.79	7.34981e-06	143.424	1.68575e-07	153.81_x000D_
A0A0C4BIR6	82	Ribosomal_L16 domain-containing protein OS=Triticum aestivum OX=4565 PE=4 SV=1	---	HAGK(1)DAFHLR	3	0.80203	9	67.0795	6.37116e-06	155.115	6.37116e-06	106.618	0.000156913	106.62_x000D_
A0A0C4BIT2	50	Epimerase domain-containing protein OS=Triticum aestivum OX=4565 PE=4 SV=1	---	LK(1)SEGHYIIASDWK	3	0.92055	3	72.8979	0.0011635	72.3214	0.0011914	80.3867	0.000801177	80.387_x000D_
A0A0C4BIT2	213	Epimerase domain-containing protein OS=Triticum aestivum OX=4565 PE=4 SV=1	---	FHNIYGPFGTWK(1)GGR	3	-0.24912	6	121.449	8.82439e-06	68.1676	0.00183678	118.24	1.07294e-05	118.24_x000D_
A0A0C4BIT2	315	Epimerase domain-containing protein OS=Triticum aestivum OX=4565 PE=4 SV=1	---	NSDNTLIK(1)EK	2	0.86783	6	103.083	1.60658e-05	106.618	0.000424002	79.2014	0.00413745	79.201_x000D_
A0A0C4BIT2	349	Epimerase domain-containing protein OS=Triticum aestivum OX=4565 PE=4 SV=1	---	TEGK(1)DVALYGSSK	2	-0.19419	5	138.214	2.24419e-07	140.308	2.01164e-07	156.243	2.41722e-08	156.24_x000D_
A0A0C4BIT2	317	Epimerase domain-containing protein OS=Triticum aestivum OX=4565 PE=4 SV=1	---	EK(1)LGWAPTMR	2	-0.81503	4	107.026	0.000408283	76.3317	0.00485469	60.6413	0.0208797	60.641_x000D_
A0A0C4BIT2	292	Epimerase domain-containing protein OS=Triticum aestivum OX=4565 PE=4 SV=1	---	K(1)LPIHHIPGPEGVR	4	0.10704	3	78.5288	0.000816027	80.9595	0.000708328	88.075	0.000393056	88.075_x000D_
A0A0C4BIT2	187	Epimerase domain-containing protein OS=Triticum aestivum OX=4565 PE=4 SV=1	---	LATEELCK(1)HYTK	3	-0.59978	4	98.9017	0.000167692	104.244	0.000114393	94.1217	2.57322e-05	94.122_x000D_
A0A0C4BIT2	29	Epimerase domain-containing protein OS=Triticum aestivum OX=4565 PE=4 SV=1	---	ELYWPSEK(1)LR	2	-0.16624	5	105.975	0.000448809	101.381	0.000345761	107.555	0.000387911	107.55_x000D_
A0A0C4BIT2	343	Epimerase domain-containing protein OS=Triticum aestivum OX=4565 PE=4 SV=1	---	EQIEK(1)ER	2	-0.26563	3	77.2825	0.0422325	89.1423	0.0301414	83.2061	0.0361934	83.206_x000D_
A0A0C4BIW4	106	40S ribosomal protein S14(predicted) OS=Triticum aestivum OX=4565 GN=CAMPLR22A2D_LOCUS2947 PE=3 SV=1	CAMPLR22A2D_LOCUS2947	TK(1)TPGPGAQAALR	2	0.61203	5	92.2953	0.000807879	90.7928	0.000959888	105.652	0.000352318	105.65_x000D_
A0A0C4BJE5	306	Serine hydroxymethyltransferase OS=Triticum aestivum OX=4565 PE=3 SV=1	---	EVK(1)YDFEDK	2	0.19769	3	76.9431	0.00853843	57.785	0.0318147	60.064	0.0278168	60.064_x000D_
A0A0C4BJE5	385	Serine hydroxymethyltransferase OS=Triticum aestivum OX=4565 PE=3 SV=1	---	GYDIVSGGTDNHLVLVNLK(1)K	3	0.21519	3	135.088	5.13729e-08	127.966	3.75168e-07	116.605	8.91743e-07	116.6_x000D_
A0A0C4BJE5	218	Serine hydroxymethyltransferase OS=Triticum aestivum OX=4565 PE=3 SV=1	---	PK(1)LIVAGASAYAR	2	-1.7249	3	77.7756	0.00274865	60.5499	0.0141719	49.9877	0.0471925	49.988_x000D_
A0A0C4BJE5	396	Serine hydroxymethyltransferase OS=Triticum aestivum OX=4565 PE=3 SV=1	---	VEK(1)VLENVHIAANK	3	-0.1424	3	95.2645	0.000214088	61.4093	0.0048565	114.705	1.84078e-05	114.7_x000D_
A0A0C4BK41	400	AAA domain-containing protein OS=Triticum aestivum OX=4565 PE=3 SV=1	---	TVTEK(1)DFLDSVNK	2	0.09705	6	142.104	9.26234e-12	112.437	6.38044e-12	157.558	9.56178e-09	157.56_x000D_
A0A0C4BK41	215	AAA domain-containing protein OS=Triticum aestivum OX=4565 PE=3 SV=1	---	GVLCYGPPGTGK(1)TLLAR	2	0.73579	3	118.308	1.03392e-05	132.837	1.98516e-06	101.783	0.000143599	101.78_x000D_
A0A0C4BK41	103	AAA domain-containing protein OS=Triticum aestivum OX=4565 PE=3 SV=1	---	IINPNTDDAK(1)YMINVK	2	0.72741	4	136.395	1.16009e-07	97.4499	0.000297322	155.572	1.50021e-08	155.57_x000D_
A0A0C4BK41	179	AAA domain-containing protein OS=Triticum aestivum OX=4565 PE=3 SV=1	---	EQIEK(1)MR	2	3.9548	3	73.6163	0.0459702	89.3692	0.02991	77.7407	0.0417653	77.741_x000D_
A0A0C4BK41	113	AAA domain-containing protein OS=Triticum aestivum OX=4565 PE=3 SV=1	---	QIAK(1)FVVGLGDK	2	0.9965	3	64.1035	0.0115189	91.9393	0.00064082	75.1019	0.00336684	75.102_x000D_
A0A0C4BK54	124	40S ribosomal protein S14(predicted) OS=Triticum aestivum OX=4565 PE=3 SV=1	---	SGMK(1)IGR	2	0.32222	5	81.6131	0.0378174	81.3204	0.0381159	95.3523	0.0257238	95.352_x000D_
A0A0C4BK54	60	40S ribosomal protein S14(predicted) OS=Triticum aestivum OX=4565 PE=3 SV=1	---	ITGGMK(1)VK	2	1.2473	4	71.5012	0.019906	60.4363	0.0395221	52.4819	0.0557011	52.482_x000D_
A0A0C4BK54	85	40S ribosomal protein S14(predicted) OS=Triticum aestivum OX=4565 PE=3 SV=1	---	CK(1)ELGITALHIK	3	-0.30543	4	65.2948	0.00367656	101.532	0.000141448	70.0893	0.0015489	70.089_x000D_
A0A0C4BK54	95	40S ribosomal protein S14(predicted) OS=Triticum aestivum OX=4565 PE=3 SV=1	---	ELGITALHIK(1)LR	2	-0.031645	5	57.1747	0.00767301	97.1627	0.000185041	95.1834	0.000553366	95.183_x000D_
A0A0C4BK54	10	40S ribosomal protein S14(predicted) OS=Triticum aestivum OX=4565 PE=3 SV=1	---	TREPK(1)EENVTLGPAVR	3	-0.9468	8	123.023	6.46346e-06	131.556	2.31298e-06	149.987	2.02794e-08	149.99_x000D_
A0A0C4BK54	105	40S ribosomal protein S14(predicted) OS=Triticum aestivum OX=4565 PE=3 SV=1	---	TK(1)TPGPGAQSALR	2	0.51606	4	99.9908	0.000545411	86.803	0.00150815	124.068	3.73247e-05	124.07_x000D_
A0A0C4BKA8	409	AAA domain-containing protein OS=Triticum aestivum OX=4565 PE=3 SV=1	---	DNEK(1)NMSLR	2	0.04048	4	76.2278	0.00879341	98.0483	0.0027633	78.5125	0.00697264	81.335_x000D_
A0A0C4BKB7	149	Glycine cleavage system H protein OS=Triticum aestivum OX=4565 PE=3 SV=1	---	YSK(1)FCEEEDSKH	3	-0.31952	4	94.1275	4.82145e-05	97.9476	5.45742e-05	70.9313	0.00350237	82.85_x000D_
A0A0C4BKB7	35	Glycine cleavage system H protein OS=Triticum aestivum OX=4565 PE=3 SV=1	---	DLK(1)YAETHEWVK	3	0.14781	7	51.1346	1.54062e-07	154.719	4.96447e-08	59.2273	7.72104e-09	164.65_x000D_
A0A0C4BKB7	157	Glycine cleavage system H protein OS=Triticum aestivum OX=4565 PE=3 SV=1	---	FCEEEDSK(1)H	2	-0.20029	7	123.86	0.00226987	123.86	0.00226987	136.566	0.00158577	136.57_x000D_
A0A0C4BKI1	59	60S ribosomal protein L35a-1(predicted) OS=Triticum aestivum OX=4565 PE=3 SV=1	---	LAYVYK(1)AK	2	-1.6391	3	67.9808	0.024177	54.1572	0.0522937	57.1775	0.0461505	57.177_x000D_
A0A0C4BKI1	22	60S ribosomal protein L35a-1(predicted) OS=Triticum aestivum OX=4565 PE=3 SV=1	---	GTILGFK(1)R	2	-0.33558	5	90.3084	0.0175916	83.2061	0.0248265	92.4704	0.0158998	92.47_x000D_
A0A0C4BKI1	52	60S ribosomal protein L35a-1(predicted) OS=Triticum aestivum OX=4565 PE=3 SV=1	---	EDVAWYAGK(1)R	2	0.52002	3	89.0288	0.00310381	107.788	0.000699545	138.08	0.00011823	138.08_x000D_
A0A0C4BKI1	91	60S ribosomal protein L35a-1(predicted) OS=Triticum aestivum OX=4565 PE=3 SV=1	---	AQFK(1)SNLPAESMGR	2	-0.8515	7	118.08	4.19636e-05	113.433	1.13585e-07	146.586	1.13585e-07	146.59_x000D_
A0A0E3IET8	263	Phosphate transporter protein OS=Triticum aestivum OX=4565 GN=PHT1.9-D1 PE=4 SV=1	PHT1.9-D1	VLNK(1)EISEEDVQGER	2	0.91424	3	217.479	2.8621e-20	231.711	8.9917e-25	209.605	5.83236e-20	209.6_x000D_
A0A172WCB1	98	Cold-responsive LEA/RAB-related COR protein OS=Triticum aestivum OX=4565 GN=Wrab17.1 PE=2 SV=1	Wrab17.1	K(1)TATETADATK	2	-1.0528	3	103.135	0.000415739	124.119	2.48103e-05	81.2391	0.0045756	81.239_x000D_
A0A172WCB1	110	Cold-responsive LEA/RAB-related COR protein OS=Triticum aestivum OX=4565 GN=Wrab17.1 PE=2 SV=1	Wrab17.1	EK(1)STEAAQHVQDTAAQYTK	3	-0.14694	3	152.012	4.35718e-10	148.259	6.90921e-10	129.462	4.26376e-07	129.46_x000D_
A0A173FEH2	155	TSK1 protein OS=Triticum aestivum OX=4565 GN=tsk1 PE=2 SV=1	tsk1	TFNIK(1)NDFTPEEEEEIRR	3	-0.071511	4	116.605	2.04473e-06	111.645	9.67854e-06	92.2357	7.07574e-05	92.236_x000D_
A0A173FEH2	61	TSK1 protein OS=Triticum aestivum OX=4565 GN=tsk1 PE=2 SV=1	tsk1	ILSK(1)VIEYCNK	2	-0.69181	6	141.711	1.58113e-06	122.699	1.47796e-05	127.868	9.89732e-06	127.87_x000D_
A0A173FEH2	10	TSK1 protein OS=Triticum aestivum OX=4565 GN=tsk1 PE=2 SV=1	tsk1	AAAGDAGEK(1)K	2	0.046963	12	101.381	0.000731942	107.555	0.000487952	110.534	0.00034347	110.53_x000D_
A0A173FEH2	143	TSK1 protein OS=Triticum aestivum OX=4565 GN=tsk1 PE=2 SV=1	tsk1	GK(1)TPEEIRK	3	0.92591	4	51.2762	0.00751059	124.983	0.00413072	99.4417	0.00346349	99.442_x000D_
A0A1D5S567	41	Thioredoxin OS=Triticum aestivum OX=4565 PE=3 SV=1	---	IEEANK(1)DGK	2	0.80634	4	78.0978	0.00812681	64.82	0.0194739	88.4955	0.00442023	88.495_x000D_
A0A1D5SLF7	85	Nucleic acid-binding OB-fold-like protein(predicted) OS=Triticum aestivum OX=4565 PE=4 SV=1	---	VDMYK(1)GSMR	2	-0.63243	9	53.1236	0.00904966	78.0978	0.00109042	48.9809	0.00445715	88.392_x000D_
A0A1D5SLF7	94	Nucleic acid-binding OB-fold-like protein(predicted) OS=Triticum aestivum OX=4565 PE=4 SV=1	---	LAVDK(1)WGTLK	2	1.0919	3	93.0956	0.000945374	134.844	7.35274e-05	68.3555	0.00847331	68.355_x000D_
A0A1D5SLF7	26	Nucleic acid-binding OB-fold-like protein(predicted) OS=Triticum aestivum OX=4565 PE=4 SV=1	---	VLSAK(1)PVVLHR	3	0.19313	3	77.1917	0.00120761	64.82	0.00446868	67.113	0.00315407	67.113_x000D_
A0A1D5SLF7	108	Nucleic acid-binding OB-fold-like protein(predicted) OS=Triticum aestivum OX=4565 PE=4 SV=1	---	AAESPADFK(1)VK	2	-0.88123	4	58.1721	0.022374	49.4481	0.0358894	58.1721	0.022374	58.172_x000D_
A0A1D5SLI4	155	40S ribosomal protein S4 OS=Triticum aestivum OX=4565 PE=3 SV=1	---	YPDPLIK(1)ANDTIK	3	-0.61443	8	118.507	5.43163e-05	66.0043	6.2254e-05	43.0301	4.0292e-05	123.1_x000D_
A0A1D5SLI4	53	40S ribosomal protein S4 OS=Triticum aestivum OX=4565 PE=3 SV=1	---	LK(1)YALTYR	2	-0.0015474	6	119.211	0.00469839	109.478	0.00592447	97.4306	0.00782842	97.431_x000D_
A0A1D5SLI4	245	40S ribosomal protein S4 OS=Triticum aestivum OX=4565 PE=3 SV=1	---	GIK(1)LTIIEEQR	2	-1.3308	5	92.1118	0.000430609	100.931	0.000266261	80.2447	0.00103388	80.245_x000D_
A0A1D5SLI4	22	40S ribosomal protein S4 OS=Triticum aestivum OX=4565 PE=3 SV=1	---	LNAPSHWMLDK(1)LGGAFAPK	3	-0.14545	13	200.993	2.92239e-20	182.763	3.16263e-19	178.064	1.21753e-14	178.06_x000D_
A0A1D5SLI4	106	40S ribosomal protein S4 OS=Triticum aestivum OX=4565 PE=3 SV=1	---	LLYDTK(1)GR	2	0.098407	15	91.8534	0.00683147	103.739	0.00683147	64.4204	0.0149748	80.438_x000D_
A0A1D5SLI4	264	40S ribosomal protein S4 OS=Triticum aestivum OX=4565 PE=3 SV=1	---	DAAAQAAAK(1)A	2	-1.3981	8	93.5557	0.00171258	85.6222	0.00467574	58.592	0.044632	58.592_x000D_
A0A1D5SLI4	240	40S ribosomal protein S4 OS=Triticum aestivum OX=4565 PE=3 SV=1	---	PWVSLPK(1)GK	2	0.83765	10	96.0336	0.00292059	85.8618	0.00535908	56.9157	0.0152114	56.916_x000D_
A0A1D5SLI4	161	40S ribosomal protein S4 OS=Triticum aestivum OX=4565 PE=3 SV=1	---	ANDTIK(1)LDLETNK	2	0.091056	5	170.95	1.00783e-11	133.159	9.54322e-06	147.658	1.02454e-11	170.79_x000D_
A0A1D5SLI4	120	40S ribosomal protein S4 OS=Triticum aestivum OX=4565 PE=3 SV=1	---	DEDAK(1)FK	2	-0.57798	10	89.5498	0.0297259	91.9062	0.0143698	89.5498	0.0297259	89.55_x000D_
A0A1D5SLI4	75	40S ribosomal protein S4 OS=Triticum aestivum OX=4565 PE=3 SV=1	---	HIMVDGK(1)VR	2	0.21262	21	58.9551	0.0060234	81.525	0.00229757	53.7564	0.00535908	99.815_x000D_
A0A1D5SLI4	134	40S ribosomal protein S4 OS=Triticum aestivum OX=4565 PE=3 SV=1	---	SVQFGQK(1)GIPYLNTYDGR	3	-0.58669	9	58.8695	2.40678e-26	202.601	1.70919e-20	123.685	1.05945e-06	123.68_x000D_
A0A1D5SLI4	230	40S ribosomal protein S4 OS=Triticum aestivum OX=4565 PE=3 SV=1	---	LGNVFTIGK(1)GTK	2	0.48856	6	82.0687	6.50705e-05	80.3118	9.04454e-10	66.9887	6.36081e-07	128.05_x000D_
A0A1D5SLI4	202	40S ribosomal protein S4 OS=Triticum aestivum OX=4565 PE=3 SV=1	---	HK(1)GTFETIHVEDAQGHQFATR	4	-1.5572	8	200.953	1.49914e-22	272.103	8.2184e-60	145.255	3.9837e-29	210.66_x000D_
A0A1D5SLI4	196	40S ribosomal protein S4 OS=Triticum aestivum OX=4565 PE=3 SV=1	---	VGVIK(1)NR	2	-0.020627	6	94.1632	0.0263012	107.744	0.00800217	94.1632	0.0263012	94.163_x000D_
A0A1D5SRX8	170	60S ribosomal protein L18a OS=Triticum aestivum OX=4565 PE=3 SV=1	---	TTYK(1)ATRPNLFM	2	-1.6129	9	92.2953	0.00569605	126.499	0.000184595	86.7722	0.0131857	111.01_x000D_
A0A1D5SRX8	25	60S ribosomal protein L18a OS=Triticum aestivum OX=4565 PE=3 SV=1	---	ALPTPGDEQPK(1)IYR	2	1.5046	7	151.994	6.16782e-08	117.704	4.28306e-05	103.135	2.2973e-05	126.32_x000D_
A0A1D5SRX8	75	60S ribosomal protein L18a OS=Triticum aestivum OX=4565 PE=3 SV=1	---	NPTTIK(1)NYGIWLR	2	1.1042	3	219.434	4.00116e-19	225.333	2.38722e-23	78.4013	0.00392218	78.401_x000D_
A0A1D5SRX8	142	60S ribosomal protein L18a OS=Triticum aestivum OX=4565 PE=3 SV=1	---	DNTK(1)QFHNSK	3	0.14647	8	86.0142	0.000901015	219.329	1.51643e-10	52.3906	0.006076	63.415_x000D_
A0A1D5SRX8	94	60S ribosomal protein L18a OS=Triticum aestivum OX=4565 PE=3 SV=1	---	TGYHNMYK(1)EYR	3	-0.0056384	5	169.822	4.28411e-08	107.711	5.17807e-05	234.236	2.62548e-16	234.24_x000D_
A0A1D5SRX8	30	60S ribosomal protein L18a OS=Triticum aestivum OX=4565 PE=3 SV=1	---	MK(1)LWATNEVR	2	-0.14327	9	118.278	0.00012632	113.687	8.93196e-05	118.278	4.91365e-05	143.5_x000D_
A0A1D5SRX8	148	60S ribosomal protein L18a OS=Triticum aestivum OX=4565 PE=3 SV=1	---	QFHNSK(1)IK	3	-0.26124	12	71.5012	0.00736672	74.184	0.00681889	86.095	0.0043867	86.095_x000D_
A0A1D5SRX8	157	60S ribosomal protein L18a OS=Triticum aestivum OX=4565 PE=3 SV=1	---	FPLVYQK(1)VRPPTR	3	0.28872	10	65.2336	0.00402516	61.1103	0.00136686	61.1103	0.00130431	75.764_x000D_
A0A1D5SRX8	150	60S ribosomal protein L18a OS=Triticum aestivum OX=4565 PE=3 SV=1	---	IK(1)FPLVYQK	2	1.7191	6	106.599	0.0020957	116.372	0.00144911	115.699	0.00146885	115.7_x000D_
A0A1D5SSE7	60	Guanosine nucleotide diphosphate dissociation inhibitor OS=Triticum aestivum OX=4565 PE=3 SV=1	---	GEEK(1)PPAHLGASR	3	-0.85709	3	53.168	0.00827092	57.7875	0.00627486	62.2875	0.0045094	62.287_x000D_
A0A1D5SSE7	206	Guanosine nucleotide diphosphate dissociation inhibitor OS=Triticum aestivum OX=4565 PE=3 SV=1	---	YLSEPAIDTVK(1)R	2	1.1228	7	76.0727	8.30697e-05	158.041	2.70722e-08	95.4173	3.05993e-05	128.36_x000D_
A0A1D5SSE7	280	Guanosine nucleotide diphosphate dissociation inhibitor OS=Triticum aestivum OX=4565 PE=3 SV=1	---	K(1)VVCDPSYLANK	2	1.8947	3	104.244	0.000570663	89.46	0.00188739	119.253	6.56359e-05	119.25_x000D_
A0A1D5SSE7	97	Guanosine nucleotide diphosphate dissociation inhibitor OS=Triticum aestivum OX=4565 PE=3 SV=1	---	TLIHTDVTK(1)YLSFK	3	0.53892	5	246.859	8.68851e-26	240.587	1.37324e-24	240.587	1.37324e-24	240.59_x000D_
A0A1D5SSE7	325	Guanosine nucleotide diphosphate dissociation inhibitor OS=Triticum aestivum OX=4565 PE=3 SV=1	---	AIAIMSHPIPNANDSHSIQIILPQK(1)QLGR	4	0.95546	3	61.5222	0.00210944	131.503	2.25612e-10	149.04	2.01475e-13	149.04_x000D_
A0A1D5T8Y9	64	MFS domain-containing protein OS=Triticum aestivum OX=4565 GN=CAMPLR22A2D_LOCUS2611 PE=3 SV=1	CAMPLR22A2D_LOCUS2611	KFFPEVYNK(1)K	3	-0.22327	5	92.556	0.000410251	91.0686	0.00287599	89.698	0.00736913	89.698_x000D_
A0A1D5T8Y9	196	MFS domain-containing protein OS=Triticum aestivum OX=4565 GN=CAMPLR22A2D_LOCUS2611 PE=3 SV=1	CAMPLR22A2D_LOCUS2611	IK(1)AGYGWR	2	0.96013	5	75.692	0.0175936	92.4704	0.00861229	73.2601	0.0189355	73.26_x000D_
A0A1D5TKM2	42	Eukaryotic translation initiation factor 5A OS=Triticum aestivum OX=4565 GN=CAMPLR22A2D_LOCUS1713 PE=3 SV=1	CAMPLR22A2D_LOCUS1713	PCK(1)VVEVSTSK	2	3.3672	6	84.2973	0.000845751	104.244	0.000204521	114.721	2.23164e-05	114.72_x000D_
A0A1D5TKM2	71	Eukaryotic translation initiation factor 5A OS=Triticum aestivum OX=4565 GN=CAMPLR22A2D_LOCUS1713 PE=3 SV=1	CAMPLR22A2D_LOCUS1713	K(1)LEDIVPSSHNCDVPHVDR	4	0.049962	6	102.978	2.80252e-05	92.5631	5.33306e-05	120.4	9.13685e-07	120.4_x000D_
A0A1D5TKM2	30	Eukaryotic translation initiation factor 5A OS=Triticum aestivum OX=4565 GN=CAMPLR22A2D_LOCUS1713 PE=3 SV=1	CAMPLR22A2D_LOCUS1713	K(1)GGFLVIK	2	-0.28325	3	78.5161	0.0296041	77.7321	0.0304027	75.0433	0.0331417	75.043_x000D_
A0A1D5TKM2	12	Eukaryotic translation initiation factor 5A OS=Triticum aestivum OX=4565 GN=CAMPLR22A2D_LOCUS1713 PE=3 SV=1	CAMPLR22A2D_LOCUS1713	SDSEDHHFESK(1)ADAGASK	3	-0.14874	3	185.549	4.67058e-19	247.611	1.24443e-43	231.21	4.09753e-35	231.21_x000D_
A0A1D5TPB6	153	Ribosomal protein L19 OS=Triticum aestivum OX=4565 PE=3 SV=1	---	EK(1)TLSDQFEAK	2	-0.15479	11	113.224	3.71768e-05	102.4	0.000238882	139.323	1.77374e-06	139.32_x000D_
A0A1D5TPB6	92	Ribosomal protein L19 OS=Triticum aestivum OX=4565 PE=3 SV=1	---	LPTK(1)ILWMR	2	-0.12013	6	152.973	0.000471715	132.01	0.000990473	140.446	0.000767376	140.45_x000D_
A0A1D5TPB6	46	Ribosomal protein L19 OS=Triticum aestivum OX=4565 PE=3 SV=1	---	LVK(1)DGFIIR	2	-0.037701	10	82.645	0.00228298	116.051	0.00140459	93.6488	0.00305519	94.309_x000D_
A0A1D5TPB6	162	Ribosomal protein L19 OS=Triticum aestivum OX=4565 PE=3 SV=1	---	TLSDQFEAK(1)R	2	-0.60728	7	198.249	6.26574e-08	225.22	8.49813e-14	201.746	1.58528e-08	201.75_x000D_
A0A1D5TPB6	144	Ribosomal protein L19 OS=Triticum aestivum OX=4565 PE=3 SV=1	---	VLMESIHK(1)SK	3	-0.87515	3	52.3906	0.0126377	61.3438	0.00299799	46.7296	0.0167322	46.73_x000D_
A0A1D5TPB6	117	Ribosomal protein L19 OS=Triticum aestivum OX=4565 PE=3 SV=1	---	IDK(1)HMYHDMYLK	3	0.43441	4	62.0879	0.00465664	95.2645	0.000203979	54.9505	0.00710037	55.724_x000D_
A0A1D5TPB6	16	Ribosomal protein L19 OS=Triticum aestivum OX=4565 PE=3 SV=1	---	LASSVLK(1)CGK	2	0.21355	4	62.2711	0.0182586	94.3092	0.000898585	76.2278	0.00488067	76.228_x000D_
A0A1D5TPB6	126	Ribosomal protein L19 OS=Triticum aestivum OX=4565 PE=3 SV=1	---	HMYHDMYLK(1)VK	3	-0.031228	10	133.893	1.55643e-06	51.4359	9.89009e-05	101.381	9.54355e-05	101.38_x000D_
A0A1D5U807	205	Ribosomal protein L19 OS=Triticum aestivum OX=4565 PE=3 SV=1	---	DHAPAPAAAAPAPAAAAPK(1)K	3	0.068404	3	79.6757	0.00016193	88.5651	9.14245e-05	81.1566	0.000150185	81.157_x000D_
A0A1D5UG55	52	Peroxidase OS=Triticum aestivum OX=4565 GN=CAMPLR22A2D_LOCUS5740 PE=3 SV=1	CAMPLR22A2D_LOCUS5740	K(1)DVGVAPALIR	2	0.3119	6	92.6057	0.000777989	83.1822	0.00388009	113.224	6.86349e-05	113.22_x000D_
A0A1D5UG55	181	Peroxidase OS=Triticum aestivum OX=4565 GN=CAMPLR22A2D_LOCUS5740 PE=3 SV=1	CAMPLR22A2D_LOCUS5740	NLDK(1)ADLVSLSGAHTFGIAHCSSFSDR	4	0.012067	3	90.9462	5.55811e-06	196.805	3.72577e-24	83.2364	2.35606e-05	83.236_x000D_
A0A1D5UG55	264	Peroxidase OS=Triticum aestivum OX=4565 GN=CAMPLR22A2D_LOCUS5740 PE=3 SV=1	CAMPLR22A2D_LOCUS5740	QGLFK(1)SDQGLIVHPDTTR	3	0.010044	5	136.261	2.31691e-09	150.677	8.09501e-10	151.412	7.32602e-10	151.41_x000D_
A0A1D5UG55	299	Peroxidase OS=Triticum aestivum OX=4565 GN=CAMPLR22A2D_LOCUS5740 PE=3 SV=1	CAMPLR22A2D_LOCUS5740	SMVK(1)MSNMDLLTGSQGEIR	3	-1.3956	8	266.775	2.43417e-44	334.027	1.32358e-71	77.3565	2.6103e-60	299.71_x000D_
A0A1D5UG55	222	Peroxidase OS=Triticum aestivum OX=4565 GN=CAMPLR22A2D_LOCUS5740 PE=3 SV=1	CAMPLR22A2D_LOCUS5740	FTPDVDTNPAIDPNFAAK(1)LK	3	0.31963	7	105.92	2.31286e-05	124.373	5.06169e-07	118.665	7.50064e-07	118.66_x000D_
A0A1D5UIJ5	86	Aldedh domain-containing protein OS=Triticum aestivum OX=4565 GN=CAMPLR22A2D_LOCUS3288 PE=3 SV=1	CAMPLR22A2D_LOCUS3288	YLNAIATK(1)IK	2	-0.1581	3	70.9415	0.00620191	72.2004	0.00588727	53.5672	0.0322567	53.567_x000D_
A0A1D5UIJ5	78	Aldedh domain-containing protein OS=Triticum aestivum OX=4565 GN=CAMPLR22A2D_LOCUS3288 PE=3 SV=1	CAMPLR22A2D_LOCUS3288	AK(1)YLNAIATK	2	0.73049	3	107.055	0.000407158	108.697	0.000343869	96.2294	0.000824549	96.229_x000D_
A0A1D5UK41	431	Calcium-dependent protein kinase(predicted) OS=Triticum aestivum OX=4565 GN=CAMPLR22A2D_LOCUS4557 PE=4 SV=1	CAMPLR22A2D_LOCUS4557	YGSTLK(1)DTEIR	2	0.96182	3	88.0206	0.00116361	61.235	0.0176289	69.8636	0.00468395	69.864_x000D_
A0A1D5UKZ4	134	40S ribosomal protein S8 OS=Triticum aestivum OX=4565 GN=CAMPLR22A2D_LOCUS2741 PE=3 SV=1	CAMPLR22A2D_LOCUS2741	K(1)EAAEGQEAEVAAAATEEAK	2	0.056471	4	147.043	2.98036e-97	314.942	1.00736e-70	299.532	2.01126e-60	299.53_x000D_
A0A1D5UKZ4	37	40S ribosomal protein S8 OS=Triticum aestivum OX=4565 GN=CAMPLR22A2D_LOCUS2741 PE=3 SV=1	CAMPLR22A2D_LOCUS2741	QPANTK(1)LSSNK	2	0.20111	4	215.04	6.90328e-12	126.658	1.10397e-05	157.678	2.92942e-07	157.68_x000D_
A0A1D5UKZ4	55	40S ribosomal protein S8 OS=Triticum aestivum OX=4565 GN=CAMPLR22A2D_LOCUS2741 PE=3 SV=1	CAMPLR22A2D_LOCUS2741	GGNVK(1)WR	2	0.7305	6	100.742	0.0231067	110.612	0.018314	110.612	0.018314	110.61_x000D_
A0A1D5UKZ4	153	40S ribosomal protein S8 OS=Triticum aestivum OX=4565 GN=CAMPLR22A2D_LOCUS2741 PE=3 SV=1	CAMPLR22A2D_LOCUS2741	KEAAEGQEAEVAAAATEEAK(1)K	3	0.12572	7	96.3643	8.05019e-11	172.533	1.10469e-15	136.644	8.05019e-11	156.15_x000D_
A0A1D5UL37	276	Peroxidase OS=Triticum aestivum OX=4565 GN=CAMPLR22A2D_LOCUS5724 PE=3 SV=1	CAMPLR22A2D_LOCUS5724	TTAPIVK(1)QFAASK	2	1.7888	3	61.6572	0.0129057	62.6801	0.0117362	52.4843	0.0233944	52.484_x000D_
A0A1D5UMU8	519	Plasma membrane ATPase OS=Triticum aestivum OX=4565 PE=3 SV=1	---	MITGDQLAIGK(1)ETGR	2	0.33583	10	147.695	3.61174e-14	112.667	8.35383e-10	137.787	2.62102e-16	192.78_x000D_
A0A1D5UMU8	468	Plasma membrane ATPase OS=Triticum aestivum OX=4565 PE=3 SV=1	---	QEVPEK(1)SK	2	-0.08233	3	116.372	0.0049776	117.89	0.00482831	116.372	0.0049776	116.37_x000D_
A0A1D5UMU8	936	Plasma membrane ATPase OS=Triticum aestivum OX=4565 PE=3 SV=1	---	GHVESVVK(1)LK	2	0.14161	4	155.115	1.72158e-05	167.088	5.0259e-06	167.088	5.0259e-06	167.09_x000D_
A0A1D5UMU8	868	Plasma membrane ATPase OS=Triticum aestivum OX=4565 PE=3 SV=1	---	ENYGK(1)GER	2	-0.21388	5	90.6404	0.0093455	94.8498	0.00823626	86.1356	0.0118311	86.136_x000D_
A0A1D5UMU8	857	Plasma membrane ATPase OS=Triticum aestivum OX=4565 PE=3 SV=1	---	AWDNLLQNK(1)TAFTTK	3	-0.19715	7	137.207	4.96638e-20	94.1277	0.000484939	157.233	1.7246e-11	163.26_x000D_
A0A1D5UMU8	899	Plasma membrane ATPase OS=Triticum aestivum OX=4565 PE=3 SV=1	---	TLHGLQAPEPASHTLFNDK(1)SSYR	4	0.45638	7	184.377	5.65087e-22	174	3.51836e-16	192.266	3.23766e-22	192.27_x000D_
A0A1D5UMU8	696	Plasma membrane ATPase OS=Triticum aestivum OX=4565 PE=3 SV=1	---	VK(1)PSPLPDSWK	2	0.35229	5	67.385	0.00810137	78.3416	0.00304021	69.7206	0.00471168	69.721_x000D_
A0A1D5UMU8	580	Plasma membrane ATPase OS=Triticum aestivum OX=4565 PE=3 SV=1	---	K(1)HIVGMTGDGVNDAPALK	3	-2.9827	7	79.6757	1.59499e-06	85.9368	0.000148293	62.3275	6.69255e-05	107.15_x000D_
A0A1D5UMU8	351	Plasma membrane ATPase OS=Triticum aestivum OX=4565 PE=3 SV=1	---	NLVEVFAK(1)GVDK	2	-0.37796	6	71.8787	0.00389316	78.8139	0.00276072	91.6395	0.00066643	91.64_x000D_
A0A1D5UMU8	355	Plasma membrane ATPase OS=Triticum aestivum OX=4565 PE=3 SV=1	---	GVDK(1)EHVLLLAAR	2	2.6276	7	85.8373	0.00136745	127.018	1.04766e-05	90.7071	0.000741178	90.707_x000D_
A0A1D5UMU8	913	Plasma membrane ATPase OS=Triticum aestivum OX=4565 PE=3 SV=1	---	ELSEIAEQAK(1)R	2	-0.1941	7	180.968	7.84064e-09	238.011	9.30745e-16	183.853	6.81076e-09	183.85_x000D_
A0A1D5UMU8	436	Plasma membrane ATPase OS=Triticum aestivum OX=4565 PE=3 SV=1	---	GAPEQIITLCNCK(1)EDVK	3	0.23039	4	83.7581	0.000275815	11.3008	0.0254422	78.5008	0.000395894	78.501_x000D_
A0A1D5UMU8	863	Plasma membrane ATPase OS=Triticum aestivum OX=4565 PE=3 SV=1	---	TAFTTK(1)ENYGK	2	-0.79833	5	133.912	4.18784e-06	138.763	1.81899e-06	105.134	0.000187945	105.13_x000D_
A0A1D5UMU8	597	Plasma membrane ATPase OS=Triticum aestivum OX=4565 PE=3 SV=1	---	HIVGMTGDGVNDAPALK(1)K	3	-2.3896	16	64.5368	1.20962e-07	71.7807	1.98806e-09	109.793	1.25712e-09	147.12_x000D_
A0A1D5UMU8	740	Plasma membrane ATPase OS=Triticum aestivum OX=4565 PE=3 SV=1	---	TDFFTNK(1)FGVR	2	-0.20782	4	179.198	1.91083e-08	170.889	1.04765e-07	87.1843	0.00308079	87.184_x000D_
A0A1D5UMU8	442	Plasma membrane ATPase OS=Triticum aestivum OX=4565 PE=3 SV=1	---	K(1)VHSVIEK	2	-0.15052	7	135.429	0.00572964	147.405	0.00412711	137.953	0.00536072	137.95_x000D_
A0A1D5UMU8	569	Plasma membrane ATPase OS=Triticum aestivum OX=4565 PE=3 SV=1	---	ADGFAGVFPEHK(1)YEIVK	3	0.064033	6	84.3752	0.00026172	76.7606	0.000435642	76.7606	0.000435642	76.761_x000D_
A0A1D5UMU8	928	Plasma membrane ATPase OS=Triticum aestivum OX=4565 PE=3 SV=1	---	ELNTLK(1)GHVESVVK	3	-0.018379	3	62.3571	0.00444545	240.237	3.90474e-24	51.7707	0.00903633	51.771_x000D_
A0A1D5UMU8	312	Plasma membrane ATPase OS=Triticum aestivum OX=4565 PE=3 SV=1	---	LSQQGAITK(1)R	2	0.58077	7	153.876	3.80728e-05	149.952	5.79816e-05	180.811	2.96033e-07	180.81_x000D_
A0A1D5UMU8	405	Plasma membrane ATPase OS=Triticum aestivum OX=4565 PE=3 SV=1	---	EVHFLPFNPTDK(1)R	2	-1.2411	7	108.716	9.75807e-05	89.2306	9.75807e-05	75.5888	0.000152958	104.59_x000D_
A0A1D5UMU8	449	Plasma membrane ATPase OS=Triticum aestivum OX=4565 PE=3 SV=1	---	VHSVIEK(1)YAER	3	0.52493	6	136.5	7.4071e-07	134.49	3.64175e-06	119.274	6.66697e-06	119.27_x000D_
A0A1D5UMU8	423	Plasma membrane ATPase OS=Triticum aestivum OX=4565 PE=3 SV=1	---	ASK(1)GAPEQIITLCNCK	2	-0.039329	4	53.5645	8.44293e-08	54.811	0.00683355	179.741	5.74296e-13	179.74_x000D_
A0A1D5UMU8	343	Plasma membrane ATPase OS=Triticum aestivum OX=4565 PE=3 SV=1	---	LSVDK(1)NLVEVFAK	2	0.47044	5	174.367	6.52527e-12	164.932	1.63354e-11	188.4	6.47232e-15	188.4_x000D_
A0A1D5UPH0	469	Branchpoint-bridging protein(predicted) OS=Triticum aestivum OX=4565 GN=CAMPLR22A2D_LOCUS2813 PE=4 SV=1	CAMPLR22A2D_LOCUS2813	NTGQSK(1)GYGFVK	2	-0.70215	3	111.529	0.000112725	145.137	1.50546e-07	149.225	1.07493e-07	149.23_x000D_
A0A1D5UQZ5	84	Ribosomal_L23eN domain-containing protein OS=Triticum aestivum OX=4565 GN=CAMPLR22A2D_LOCUS3567 PE=3 SV=1	CAMPLR22A2D_LOCUS3567	YPLTTESAMK(1)K	2	0.14899	15	141.084	3.01239e-06	164.652	3.12114e-07	164.641	3.1231e-07	164.64_x000D_
A0A1D5UQZ5	74	Ribosomal_L23eN domain-containing protein OS=Triticum aestivum OX=4565 GN=CAMPLR22A2D_LOCUS3567 PE=3 SV=1	CAMPLR22A2D_LOCUS3567	LDQYQILK(1)YPLTTESAMK	2	-1.4696	3	92.4736	6.99193e-05	99.0922	3.98657e-05	119.377	3.84587e-06	119.38_x000D_
A0A1D5UQZ5	25	Ribosomal_L23eN domain-containing protein OS=Triticum aestivum OX=4565 GN=CAMPLR22A2D_LOCUS3567 PE=3 SV=1	CAMPLR22A2D_LOCUS3567	AVK(1)SGSIK	2	0.16965	3	66.6919	0.0267986	77.7321	0.0164679	66.6919	0.0267986	66.692_x000D_
A0A1D5UQZ5	118	Ribosomal_L23eN domain-containing protein OS=Triticum aestivum OX=4565 GN=CAMPLR22A2D_LOCUS3567 PE=3 SV=1	CAMPLR22A2D_LOCUS3567	MYDIQAK(1)K	2	-0.51646	10	95.5305	0.00369878	95.5305	0.015007	108.461	0.0112345	108.46_x000D_
A0A1D5UQZ5	129	Ribosomal_L23eN domain-containing protein OS=Triticum aestivum OX=4565 GN=CAMPLR22A2D_LOCUS3567 PE=3 SV=1	CAMPLR22A2D_LOCUS3567	VNTLIRPDGK(1)K	3	0.039749	11	72.34	0.00191927	95.4772	0.000167963	113.224	1.69731e-05	113.22_x000D_
A0A1D5UQZ5	119	Ribosomal_L23eN domain-containing protein OS=Triticum aestivum OX=4565 GN=CAMPLR22A2D_LOCUS3567 PE=3 SV=1	CAMPLR22A2D_LOCUS3567	K(1)VNTLIRPDGK	3	-0.2044	8	67.7494	0.00344095	104.244	0.000151164	63.4729	0.00646572	95.531_x000D_
A0A1D5UQZ5	66	Ribosomal_L23eN domain-containing protein OS=Triticum aestivum OX=4565 GN=CAMPLR22A2D_LOCUS3567 PE=3 SV=1	CAMPLR22A2D_LOCUS3567	NK(1)LDQYQILK	2	0.20159	10	147.754	3.7449e-05	157.777	9.8981e-06	126.313	0.000100715	126.31_x000D_
A0A1D5UR42	206	Uncharacterized protein OS=Triticum aestivum OX=4565 GN=CAMPLR22A2D_LOCUS4518 PE=4 SV=1	CAMPLR22A2D_LOCUS4518	AK(1)VNDLR	2	0.9257	3	105.391	0.0208493	94.2618	0.0262534	81.7839	0.0376433	81.784_x000D_
A0A1D5URN5	409	Fn3_like domain-containing protein OS=Triticum aestivum OX=4565 GN=CAMPLR22A2D_LOCUS3716 PE=4 SV=1	CAMPLR22A2D_LOCUS3716	NDDSFLPLK(1)R	2	-0.45798	3	117.52	0.000110735	103.312	0.000483833	104.434	0.000352008	104.43_x000D_
A0A1D5UUP9	18	10 kDa chaperonin(predicted) OS=Triticum aestivum OX=4565 GN=CAMPLR22A2D_LOCUS1333 PE=3 SV=1	CAMPLR22A2D_LOCUS1333	VLVEK(1)VVQPK	2	-0.12859	3	65.0558	0.01378	72.0956	0.00591347	72.2004	0.00588727	72.2_x000D_
A0A1D5UX66	231	Putative MO25-like protein(predicted) OS=Triticum aestivum OX=4565 PE=4 SV=1	---	LLSSSNYITK(1)R	2	1.892	3	135.161	5.5533e-06	118.766	3.41449e-05	136.957	3.62718e-06	136.96_x000D_
A0A1D5UZ80	51	Flavodoxin-like domain-containing protein OS=Triticum aestivum OX=4565 GN=CAMPLR22A2D_LOCUS1109 PE=4 SV=1	CAMPLR22A2D_LOCUS1109	VPETLPEEVLGK(1)MHAAPGR	3	-0.96038	4	117.784	1.16262e-06	161.751	8.94721e-14	145.915	8.5035e-10	145.91_x000D_
A0A1D5UZ80	199	Flavodoxin-like domain-containing protein OS=Triticum aestivum OX=4565 GN=CAMPLR22A2D_LOCUS1109 PE=4 SV=1	CAMPLR22A2D_LOCUS1109	YFAGIAK(1)K	2	0.29105	10	77.0577	0.0310897	65.2521	0.0548813	79.4686	0.0286338	79.469_x000D_
A0A1D5UZW7	427	Elongation factor 1-alpha OS=Triticum aestivum OX=4565 PE=3 SV=1	---	QTVAVGVIK(1)AVEK	2	-1.3484	5	95.1953	0.000708969	121.418	4.54226e-05	124.163	3.70331e-05	124.16_x000D_
A0A1D5UZW7	84	Elongation factor 1-alpha OS=Triticum aestivum OX=4565 PE=3 SV=1	---	FETTK(1)YSCTVIDAPGHR	3	-0.3142	5	141.861	1.41082e-08	148.517	8.43738e-09	127.88	1.78952e-06	127.88_x000D_
A0A1D5UZW7	366	Elongation factor 1-alpha OS=Triticum aestivum OX=4565 PE=3 SV=1	---	FAEIQTK(1)IDR	2	1.0038	5	164.641	5.90455e-06	157.378	1.09951e-05	156.48	1.34634e-05	156.48_x000D_
A0A1D5UZW7	318	Elongation factor 1-alpha OS=Triticum aestivum OX=4565 PE=3 SV=1	---	GYVASNSK(1)DDPAK	2	-0.026509	6	102.872	0.000447131	132.79	1.06687e-05	144.572	1.53798e-07	144.57_x000D_
A0A1D5UZY9	559	Transket_pyr domain-containing protein OS=Triticum aestivum OX=4565 GN=CAMPLR22A2D_LOCUS648 PE=4 SV=1	CAMPLR22A2D_LOCUS648	ILNEEFAK(1)SK	2	1.4753	3	123.792	0.000108748	120.062	0.000120638	120.062	0.000120638	120.06_x000D_
A0A1D5UZY9	842	Transket_pyr domain-containing protein OS=Triticum aestivum OX=4565 GN=CAMPLR22A2D_LOCUS648 PE=4 SV=1	CAMPLR22A2D_LOCUS648	KPLIVTAPK(1)NLLR	3	0.18905	5	67.9091	0.000386323	70.4105	0.0003404	55.1691	0.00093652	82.85_x000D_
A0A1D5UZY9	868	Transket_pyr domain-containing protein OS=Triticum aestivum OX=4565 GN=CAMPLR22A2D_LOCUS648 PE=4 SV=1	CAMPLR22A2D_LOCUS648	SNLSEFDDVEGHPGFDK(1)QGTR	3	0.086392	5	126.9	2.49218e-07	140.483	1.51559e-10	135.536	1.79778e-08	135.54_x000D_
A0A1D5UZY9	212	Transket_pyr domain-containing protein OS=Triticum aestivum OX=4565 GN=CAMPLR22A2D_LOCUS648 PE=4 SV=1	CAMPLR22A2D_LOCUS648	DK(1)CNWLR	2	-0.74211	5	130.765	0.0117782	104.366	0.021347	87.3226	0.0319966	87.323_x000D_
A0A1D5UZY9	834	Transket_pyr domain-containing protein OS=Triticum aestivum OX=4565 GN=CAMPLR22A2D_LOCUS648 PE=4 SV=1	CAMPLR22A2D_LOCUS648	K(1)PLIVTAPK	2	0.074946	3	64.82	0.0359522	64.82	0.0359522	89.1712	0.00771584	89.171_x000D_
A0A1D5UZY9	378	Transket_pyr domain-containing protein OS=Triticum aestivum OX=4565 GN=CAMPLR22A2D_LOCUS648 PE=4 SV=1	CAMPLR22A2D_LOCUS648	AK(1)QFYSNDDDR	2	1.1145	4	84.6051	0.00182582	80.2447	0.00267122	74.6109	0.00376354	74.611_x000D_
A0A1D5V071	251	Nucleoside-triphosphatase(predicted) OS=Triticum aestivum OX=4565 GN=CAMPLR22A2D_LOCUS894 PE=3 SV=1	CAMPLR22A2D_LOCUS894	PADGEESYVK(1)K	2	0.48704	3	175.743	1.01035e-07	153.341	1.18682e-06	161.989	3.62799e-07	161.99_x000D_
A0A1D5V071	131	Nucleoside-triphosphatase(predicted) OS=Triticum aestivum OX=4565 GN=CAMPLR22A2D_LOCUS894 PE=3 SV=1	CAMPLR22A2D_LOCUS894	AK(1)EVVPAELR	2	0.63484	3	87.5679	0.00204635	116.546	0.000131841	89.266	0.00162192	89.266_x000D_
A0A1D5V071	66	Nucleoside-triphosphatase(predicted) OS=Triticum aestivum OX=4565 GN=CAMPLR22A2D_LOCUS894 PE=3 SV=1	CAMPLR22A2D_LOCUS894	PLGGGAGAAGAK(1)K	2	0.15642	3	139.307	3.91917e-07	109.389	0.000415166	111.63	0.000274045	111.63_x000D_
A0A1D5VE13	237	Fructose-bisphosphate aldolase OS=Triticum aestivum OX=4565 GN=FBA10 PE=3 SV=1	FBA10	K(1)VAPEVIAEYTVR	2	-0.090594	4	78.8139	0.00275757	123.991	1.47889e-05	85.9091	0.00301109	85.909_x000D_
A0A1D5VE13	354	Fructose-bisphosphate aldolase OS=Triticum aestivum OX=4565 GN=FBA10 PE=3 SV=1	FBA10	GDATLGEGASESLHVK(1)DYK	3	-0.20022	6	105.786	2.31533e-05	122.487	8.66102e-07	117.654	1.17079e-06	117.65_x000D_
A0A1D5VE13	225	Fructose-bisphosphate aldolase OS=Triticum aestivum OX=4565 GN=FBA10 PE=3 SV=1	FBA10	ALNDQHVLLEGTLLK(1)PNMVTPGSDAK	3	0.18474	6	134.911	5.53812e-09	123.648	5.36333e-08	121.943	6.09119e-08	121.94_x000D_
A0A1D5VE13	338	Fructose-bisphosphate aldolase OS=Triticum aestivum OX=4565 GN=FBA10 PE=3 SV=1	FBA10	ANSEATLGTYK(1)GDATLGEGASESLHVK	3	-0.19709	9	220.982	1.07176e-32	250.704	1.68989e-52	212.089	3.40563e-32	212.09_x000D_
A0A1D5W7I4	155	Ribosomal protein OS=Triticum aestivum OX=4565 PE=3 SV=1	---	ATVK(1)FQLK	2	0.28645	5	79.7126	0.0153752	69.8246	0.020831	76.4776	0.0171601	76.478_x000D_
A0A1D5W7I4	53	Ribosomal protein OS=Triticum aestivum OX=4565 PE=3 SV=1	---	FSGSVK(1)LPHIPRPK	4	-0.38488	12	49.3332	0.00240447	57.4251	0.00641577	49.3332	0.00258182	67.519_x000D_
A0A1D5W7I4	3	Ribosomal protein OS=Triticum aestivum OX=4565 PE=3 SV=1	---	SK(1)LQSDALR	2	1.41	7	116.518	0.000807575	88.4955	0.00247065	97.5653	0.0015656	97.565_x000D_
A0A1D5W7I4	129	Ribosomal protein OS=Triticum aestivum OX=4565 PE=3 SV=1	---	LLGPGLNK(1)AGK	2	-0.38406	6	107.788	0.000138486	105.195	0.000186799	96.3419	0.000351781	96.342_x000D_
A0A1D5W7I4	146	Ribosomal protein OS=Triticum aestivum OX=4565 PE=3 SV=1	---	FPTLVSHQESLESK(1)VNETK	3	0.15937	5	177.001	1.72097e-14	216.304	1.02115e-26	232.512	2.19514e-35	232.51_x000D_
A0A1D5W7I4	211	Ribosomal protein OS=Triticum aestivum OX=4565 PE=3 SV=1	---	STMGK(1)VYR	2	0.86864	8	80.2291	0.0150902	89.7522	0.0098356	52.4819	0.0079768	96.492_x000D_
A0A1D5W7I4	132	Ribosomal protein OS=Triticum aestivum OX=4565 PE=3 SV=1	---	AGK(1)FPTLVSHQESLESK	3	0.83172	5	75.5482	0.000463333	83.7581	0.000275815	85.5632	0.000234586	85.563_x000D_
A0A1D5W7I4	151	Ribosomal protein OS=Triticum aestivum OX=4565 PE=3 SV=1	---	VNETK(1)ATVK	2	-0.23044	3	117.526	0.00141527	109.664	0.00185645	128.857	0.00108294	128.86_x000D_
A0A1D5W7I4	117	Ribosomal protein OS=Triticum aestivum OX=4565 PE=3 SV=1	---	YHAFLASEAIIK(1)QIPR	3	-0.52266	9	168.607	2.86401e-12	188.094	8.46072e-18	166.62	3.33741e-12	166.62_x000D_
A0A1D5W7I4	105	Ribosomal protein OS=Triticum aestivum OX=4565 PE=3 SV=1	---	K(1)YHAFLASEAIIK	3	0.90595	4	92.0388	0.000321558	58.32	0.00658439	58.32	0.00702744	58.32_x000D_
A0A1D5W7I4	195	Ribosomal protein OS=Triticum aestivum OX=4565 PE=3 SV=1	---	K(1)NWQNVR	2	0.45914	6	103.017	0.0406191	94.4072	0.048338	97.0676	0.023125	124.89_x000D_
A0A1D5W7M9	170	Ras-related protein RIC1(predicted) OS=Triticum aestivum OX=4565 PE=4 SV=1	---	AFMTMAAEIK(1)NR	2	0.56415	4	117.86	3.84564e-05	101.888	0.000372619	116.238	4.1835e-05	116.24_x000D_
A0A1D5W7M9	55	Ras-related protein RIC1(predicted) OS=Triticum aestivum OX=4565 PE=4 SV=1	---	TVEQDGK(1)TIK	2	0.18511	8	115.781	0.000134279	82.4167	0.000183407	110.541	0.000272781	110.54_x000D_
A0A1D5W9E8	194	Oxidored_q6 domain-containing protein OS=Triticum aestivum OX=4565 PE=3 SV=1	---	K(1)DFLHWWTK	3	-0.57817	3	147.744	0.000234344	133.912	0.000368053	118.278	0.000548587	118.28_x000D_
A0A1D5W9E8	125	Oxidored_q6 domain-containing protein OS=Triticum aestivum OX=4565 PE=3 SV=1	---	K(1)VYDQMPEPR	2	-0.87484	9	85.9235	0.00033063	77.3868	0.00158402	120.77	0.000218549	120.77_x000D_
A0A1D5WIS4	237	Fructose-bisphosphate aldolase OS=Triticum aestivum OX=4565 GN=FBA15 PE=3 SV=1	FBA15	K(1)VAPEVIAEYTAR	2	-0.70832	6	68.1712	0.00324007	92.2652	0.00149339	96.6729	0.00121584	96.673_x000D_
A0A1D5WIS4	306	Fructose-bisphosphate aldolase OS=Triticum aestivum OX=4565 GN=FBA15 PE=3 SV=1	FBA15	ALQQSTLK(1)AWSGK	2	0.15594	6	121.239	4.59699e-05	124.068	3.73247e-05	129.772	1.98934e-05	129.77_x000D_
A0A1D5WIS4	225	Fructose-bisphosphate aldolase OS=Triticum aestivum OX=4565 GN=FBA15 PE=3 SV=1	FBA15	ALNDQHVLLEGTLLK(1)PNMVTPGSDSK	3	0.04746	6	119.45	7.15597e-08	127.535	3.70349e-08	101.447	4.02392e-06	101.45_x000D_
A0A1D5WIS4	7	Fructose-bisphosphate aldolase OS=Triticum aestivum OX=4565 GN=FBA15 PE=3 SV=1	FBA15	SAYCGK(1)YK	2	-0.32663	8	85.2117	5.585e-08	85.2117	0.000690025	75.1092	1.0736e-11	165.86_x000D_
A0A1D5WIS4	287	Fructose-bisphosphate aldolase OS=Triticum aestivum OX=4565 GN=FBA15 PE=3 SV=1	FBA15	LQTK(0.999)K(0.001)PWNLSFSFGR	2	1.1057	6	4.78502	0.00255137	29.7283	0.000658515	6.84753	0.000269245	91.355_x000D_
A0A1D5WIS4	288	Fructose-bisphosphate aldolase OS=Triticum aestivum OX=4565 GN=FBA15 PE=3 SV=1	FBA15	K(1)PWNLSFSFGR	2	0.32504	9	185.25	6.3117e-09	178.713	4.45058e-08	162.486	3.53326e-07	162.49_x000D_
A0A1D5WIS4	327	Fructose-bisphosphate aldolase OS=Triticum aestivum OX=4565 GN=FBA15 PE=3 SV=1	FBA15	CK(1)ANSEATLGTYK	2	-0.47234	6	199.315	1.58462e-15	191.505	5.08177e-15	192.143	4.79593e-15	192.14_x000D_
A0A1D5WIS4	87	Fructose-bisphosphate aldolase OS=Triticum aestivum OX=4565 GN=FBA15 PE=3 SV=1	FBA15	GGK(1)PFVDILK	2	-0.25539	5	48.9809	0.0396325	54.2593	0.0311436	54.2593	0.0311436	54.259_x000D_
A0A1D5WIS4	354	Fructose-bisphosphate aldolase OS=Triticum aestivum OX=4565 GN=FBA15 PE=3 SV=1	FBA15	GDATLAEGASESLHVK(1)DYK	3	0.17899	9	148.191	6.95525e-10	143.46	1.01732e-09	141.603	1.14357e-09	141.6_x000D_
A0A1D5WIS4	106	Fructose-bisphosphate aldolase OS=Triticum aestivum OX=4565 GN=FBA15 PE=3 SV=1	FBA15	VDK(1)GTIELAGTNGETTTQGFDDLGK	3	-0.3019	5	140.41	3.42714e-11	198.483	7.24848e-24	204.647	1.28971e-31	204.65_x000D_
A0A1D5WIS4	338	Fructose-bisphosphate aldolase OS=Triticum aestivum OX=4565 GN=FBA15 PE=3 SV=1	FBA15	ANSEATLGTYK(1)GDATLAEGASESLHVK	3	-0.44269	8	225.349	1.31659e-41	217.69	1.93573e-32	244.688	1.55696e-42	244.69_x000D_
A0A1D5WIS4	128	Fructose-bisphosphate aldolase OS=Triticum aestivum OX=4565 GN=FBA15 PE=3 SV=1	FBA15	GTIELAGTNGETTTQGFDDLGK(1)R	3	-0.93902	16	99.8728	1.23765e-15	98.3003	2.19099e-29	135.982	5.06036e-16	172.69_x000D_
A0A1D5WIS4	94	Fructose-bisphosphate aldolase OS=Triticum aestivum OX=4565 GN=FBA15 PE=3 SV=1	FBA15	GGKPFVDILK(1)AGNVLPGIK	3	0.28383	12	61.579	8.98096e-06	58.8462	6.39551e-05	85.4734	8.6884e-10	148.06_x000D_
A0A1D5WIS4	9	Fructose-bisphosphate aldolase OS=Triticum aestivum OX=4565 GN=FBA15 PE=3 SV=1	FBA15	YK(1)DELIK	2	0.52517	5	107.295	0.0199246	93.4285	0.026658	117.399	0.0156797	117.4_x000D_
A0A1D5WIS4	14	Fructose-bisphosphate aldolase OS=Triticum aestivum OX=4565 GN=FBA15 PE=3 SV=1	FBA15	DELIK(1)NAAYIGTPGK	2	-0.2542	12	182.57	5.27788e-16	203.934	7.97157e-20	174.589	5.99946e-12	174.59_x000D_
A0A1D5WIS4	38	Fructose-bisphosphate aldolase OS=Triticum aestivum OX=4565 GN=FBA15 PE=3 SV=1	FBA15	GILAADESTGTIGK(1)R	2	-0.03757	16	98.6762	2.6765e-11	58.577	1.79025e-07	119.963	3.11998e-07	137.8_x000D_
A0A1D5WIS4	103	Fructose-bisphosphate aldolase OS=Triticum aestivum OX=4565 GN=FBA15 PE=3 SV=1	FBA15	AGNVLPGIK(1)VDK	2	-0.29503	5	59.2273	0.0180039	52.5758	0.0268497	63.0912	0.0128652	63.091_x000D_
A0A1D5WIS4	317	Fructose-bisphosphate aldolase OS=Triticum aestivum OX=4565 GN=FBA15 PE=3 SV=1	FBA15	TENEEK(1)AR	2	-0.64358	3	96.3109	0.00800536	154.489	0.00173469	99.1355	0.0519042	99.136_x000D_
A0A1D5WIS4	24	Fructose-bisphosphate aldolase OS=Triticum aestivum OX=4565 GN=FBA15 PE=3 SV=1	FBA15	NAAYIGTPGK(1)GILAADESTGTIGK	3	0.7125	9	124.311	1.69404e-16	105.613	1.55426e-22	134.342	3.05477e-30	213.05_x000D_
A0A1D5WIS4	132	Fructose-bisphosphate aldolase OS=Triticum aestivum OX=4565 GN=FBA15 PE=3 SV=1	FBA15	CAK(1)YYEAGAR	2	-0.11175	6	99.8641	0.000684414	110.382	0.000278916	104.221	0.000516415	104.22_x000D_
A0A1D5WIS4	148	Fructose-bisphosphate aldolase OS=Triticum aestivum OX=4565 GN=FBA15 PE=3 SV=1	FBA15	AVLK(1)IGATEPSQLSIDQNAQGLAR	3	0.24778	5	136.62	6.13831e-11	206.336	4.76208e-30	246.675	3.36364e-40	246.67_x000D_
A0A1D5WIS4	311	Fructose-bisphosphate aldolase OS=Triticum aestivum OX=4565 GN=FBA15 PE=3 SV=1	FBA15	AWSGK(1)TENEEK	2	-0.53044	10	160.618	2.10644e-07	164.811	1.67415e-07	132.323	6.47755e-08	174.77_x000D_
A0A1D5WMF1	38	Fructose-bisphosphate aldolase OS=Triticum aestivum OX=4565 GN=FBA14 PE=3 SV=1	FBA14	GILAADESTGTIGK(1)R	2	-0.03757	16	98.6762	2.6765e-11	58.577	1.79025e-07	119.963	3.11998e-07	137.8_x000D_
A0A1D5WMF1	237	Fructose-bisphosphate aldolase OS=Triticum aestivum OX=4565 GN=FBA14 PE=3 SV=1	FBA14	K(1)VAPEVIAEYTVR	2	-0.090594	4	78.8139	0.00275757	123.991	1.47889e-05	85.9091	0.00301109	85.909_x000D_
A0A1D5WMF1	7	Fructose-bisphosphate aldolase OS=Triticum aestivum OX=4565 GN=FBA14 PE=3 SV=1	FBA14	SAYCGK(1)YK	2	-0.32663	4	85.2117	0.00689785	85.2117	0.00689785	75.1092	0.0100135	75.109_x000D_
A0A1D5WQ15	38	MHD domain-containing protein OS=Triticum aestivum OX=4565 PE=3 SV=1	---	FFTK(1)LLDK	2	-1.3321	3	89.3546	0.010055	69.8117	0.0208382	77.7321	0.0164679	77.732_x000D_
A0A1D5WW05	221	Pyruvate kinase OS=Triticum aestivum OX=4565 PE=3 SV=1	---	K(1)GSDLVEVR	2	0.31391	3	133.893	0.00172666	138.219	0.00151377	93.0956	0.00581539	93.096_x000D_
A0A1D5WW05	103	Pyruvate kinase OS=Triticum aestivum OX=4565 PE=3 SV=1	---	DGK(1)PIQLR	2	-0.94316	4	82.4525	0.0138634	56.2581	0.0480205	71.5012	0.019906	71.501_x000D_
A0A1D5WW05	100	Pyruvate kinase OS=Triticum aestivum OX=4565 PE=3 SV=1	---	TGFLK(1)DGK	2	-1.0173	4	53.089	0.000985563	41.3492	8.72454e-05	36.3041	0.00117253	79.089_x000D_
A0A1D5XT96	249	ATP-citrate synthase(predicted) OS=Triticum aestivum OX=4565 PE=4 SV=1	---	TSASLK(1)FTVLNPK	2	0.25016	3	96.8656	0.000652001	70.6796	0.00676496	92.1512	0.000812794	92.151_x000D_
A0A1D5YKH2	7	Histone H2A OS=Triticum aestivum OX=4565 PE=3 SV=1	---	GGK(1)GLLAAK	2	-0.2688	3	54.9816	0.0367324	54.9816	0.0367324	57.5896	0.0321576	57.59_x000D_
A0A1D5YKH2	13	Histone H2A OS=Triticum aestivum OX=4565 PE=3 SV=1	---	GLLAAK(1)TTAAK	2	0.049482	5	76.302	0.00343566	84.687	0.00180993	87.1843	0.00132574	87.184_x000D_
A0A1D5YKH2	114	Histone H2A OS=Triticum aestivum OX=4565 PE=3 SV=1	---	GDEELDTLIK(1)GTIAGGGVIPHIHK	4	0.89744	3	120.415	1.26357e-07	66.8452	0.00074153	105.997	5.24887e-06	106_x000D_
A0A1D5YVB5	12	Cytochrome c oxidase subunit 5C OS=Triticum aestivum OX=4565 PE=3 SV=1	---	VAHATLK(1)GPSVVK	3	-0.058738	3	60.1571	0.00444273	77.4203	0.00428332	41.5601	0.0209806	41.56_x000D_
A0A1D5YY58	212	Proteasome subunit alpha type OS=Triticum aestivum OX=4565 PE=3 SV=1	---	NIEIAVMTK(1)K	2	0.11566	3	99.2826	0.00130494	68.5357	0.0151081	66.2667	0.0145548	66.267_x000D_
A0A1D5YY58	53	Proteasome subunit alpha type OS=Triticum aestivum OX=4565 PE=3 SV=1	---	STPK(1)LQDSR	2	-0.52551	5	75.3872	0.00909305	59.0674	0.0295651	59.0674	0.0295651	59.067_x000D_
A0A1D5YY58	179	Proteasome subunit alpha type OS=Triticum aestivum OX=4565 PE=3 SV=1	---	NYK(1)DTSGK	2	-0.15323	6	87.4761	0.0110915	90.7088	0.00930777	76.0641	0.0173883	76.064_x000D_
A0A1D5YY58	176	Proteasome subunit alpha type OS=Triticum aestivum OX=4565 PE=3 SV=1	---	EFLEK(1)NYK	2	0.31705	3	109.012	0.0059981	81.1906	0.0145596	86.7939	0.0114679	86.794_x000D_
A0A1D5YY58	184	Proteasome subunit alpha type OS=Triticum aestivum OX=4565 PE=3 SV=1	---	DTSGK(1)ETIK	2	-2.761	7	101.646	0.0024824	78.5564	0.00317008	63.0755	0.00650582	82.645_x000D_
A0A1D5Z340	124	Ribosomal_L7Ae domain-containing protein OS=Triticum aestivum OX=4565 PE=4 SV=1	---	TVEAK(0.997)K(0.003)PIVVK	2	-0.45997	7	8.81613	0.00115123	25.5221	0.000154391	8.47534	0.00204306	70.942_x000D_
A0A1D5Z340	189	Ribosomal_L7Ae domain-containing protein OS=Triticum aestivum OX=4565 PE=4 SV=1	---	LGSIVHK(1)K	2	-0.58776	4	100.017	0.013698	99.1386	0.0139543	101.542	0.0132531	101.54_x000D_
A0A1D5Z340	130	Ribosomal_L7Ae domain-containing protein OS=Triticum aestivum OX=4565 PE=4 SV=1	---	KPIVVK(1)YGLNHVTYLIEQSK	4	1.2958	3	41.1859	2.03714e-14	21.8314	4.77151e-06	12.9561	4.81035e-05	96.379_x000D_
A0A1D5Z340	42	Ribosomal_L7Ae domain-containing protein OS=Triticum aestivum OX=4565 PE=4 SV=1	---	QFGIGGALPPK(1)K	2	0.38473	20	138.991	3.97398e-07	132.171	1.59503e-05	131.116	2.00093e-05	131.12_x000D_
A0A1D5Z340	205	Ribosomal_L7Ae domain-containing protein OS=Triticum aestivum OX=4565 PE=4 SV=1	---	NEDK(1)LEFSK	2	0.20373	4	110.382	0.00180041	110.387	0.00179997	99.5681	0.00264464	99.568_x000D_
A0A1D5Z340	119	Ribosomal_L7Ae domain-containing protein OS=Triticum aestivum OX=4565 PE=4 SV=1	---	AQAEAEGK(1)TVEAK	2	0.31592	9	136.604	1.78108e-07	133.128	1.42769e-12	145.924	1.38788e-07	145.92_x000D_
A0A1D5Z340	222	Ribosomal_L7Ae domain-containing protein OS=Triticum aestivum OX=4565 PE=4 SV=1	---	ANFNDK(1)FDEVR	2	-0.32522	8	156.581	3.81444e-07	169.518	1.18892e-07	170.521	1.08551e-07	170.52_x000D_
A0A1D5Z340	238	Ribosomal_L7Ae domain-containing protein OS=Triticum aestivum OX=4565 PE=4 SV=1	---	WGGGVMGSK(1)SQAK	2	-0.58759	12	117.269	5.616e-06	82.202	0.00214039	107.927	8.17365e-06	147.73_x000D_
A0A1D5Z340	190	Ribosomal_L7Ae domain-containing protein OS=Triticum aestivum OX=4565 PE=4 SV=1	---	K(1)TASVLCLTTVK	2	-0.02642	6	126.086	3.9355e-05	129.368	2.67315e-05	127.018	3.57722e-05	127.02_x000D_
A0A1D5Z340	252	Ribosomal_L7Ae domain-containing protein OS=Triticum aestivum OX=4565 PE=4 SV=1	---	LIAK(1)EAAQR	2	-0.049802	6	105.521	0.00217991	117.89	0.00140459	116.051	0.00145853	116.05_x000D_
A0A1D5Z340	28	Ribosomal_L7Ae domain-containing protein OS=Triticum aestivum OX=4565 PE=4 SV=1	---	VVNPLFEK(1)RPK	3	-0.45807	13	67.385	0.0036987	73.6317	0.00180492	75.8194	0.00161127	107.21_x000D_
A0A1D5Z340	83	Ribosomal_L7Ae domain-containing protein OS=Triticum aestivum OX=4565 PE=4 SV=1	---	TLDK(1)NLATNLFK	2	0.4078	4	260.28	3.42712e-24	152.226	7.58973e-08	219.737	9.44898e-15	219.74_x000D_
A0A1D5Z340	210	Ribosomal_L7Ae domain-containing protein OS=Triticum aestivum OX=4565 PE=4 SV=1	---	NEDKLEFSK(1)ILEAIK	3	-0.78706	4	121.183	1.10799e-20	117.493	3.62985e-20	109.001	8.73798e-17	195.5_x000D_
A0A1D5Z340	95	Ribosomal_L7Ae domain-containing protein OS=Triticum aestivum OX=4565 PE=4 SV=1	---	MLLK(1)YRPEDK	3	0.10989	12	106.618	0.00135717	48.998	0.00141757	47.3018	0.00756568	74.841_x000D_
A0A1D5Z340	20	Ribosomal_L7Ae domain-containing protein OS=Triticum aestivum OX=4565 PE=4 SV=1	---	AADK(1)VVNPLFEK	2	2.5269	4	84.7337	0.00179407	78.4013	0.0028281	47.7736	0.0332363	47.774_x000D_
A0A1D5Z340	69	Ribosomal_L7Ae domain-containing protein OS=Triticum aestivum OX=4565 PE=4 SV=1	---	LK(1)VPPALHQFTR	3	0.15879	5	77.1846	0.00112013	76.0727	0.00118732	70.4379	0.00152783	70.438_x000D_
A0A1D5Z340	8	Ribosomal_L7Ae domain-containing protein OS=Triticum aestivum OX=4565 PE=4 SV=1	---	GGK(1)APVPAK	2	-0.023405	3	66.2987	0.0168799	66.2987	0.0168799	66.2987	0.0168799	66.299_x000D_
A0A1D5Z340	101	Ribosomal_L7Ae domain-containing protein OS=Triticum aestivum OX=4565 PE=4 SV=1	---	YRPEDK(1)VAK	3	-1.2159	7	109.664	0.000847567	118.712	0.000630264	70.5516	0.00476562	71.614_x000D_
A0A1D5Z340	229	Ribosomal_L7Ae domain-containing protein OS=Triticum aestivum OX=4565 PE=4 SV=1	---	K(1)WGGGVMGSK	2	0.16213	7	84.5074	0.00519012	45.8289	0.00141519	96.2294	0.00152226	96.229_x000D_
A0A1D5Z340	216	Ribosomal_L7Ae domain-containing protein OS=Triticum aestivum OX=4565 PE=4 SV=1	---	ILEAIK(1)ANFNDKFDEVR	3	0.017637	9	154.357	6.35462e-09	79.5841	4.93455e-09	143.309	6.35462e-09	152.37_x000D_
A0A1D5Z340	169	Ribosomal_L7Ae domain-containing protein OS=Triticum aestivum OX=4565 PE=4 SV=1	---	K(1)MEVPYCIVK	2	1.518	4	89.266	0.00299435	90.0503	0.00263247	111.855	0.000410023	111.86_x000D_
A0A1D5Z340	178	Ribosomal_L7Ae domain-containing protein OS=Triticum aestivum OX=4565 PE=4 SV=1	---	MEVPYCIVK(1)GK	2	-0.39796	7	77.0624	0.00328822	61.3438	0.0174605	88.0565	0.00115665	88.056_x000D_
A0A1D5Z340	31	Ribosomal_L7Ae domain-containing protein OS=Triticum aestivum OX=4565 PE=4 SV=1	---	RPK(1)QFGIGGALPPK	3	-1.8	9	50.6591	0.0117426	76.7282	0.00120676	51.7258	0.00616465	69.345_x000D_
A0A1D5ZBB4	165	Putative vesicle-associated membrane protein 726(predicted) OS=Triticum aestivum OX=4565 PE=3 SV=1	---	IELLVDK(1)TENLR	2	-1.4882	3	115.92	4.24967e-05	128.363	1.65744e-05	145.085	1.5109e-07	145.09_x000D_
A0A1D5ZBB4	91	Putative vesicle-associated membrane protein 726(predicted) OS=Triticum aestivum OX=4565 PE=3 SV=1	---	VKDDFSK(1)R	3	-0.38111	3	43.0403	0.0170748	35.4323	0.02963	41.4679	0.0185349	59.908_x000D_
A0A1D5ZBB4	86	Putative vesicle-associated membrane protein 726(predicted) OS=Triticum aestivum OX=4565 PE=3 SV=1	---	VK(1)DDFSK	2	0.15934	4	91.8534	0.0274229	77.3176	0.0421967	100.017	0.0234586	100.02_x000D_
A0A1D5ZBB4	133	Putative vesicle-associated membrane protein 726(predicted) OS=Triticum aestivum OX=4565 PE=3 SV=1	---	LAK(1)VQAQVSEVK	2	0.98858	5	117.029	4.01862e-05	122.344	2.91131e-05	117.942	3.82835e-05	117.94_x000D_
A0A1D5ZBB4	113	Putative vesicle-associated membrane protein 726(predicted) OS=Triticum aestivum OX=4565 PE=3 SV=1	---	EFGSK(1)LK	2	-0.34208	4	57.2809	0.0520602	68.9149	0.0515718	68.9149	0.0336538	68.915_x000D_
A0A1D5ZKM9	33	"Ribosomal protein S14p/S29e containing protein, expressed(predicted) OS=Triticum aestivum OX=4565 PE=4 SV=1"	---	K(1)YGLMCCR	2	-0.054095	3	93.9915	0.015456	73.2482	0.0349703	90.3698	0.0175291	90.37_x000D_
A0A1D5ZKM9	12	"Ribosomal protein S14p/S29e containing protein, expressed(predicted) OS=Triticum aestivum OX=4565 PE=4 SV=1"	---	GHSNVWNSHPK(1)NYGPGSR	3	0.39824	6	158.576	1.67271e-13	188.044	3.76628e-19	166.516	1.0706e-13	166.52_x000D_
A0A1D5ZKM9	48	"Ribosomal protein S14p/S29e containing protein, expressed(predicted) OS=Triticum aestivum OX=4565 PE=4 SV=1"	---	SNAK(1)DIGFIK	2	0.38458	3	106.618	0.000424002	99.5681	0.000449364	72.8477	0.00572548	72.848_x000D_
A0A1D5ZKM9	54	"Ribosomal protein S14p/S29e containing protein, expressed(predicted) OS=Triticum aestivum OX=4565 PE=4 SV=1"	---	DIGFIK(1)YR	2	0.36777	6	109.012	0.0059981	108.461	0.00608527	96.4916	0.0079768	96.492_x000D_
A0A1D5ZLT8	38	ADF-H domain-containing protein OS=Triticum aestivum OX=4565 PE=3 SV=1	---	LENQK(1)EVIVDQTGER	2	-1.3735	4	141.851	5.02446e-08	151.73	5.48192e-08	156.675	1.43008e-08	156.67_x000D_
A0A1D5ZLT8	99	ADF-H domain-containing protein OS=Triticum aestivum OX=4565 PE=3 SV=1	---	SK(1)MTYASTNEK	2	-0.15708	9	103.433	0.00021964	116.737	4.13417e-08	109.721	1.45713e-05	160.52_x000D_
A0A1D5ZLT8	57	ADF-H domain-containing protein OS=Triticum aestivum OX=4565 PE=3 SV=1	---	EATYEDFTK(1)TLPENDCR	2	-1.8559	12	57.1479	1.22532e-43	102.389	5.13971e-44	263.043	1.99033e-44	288.46_x000D_
A0A1D5ZLT8	108	ADF-H domain-containing protein OS=Triticum aestivum OX=4565 PE=3 SV=1	---	MTYASTNEK(1)FK	2	-0.15279	18	149.944	9.16929e-07	147.909	1.08112e-06	160.913	2.07603e-07	166.69_x000D_
A0A1D5ZLT8	15	ADF-H domain-containing protein OS=Triticum aestivum OX=4565 PE=3 SV=1	---	ANASSGAGIHDDCK(1)LR	2	-1.061	14	66.8264	1.28077e-43	109.717	4.82585e-30	95.5542	1.90289e-17	180.88_x000D_
A0A1D6AM47	33	Aquaporin OS=Triticum aestivum OX=4565 GN=PIP1 PE=3 SV=1	PIP1	YSEHQPIGTAAQGGGADEK(1)DYK	3	-0.22023	5	119.412	3.45872e-07	106.631	9.16533e-06	155.173	2.10459e-11	155.17_x000D_
A0A1D6B2M0	130	"Succinate--CoA ligase [ADP-forming] subunit beta, mitochondrial OS=Triticum aestivum OX=4565 PE=3 SV=1"	---	VVGK(1)VYLCEK	2	0.54946	4	81.0165	0.00368378	84.8821	0.00271762	69.7206	0.00650706	69.721_x000D_
A0A1D6B2M0	217	"Succinate--CoA ligase [ADP-forming] subunit beta, mitochondrial OS=Triticum aestivum OX=4565 PE=3 SV=1"	---	QSSIEQIK(1)K	2	1.0389	5	70.0282	0.0203143	72.2748	0.0188358	70.0564	0.0202957	70.056_x000D_
A0A1D6B2M0	63	"Succinate--CoA ligase [ADP-forming] subunit beta, mitochondrial OS=Triticum aestivum OX=4565 PE=3 SV=1"	---	EVLK(1)NVFPSEK	2	0.19047	6	164.485	1.7078e-07	160.618	2.10644e-07	136.059	2.15991e-06	136.06_x000D_
A0A1D6B2M0	70	"Succinate--CoA ligase [ADP-forming] subunit beta, mitochondrial OS=Triticum aestivum OX=4565 PE=3 SV=1"	---	NVFPSEK(1)EIVVK	2	1.1955	3	70.0893	0.00418535	76.3258	0.003167	66.0227	0.00896653	66.023_x000D_
A0A1D6B2M0	188	"Succinate--CoA ligase [ADP-forming] subunit beta, mitochondrial OS=Triticum aestivum OX=4565 PE=3 SV=1"	---	VPVDVFK(1)GITDEDAAK	2	2.5914	10	194.049	1.36355e-17	143.431	1.62493e-24	168.914	2.06593e-17	189.52_x000D_
A0A1D6B2M0	262	"Succinate--CoA ligase [ADP-forming] subunit beta, mitochondrial OS=Triticum aestivum OX=4565 PE=3 SV=1"	---	QK(1)EIFALR	2	0.052919	6	133.582	0.00328511	116.25	0.00498953	107.008	0.00631494	107.01_x000D_
A0A1D6B2M0	48	"Succinate--CoA ligase [ADP-forming] subunit beta, mitochondrial OS=Triticum aestivum OX=4565 PE=3 SV=1"	---	FGINVPK(1)GAVVGSVQEVK	2	0.55897	4	83.6664	0.000461635	111.769	2.03466e-05	100.966	9.48081e-05	100.97_x000D_
A0A1D6B2M0	119	"Succinate--CoA ligase [ADP-forming] subunit beta, mitochondrial OS=Triticum aestivum OX=4565 PE=3 SV=1"	---	MLNQVLVTK(1)QTGPQGK	3	0.62421	4	141.851	3.22961e-08	203.114	4.9616e-24	152.003	1.25089e-08	152_x000D_
A0A1D6B2M0	205	"Succinate--CoA ligase [ADP-forming] subunit beta, mitochondrial OS=Triticum aestivum OX=4565 PE=3 SV=1"	---	VVDGLAPK(1)TADR	2	-0.012057	9	85.6723	0.000669574	101.532	0.000382213	117.029	4.01862e-05	117.03_x000D_
A0A1D6B2M0	100	"Succinate--CoA ligase [ADP-forming] subunit beta, mitochondrial OS=Triticum aestivum OX=4565 PE=3 SV=1"	---	GGVHIVK(1)AEEAESLAAK	3	0.77538	5	100.227	5.93109e-05	100.227	5.93109e-05	90.3479	0.000125303	90.348_x000D_
A0A1D6B2M0	126	"Succinate--CoA ligase [ADP-forming] subunit beta, mitochondrial OS=Triticum aestivum OX=4565 PE=3 SV=1"	---	QTGPQGK(1)VVGK	2	0.2916	6	110.838	8.16474e-05	96.2294	0.000353877	122.74	1.47414e-05	122.74_x000D_
A0A1D6B2M0	197	"Succinate--CoA ligase [ADP-forming] subunit beta, mitochondrial OS=Triticum aestivum OX=4565 PE=3 SV=1"	---	GITDEDAAK(1)VVDGLAPK	2	-0.55909	14	103.391	4.1967e-06	160.431	1.31334e-24	127.88	1.8004e-25	223.15_x000D_
A0A1D6B2M0	75	"Succinate--CoA ligase [ADP-forming] subunit beta, mitochondrial OS=Triticum aestivum OX=4565 PE=3 SV=1"	---	EIVVK(1)SQILAGGR	2	-0.59972	3	65.8954	0.00805967	178.15	2.59229e-12	80.3706	0.00239206	80.371_x000D_
A0A1D6B2M0	41	"Succinate--CoA ligase [ADP-forming] subunit beta, mitochondrial OS=Triticum aestivum OX=4565 PE=3 SV=1"	---	LNIHEYQGAELMGK(1)FGINVPK	3	0.34959	4	69.7653	5.30674e-07	114.526	5.80564e-07	82.6349	0.000104657	82.635_x000D_
A0A1D6B2M0	377	"Succinate--CoA ligase [ADP-forming] subunit beta, mitochondrial OS=Triticum aestivum OX=4565 PE=3 SV=1"	---	QVDLK(1)VPVVVR	2	0.61074	3	120.316	1.70306e-05	51.9785	0.0563941	128.88	8.94087e-06	128.88_x000D_
A0A1D6B2M0	393	"Succinate--CoA ligase [ADP-forming] subunit beta, mitochondrial OS=Triticum aestivum OX=4565 PE=3 SV=1"	---	LEGTNVDQGK(1)R	2	-0.017544	10	208.175	2.14703e-11	191.329	4.14135e-09	165.777	2.90699e-07	165.78_x000D_
A0A1D6B2M0	89	"Succinate--CoA ligase [ADP-forming] subunit beta, mitochondrial OS=Triticum aestivum OX=4565 PE=3 SV=1"	---	GLGTFK(1)SGLK	2	0.30399	5	85.3546	0.00259954	55.3143	0.0294469	85.3546	0.0012617	85.355_x000D_
A0A1D6B308	337	S-adenosylmethionine synthase OS=Triticum aestivum OX=4565 PE=3 SV=1	---	EILK(1)LVK	2	-0.16573	3	67.032	0.0558812	92.1869	0.0272609	71.2957	0.0483361	71.296_x000D_
A0A1D6B308	340	S-adenosylmethionine synthase OS=Triticum aestivum OX=4565 PE=3 SV=1	---	LVK(1)ENFDFR	2	-1.9126	10	116.518	0.00144483	77.6625	0.00131371	99.815	0.0012295	123.86_x000D_
A0A1D6B308	224	S-adenosylmethionine synthase OS=Triticum aestivum OX=4565 PE=3 SV=1	---	PVIPAK(1)YLDENTIFHLNPSGR	3	-0.84275	17	188.193	1.30756e-21	96.8478	9.14571e-42	140.203	1.62432e-16	161.51_x000D_
A0A1D6B308	218	S-adenosylmethionine synthase OS=Triticum aestivum OX=4565 PE=3 SV=1	---	EHVIK(1)PVIPAK	2	1.4541	10	128.015	3.8392e-06	124.669	9.78377e-06	110.838	0.000103474	110.84_x000D_
A0A1D6BC85	52	Ribosomal protein L37 OS=Triticum aestivum OX=4565 PE=3 SV=1	---	YNWSVK(1)AIR	2	0.70026	8	128.361	0.00109749	141.48	0.000742974	115.714	0.00146839	115.71_x000D_
A0A1D6BC85	3	Ribosomal protein L37 OS=Triticum aestivum OX=4565 PE=3 SV=1	---	TK(1)GTGSFGK	2	0.25867	5	76.2278	0.00879341	76.2278	0.00879341	75.509	0.00904966	75.509_x000D_
A0A1D6BC85	10	Ribosomal protein L37 OS=Triticum aestivum OX=4565 PE=3 SV=1	---	GTGSFGK(1)R	2	0.064808	3	80.4381	0.0276462	93.3738	0.0156362	93.3738	0.0156362	93.374_x000D_
A0A1D6BC85	31	Ribosomal protein L37 OS=Triticum aestivum OX=4565 PE=3 SV=1	---	SFHLQK(1)STCSSCGYPAAR	3	-0.16301	4	161.992	1.41366e-13	171.98	6.56225e-14	192.853	2.54315e-19	192.85_x000D_
A0A1D6BC85	14	Ribosomal protein L37 OS=Triticum aestivum OX=4565 PE=3 SV=1	---	NK(1)THTLCIR	3	-1.5091	5	70.9084	0.00395599	91.0872	0.00129391	66.6919	0.00599161	66.692_x000D_
A0A1D6BIN9	46	Protein mago nashi-like protein(predicted) OS=Triticum aestivum OX=4565 PE=4 SV=1	---	FGHEFLEFEFRPDGK(1)LR	4	-0.39524	3	68.4805	0.00095564	58.9802	0.00424304	113.473	6.60055e-06	113.47_x000D_
A0A1D6BIN9	31	Protein mago nashi-like protein(predicted) OS=Triticum aestivum OX=4565 PE=4 SV=1	---	GK(1)FGHEFLEFEFRPDGK	4	0.49785	3	77.5052	0.000407922	121.265	3.94423e-06	94.5693	7.96613e-05	94.569_x000D_
A0A1D6BLB8	69	Glutaredoxin domain-containing protein OS=Triticum aestivum OX=4565 PE=4 SV=1	---	K(1)DPYVVELDQR	2	2.261	4	120.872	3.04726e-05	90.4121	0.0012922	97.6896	0.000603084	97.69_x000D_
A0A1D6BLB8	36	Glutaredoxin domain-containing protein OS=Triticum aestivum OX=4565 PE=4 SV=1	---	TAFVK(1)STVK	2	-0.18209	3	85.5332	0.00547624	88.4955	0.00442023	76.2278	0.00879341	76.228_x000D_
A0A1D6BLB8	40	Glutaredoxin domain-containing protein OS=Triticum aestivum OX=4565 PE=4 SV=1	---	STVK(1)AHDVVIFSK	3	0.64085	4	54.0901	0.0079782	79.8749	0.000910452	62.2875	0.0045094	62.287_x000D_
A0A1D6BLB8	106	Glutaredoxin domain-containing protein OS=Triticum aestivum OX=4565 PE=4 SV=1	---	GK(1)HLGGSDDTVDAYESGELAK	3	0.44255	3	133.843	6.33099e-08	152.061	5.37203e-11	142.851	1.3155e-10	142.85_x000D_
A0A1D6C057	1373	"Fructose-1,6-bisphosphate aldolase 19 OS=Triticum aestivum OX=4565 GN=FBA19 PE=4 SV=1"	FBA19	AVVAEK(1)MR	2	2.1611	3	91.8534	0.0087098	73.2482	0.018942	65.8797	0.0284505	65.88_x000D_
A0A1D6C057	1047	"Fructose-1,6-bisphosphate aldolase 19 OS=Triticum aestivum OX=4565 GN=FBA19 PE=4 SV=1"	FBA19	GGITSSDLATK(1)ALEAR	2	0.65131	3	159.177	1.3808e-11	127.297	9.60387e-06	178.853	1.14588e-12	178.85_x000D_
A0A1D6C057	1333	"Fructose-1,6-bisphosphate aldolase 19 OS=Triticum aestivum OX=4565 GN=FBA19 PE=4 SV=1"	FBA19	K(1)FNVNTEVR	2	-0.36154	3	104.221	0.00421175	119.68	0.00249617	109.79	0.00340919	109.79_x000D_
A0A1D6C057	716	"Fructose-1,6-bisphosphate aldolase 19 OS=Triticum aestivum OX=4565 GN=FBA19 PE=4 SV=1"	FBA19	SMIADK(1)AALLVK	2	-0.72191	3	115.92	4.24967e-05	71.8061	0.00390501	70.0893	0.00418535	70.089_x000D_
A0A1D6C057	457	"Fructose-1,6-bisphosphate aldolase 19 OS=Triticum aestivum OX=4565 GN=FBA19 PE=4 SV=1"	FBA19	LVDAPVSGGVK(1)R	2	-0.46297	4	90.4338	0.00159382	116.026	7.8051e-05	88.0206	0.00232132	88.021_x000D_
A0A1D6C057	1297	"Fructose-1,6-bisphosphate aldolase 19 OS=Triticum aestivum OX=4565 GN=FBA19 PE=4 SV=1"	FBA19	LDLLK(1)ELR	2	-0.4379	5	121.092	0.0045134	122.516	0.00437331	132.841	0.00335793	132.84_x000D_
A0A1D6CTY7	25	"Succinate dehydrogenase subunit 6, mitochondrial(predicted) OS=Triticum aestivum OX=4565 PE=4 SV=1"	---	NFAFLDYFK(1)K	2	-1.4225	3	128.035	1.02568e-05	121.603	7.02949e-05	155.058	1.9444e-05	155.06_x000D_
A0A1D6CXF2	213	Proteasome subunit alpha type OS=Triticum aestivum OX=4565 PE=3 SV=1	---	NIEIAVMTHK(1)DGLR	3	-0.87395	4	99.344	0.000377605	91.812	0.000250064	91.812	0.000250064	91.812_x000D_
A0A1D6CXF2	48	Proteasome subunit alpha type OS=Triticum aestivum OX=4565 PE=3 SV=1	---	GVDTVVLGVEK(1)K	2	1.0005	3	102.872	0.000638937	113.24	0.000122966	104.244	0.000570663	104.24_x000D_
A0A1D6CXF2	184	Proteasome subunit alpha type OS=Triticum aestivum OX=4565 PE=3 SV=1	---	ETSGK(1)ETIK	2	-0.88627	3	118.712	0.00138049	118.712	0.00138049	128.857	0.00108294	128.86_x000D_
A0A1D6CXJ5	159	T-complex protein 1 subunit delta OS=Triticum aestivum OX=4565 PE=3 SV=1	---	DSLVK(1)SASTALNSK	2	-0.33017	5	81.3269	4.09457e-05	126.705	2.2091e-05	101.203	0.00041129	101.2_x000D_
A0A1D6CXJ5	370	T-complex protein 1 subunit delta OS=Triticum aestivum OX=4565 PE=3 SV=1	---	IVK(1)ITGIR	2	-0.07555	5	104.437	0.00672118	91.0686	0.00910927	91.8534	0.0087098	91.853_x000D_
A0A1D6CXJ5	207	T-complex protein 1 subunit delta OS=Triticum aestivum OX=4565 PE=3 SV=1	---	K(1)LGGTVDDTELVR	2	-0.40027	6	109.073	2.664e-07	137.796	4.22884e-07	124.417	2.96173e-07	143.98_x000D_
A0A1D6CXJ5	484	T-complex protein 1 subunit delta OS=Triticum aestivum OX=4565 PE=3 SV=1	---	GEK(1)NTGINVR	2	-1.9757	6	134.844	7.35274e-05	108.431	0.000354102	107.555	0.000387911	107.55_x000D_
A0A1D6CXJ5	322	T-complex protein 1 subunit delta OS=Triticum aestivum OX=4565 PE=3 SV=1	---	ILVVK(1)DVER	2	-1.6176	3	87.258	0.00486136	67.3338	0.0150642	88.4955	0.00442023	88.495_x000D_
A0A1D6CXJ5	317	T-complex protein 1 subunit delta OS=Triticum aestivum OX=4565 PE=3 SV=1	---	AK(1)ILVVK	2	1.4038	3	85.2649	0.0340943	71.2957	0.0483361	80.4623	0.0389906	80.462_x000D_
A0A1D6CXJ5	284	T-complex protein 1 subunit delta OS=Triticum aestivum OX=4565 PE=3 SV=1	---	NYILGMVK(1)K	2	0.65	3	77.7321	0.0152442	76.0641	0.016342	87.4761	0.00883144	87.476_x000D_
A0A1D6DIM7	199	Obg-like ATPase 1 OS=Triticum aestivum OX=4565 PE=3 SV=1	---	IMTHLQDGK(1)DLR	3	-2.0524	7	90.8606	0.000293704	49.3332	0.000570038	52.1318	0.00146017	71.558_x000D_
A0A1D6DK86	5	40S ribosomal protein S24 OS=Triticum aestivum OX=4565 PE=3 SV=1	---	ADAK(1)ATTAVTLR	2	0.49458	3	68.2774	0.00333578	85.5355	0.0009296	73.877	0.00199366	73.877_x000D_
A0A1D6RE03	116	Usp domain-containing protein OS=Triticum aestivum OX=4565 PE=4 SV=1	---	EK(1)LCDAVEEQK	2	0.26693	4	121.68	1.57428e-05	141.084	1.63169e-06	128.081	9.69584e-06	128.08_x000D_
A0A1D6RE03	61	Usp domain-containing protein OS=Triticum aestivum OX=4565 PE=4 SV=1	---	HAVWAK(1)SGSPLIPLSEYR	3	-1.1756	4	164.53	1.22117e-13	152.317	6.3798e-10	108.971	1.46659e-05	108.97_x000D_
A0A1D6RH06	660	CULLIN_2 domain-containing protein OS=Triticum aestivum OX=4565 PE=3 SV=1	---	IPLPPVDEK(1)K	2	0.89417	5	119.224	0.000227649	82.4167	0.00615486	79.07	0.0076991	79.07_x000D_
A0A1D6RH06	90	CULLIN_2 domain-containing protein OS=Triticum aestivum OX=4565 PE=3 SV=1	---	EK(1)HDEFMLR	3	-0.71512	3	92.445	0.00118452	53.1236	0.0148	86.8981	0.00184656	86.898_x000D_
A0A1D6RH06	669	CULLIN_2 domain-containing protein OS=Triticum aestivum OX=4565 PE=3 SV=1	---	VVEDVDK(1)DR	2	0.079403	4	86.8981	0.00304954	83.8618	0.00607206	86.8981	0.00291205	96.143_x000D_
A0A1D6RH06	618	CULLIN_2 domain-containing protein OS=Triticum aestivum OX=4565 PE=3 SV=1	---	LLHSLSCAK(1)YK	3	-0.23604	4	96.1713	0.000131362	86.189	0.000562043	93.5609	0.000149364	93.561_x000D_
A0A1D6RH06	707	CULLIN_2 domain-containing protein OS=Triticum aestivum OX=4565 PE=3 SV=1	---	MFK(1)PDFK	2	-0.14638	3	91.6263	0.0276089	71.3424	0.0482884	77.0577	0.0424617	77.058_x000D_
A0A1D6RH06	624	CULLIN_2 domain-containing protein OS=Triticum aestivum OX=4565 PE=3 SV=1	---	ILSK(1)EPAGR	2	0.49038	4	92.0512	0.0032315	74.1727	0.00952603	79.9855	0.00745386	79.986_x000D_
A0A1D6RH06	150	CULLIN_2 domain-containing protein OS=Triticum aestivum OX=4565 PE=3 SV=1	---	DLIFQEIK(1)GK	2	-0.4481	3	121.899	0.000114784	130.412	8.76513e-05	104.434	0.000508222	104.43_x000D_
A0A1D6RLV5	201	Iso_dh domain-containing protein OS=Triticum aestivum OX=4565 PE=4 SV=1	---	VTAVHK(1)ANIMK	3	0.90258	3	54.2593	0.0105234	62.4662	0.00581818	63.6242	0.00515424	63.624_x000D_
A0A1D6RLV5	343	Iso_dh domain-containing protein OS=Triticum aestivum OX=4565 PE=4 SV=1	---	VIADGK(1)YR	2	0.34395	3	73.2482	0.018942	119.291	0.00469052	62.1074	0.0361232	62.107_x000D_
A0A1D6RLV5	336	Iso_dh domain-containing protein OS=Triticum aestivum OX=4565 PE=4 SV=1	---	LETAVK(1)R	2	-1.8595	3	91.9062	0.0505801	102.714	0.0408914	120.645	0.0271981	120.65_x000D_
A0A1D6RPZ0	227	S1 motif domain-containing protein OS=Triticum aestivum OX=4565 GN=CAMPLR22A2D_LOCUS735 PE=4 SV=1	CAMPLR22A2D_LOCUS735	K(1)AEAAGNADCPVK	2	0.1021	3	133.477	1.58249e-05	130.268	3.39238e-05	170.742	1.90043e-11	170.74_x000D_
A0A1D6RPZ0	305	S1 motif domain-containing protein OS=Triticum aestivum OX=4565 GN=CAMPLR22A2D_LOCUS735 PE=4 SV=1	CAMPLR22A2D_LOCUS735	LFADTIEK(1)LK	2	0.43737	9	73.4995	0.000142246	91.5493	0.00105125	125.747	0.00010252	125.75_x000D_
A0A1D6RPZ0	107	S1 motif domain-containing protein OS=Triticum aestivum OX=4565 GN=CAMPLR22A2D_LOCUS735 PE=4 SV=1	CAMPLR22A2D_LOCUS735	SK(1)LVHSIMR	3	-0.61097	3	92.445	0.00118452	105.195	0.000816135	78.8159	0.0101092	78.816_x000D_
A0A1D6RPZ0	277	S1 motif domain-containing protein OS=Triticum aestivum OX=4565 GN=CAMPLR22A2D_LOCUS735 PE=4 SV=1	CAMPLR22A2D_LOCUS735	ICAEAIEK(1)HK	3	-0.34962	3	89.1712	0.000609007	70.9415	0.00189259	102.524	0.000215339	102.52_x000D_
A0A1D6RPZ0	81	S1 motif domain-containing protein OS=Triticum aestivum OX=4565 GN=CAMPLR22A2D_LOCUS735 PE=4 SV=1	CAMPLR22A2D_LOCUS735	DK(1)GYIDLSK	2	0.68033	5	76.2819	0.00877412	81.7707	0.00681748	78.5125	0.00797896	78.513_x000D_
A0A1D6RPZ0	88	S1 motif domain-containing protein OS=Triticum aestivum OX=4565 GN=CAMPLR22A2D_LOCUS735 PE=4 SV=1	CAMPLR22A2D_LOCUS735	GYIDLSK(1)R	2	-0.39258	8	82.2787	0.0257712	71.3794	0.000321644	82.4525	0.0122046	105.14_x000D_
A0A1D6RPZ0	285	S1 motif domain-containing protein OS=Triticum aestivum OX=4565 GN=CAMPLR22A2D_LOCUS735 PE=4 SV=1	CAMPLR22A2D_LOCUS735	LVVK(1)EAAR	2	0.95765	3	91.0642	0.00911168	82.2787	0.0139592	84.7431	0.0125995	84.743_x000D_
A0A1D6RPZ0	297	S1 motif domain-containing protein OS=Triticum aestivum OX=4565 GN=CAMPLR22A2D_LOCUS735 PE=4 SV=1	CAMPLR22A2D_LOCUS735	DDK(1)LFADTIEK	2	-1.0868	6	79.492	0.00281717	65.2948	0.00380588	76.3258	0.00343104	76.326_x000D_
A0A1D6SCP9	68	Sucrose synthase OS=Triticum aestivum OX=4565 PE=3 SV=1	---	LK(1)DGAFEDVLR	2	0.32693	3	84.1687	0.00191042	95.4173	0.000369011	78.3239	0.00304364	78.324_x000D_
A0A1D6SCP9	758	Sucrose synthase OS=Triticum aestivum OX=4565 PE=3 SV=1	---	YTWK(1)LYSER	2	0.30307	5	121.502	0.00129865	188.873	2.25109e-05	131.116	0.00101671	131.12_x000D_
A0A1D6SCP9	622	Sucrose synthase OS=Triticum aestivum OX=4565 PE=3 SV=1	---	DK(1)EEQAEFK	2	0.62467	3	102.531	0.00241333	91.0872	0.00349633	116.518	0.00144483	116.52_x000D_
A0A1D6SCP9	598	Sucrose synthase OS=Triticum aestivum OX=4565 PE=3 SV=1	---	NLTGLVELYGK(1)NPR	2	0.96746	3	60.324	0.0143947	76.5742	0.00298555	119.544	3.85905e-05	119.54_x000D_
A0A1D6SCP9	629	Sucrose synthase OS=Triticum aestivum OX=4565 PE=3 SV=1	---	DKEEQAEFK(1)K	2	0.80642	3	194.065	3.89253e-09	201.261	8.39402e-10	181.559	4.37723e-07	196.24_x000D_
A0A1D6SCP9	754	Sucrose synthase OS=Triticum aestivum OX=4565 PE=3 SV=1	---	IEEK(1)YTWK	2	0.095742	3	90.6404	0.0093455	80.2312	0.015089	76.0641	0.0173883	76.064_x000D_
A0A1D6SCP9	357	Sucrose synthase OS=Triticum aestivum OX=4565 PE=3 SV=1	---	LEK(1)VLGTEHTHILR	4	0.30605	3	124.068	9.23768e-06	99.9412	0.00014653	122.966	1.00703e-05	122.97_x000D_
A0A1D6SCP9	171	Sucrose synthase OS=Triticum aestivum OX=4565 PE=3 SV=1	---	HLSSK(1)LFHDK	3	-0.23564	6	111.63	8.5406e-05	132.624	2.98294e-05	95.3618	0.000317526	95.362_x000D_
A0A1D6SCP9	587	Sucrose synthase OS=Triticum aestivum OX=4565 PE=3 SV=1	---	VK(1)NLTGLVELYGK	2	0.60204	6	94.0232	0.000748946	107.994	0.000272447	115.101	6.47275e-05	115.1_x000D_
A0A2P1E8S5	128	Fructose-bisphosphate aldolase OS=Triticum aestivum OX=4565 GN=FBA16 PE=3 SV=1	FBA16	GTVELAGTNGETTTQGFDDLGK(1)R	3	1.4041	9	74.3636	2.94189e-07	66.4672	6.98739e-11	61.537	7.26367e-22	183.07_x000D_
A0A2P1E8S5	87	Fructose-bisphosphate aldolase OS=Triticum aestivum OX=4565 GN=FBA16 PE=3 SV=1	FBA16	GGK(1)PFVDILK	2	-0.25539	5	48.9809	0.0396325	54.2593	0.0311436	54.2593	0.0311436	54.259_x000D_
A0A2P1E8S5	103	Fructose-bisphosphate aldolase OS=Triticum aestivum OX=4565 GN=FBA16 PE=3 SV=1	FBA16	EGNVLPGIK(1)VDK	2	1.7265	3	56.9556	0.020036	53.1362	0.0261045	57.1063	0.0208246	57.106_x000D_
A0A2P1E8S5	306	Fructose-bisphosphate aldolase OS=Triticum aestivum OX=4565 GN=FBA16 PE=3 SV=1	FBA16	ALQQSTLK(1)AWAGK	2	0.98906	7	128.541	2.3654e-05	131.691	1.40269e-05	134.99	3.94783e-06	134.99_x000D_
A0A2P1E8S5	94	Fructose-bisphosphate aldolase OS=Triticum aestivum OX=4565 GN=FBA16 PE=3 SV=1	FBA16	GGKPFVDILK(1)EGNVLPGIK	3	-0.038609	7	80.4782	1.78368e-07	29.8449	0.00362181	63.5776	3.90779e-05	102.57_x000D_
A0A2P1E8S5	311	Fructose-bisphosphate aldolase OS=Triticum aestivum OX=4565 GN=FBA16 PE=3 SV=1	FBA16	AWAGK(1)AENEEK	2	-0.0023476	5	124.423	1.31516e-05	120.855	1.65214e-05	159.086	2.26431e-07	159.09_x000D_
A0A2X0S3C3	497	Pentatricopeptide repeat-containing protein(predicted) OS=Triticum aestivum OX=4565 GN=CAMPLR22A2D_LOCUS1690 PE=4 SV=1	CAMPLR22A2D_LOCUS1690	LQSLCK(1)R	2	0.38742	3	145.045	0.0178289	163.341	0.0132768	143.004	0.0180566	143_x000D_
A0A2X0S855	233	Polyadenylate-binding protein OS=Triticum aestivum OX=4565 GN=CAMPLR22A2D_LOCUS3604 PE=3 SV=1	CAMPLR22A2D_LOCUS3604	NLSESTTK(1)DDLVK	2	4.0403	3	103.761	0.000416814	124.068	3.73247e-05	133.976	7.04652e-06	133.98_x000D_
A0A2X0S855	225	Polyadenylate-binding protein OS=Triticum aestivum OX=4565 GN=CAMPLR22A2D_LOCUS3604 PE=3 SV=1	CAMPLR22A2D_LOCUS3604	FNNVFVK(1)NLSESTTK	2	0.23814	4	134.807	2.41715e-06	174.592	5.99609e-12	214.583	3.95464e-20	214.58_x000D_
A0A2X0S855	138	Polyadenylate-binding protein OS=Triticum aestivum OX=4565 GN=CAMPLR22A2D_LOCUS3604 PE=3 SV=1	CAMPLR22A2D_LOCUS3604	NLDK(1)TIDNK	2	0.043126	5	48.998	0.030399	83.8618	0.00607206	64.9268	0.0192866	64.927_x000D_
A0A2X0S855	218	Polyadenylate-binding protein OS=Triticum aestivum OX=4565 GN=CAMPLR22A2D_LOCUS3604 PE=3 SV=1	CAMPLR22A2D_LOCUS3604	AK(1)FNNVFVK	2	-1.3507	3	78.1127	0.00812147	70.2558	0.0109223	76.0998	0.00883906	76.1_x000D_
A0A2X0S855	319	Polyadenylate-binding protein OS=Triticum aestivum OX=4565 GN=CAMPLR22A2D_LOCUS3604 PE=3 SV=1	CAMPLR22A2D_LOCUS3604	DAADK(1)YQGQNLYLK	2	0.53894	4	159.519	1.60082e-15	194.595	1.89427e-15	212.11	4.69082e-19	212.11_x000D_
A0A2X0S855	216	Polyadenylate-binding protein OS=Triticum aestivum OX=4565 GN=CAMPLR22A2D_LOCUS3604 PE=3 SV=1	CAMPLR22A2D_LOCUS3604	DNSFDK(1)AK	2	0.41041	3	60.9103	0.0324561	85.1608	0.00708939	93.1624	0.00505778	93.162_x000D_
A0A2X0S8N9	433	Peptidase A1 domain-containing protein OS=Triticum aestivum OX=4565 GN=CAMPLR22A2D_LOCUS3809 PE=3 SV=1	CAMPLR22A2D_LOCUS3809	FPEVK(1)VPK	2	-0.66381	4	65.4654	0.0292932	66.6919	0.0267986	78.5161	0.0160353	78.516_x000D_
A0A2X0SLI3	131	40S ribosomal protein S6 OS=Triticum aestivum OX=4565 GN=CAMPLR22A2D_LOCUS1521 PE=3 SV=1	CAMPLR22A2D_LOCUS1521	NDLPGLTDTEK(1)PR	2	-0.48836	8	128.951	2.24025e-05	119.963	2.0096e-07	132.244	1.23388e-05	132.24_x000D_
A0A2X0SLI3	23	40S ribosomal protein S6 OS=Triticum aestivum OX=4565 GN=CAMPLR22A2D_LOCUS1521 PE=3 SV=1	CAMPLR22A2D_LOCUS1521	VEIDDDMK(1)LR	2	-3.3573	14	87.5679	4.37491e-05	62.4662	0.000754734	113.926	0.000142246	113.93_x000D_
A0A2X0SLI3	58	40S ribosomal protein S6 OS=Triticum aestivum OX=4565 GN=CAMPLR22A2D_LOCUS1521 PE=3 SV=1	CAMPLR22A2D_LOCUS1521	IMGGCDK(1)QGFPMK	2	-0.044271	9	132.79	1.06687e-05	63.2917	1.42369e-07	125.527	3.28652e-05	125.53_x000D_
A0A2X0SLI3	15	40S ribosomal protein S6 OS=Triticum aestivum OX=4565 GN=CAMPLR22A2D_LOCUS1521 PE=3 SV=1	CAMPLR22A2D_LOCUS1521	K(1)VEIDDDMK	2	-1.3482	8	63.6242	0.00488248	83.8618	0.0112101	81.0165	0.0130826	81.017_x000D_
A0A2X0SQ64	124	PLAT domain-containing protein OS=Triticum aestivum OX=4565 GN=CAMPLR22A2D_LOCUS5542 PE=4 SV=1	CAMPLR22A2D_LOCUS5542	EK(1)TFNVNR	2	0.85065	3	125.314	0.00409816	137.904	0.00290716	130.221	0.00361566	130.22_x000D_
A0A2X0SQ64	71	PLAT domain-containing protein OS=Triticum aestivum OX=4565 GN=CAMPLR22A2D_LOCUS5542 PE=4 SV=1	CAMPLR22A2D_LOCUS5542	GHNNFEK(1)GHTDKFEGSGK	4	-1.4359	3	22.4868	0.0010939	28.0582	0.000943289	37.9952	0.000211715	80.316_x000D_
A0A2X0TY93	47	Glutaredoxin domain-containing protein OS=Triticum aestivum OX=4565 GN=CAMPLR22A2D_LOCUS3646 PE=4 SV=1	CAMPLR22A2D_LOCUS3646	K(1)LFTQLGASFK	2	-0.13453	5	125.97	2.15812e-05	159.99	4.00825e-07	125.542	2.23287e-05	125.54_x000D_
A0A341PIP8	238	2-oxoglutarate/malate translocator(predicted) OS=Triticum aestivum OX=4565 PE=3 SV=1	---	TQIQK(1)MQPDATGK	2	1.2947	6	180.299	4.60686e-25	232.373	1.62157e-23	176.893	4.5906e-20	224.42_x000D_
A0A341PIP8	152	2-oxoglutarate/malate translocator(predicted) OS=Triticum aestivum OX=4565 PE=3 SV=1	---	HYK(1)NAFHALYR	3	0.17976	3	104.434	7.43795e-05	105.523	6.68714e-05	90.0503	0.000284985	90.05_x000D_
A0A341PIP8	97	2-oxoglutarate/malate translocator(predicted) OS=Triticum aestivum OX=4565 PE=3 SV=1	---	VLTNK(1)AIEANDGKPLPLVQK	3	0.14177	4	109.393	3.2986e-20	88.3039	5.3202e-10	60.089	2.67239e-06	113.54_x000D_
A0A341PIP8	105	2-oxoglutarate/malate translocator(predicted) OS=Triticum aestivum OX=4565 PE=3 SV=1	---	AIEANDGK(1)PLPLVQK	2	-0.0066984	7	166.036	9.886e-25	195.105	2.01606e-16	204.172	7.88179e-20	204.17_x000D_
A0A341PIP8	5	2-oxoglutarate/malate translocator(predicted) OS=Triticum aestivum OX=4565 PE=3 SV=1	---	ADAK(1)QQQAAAPTGVWK	2	0.40958	4	218.204	8.66891e-25	107.361	1.14378e-24	173.031	2.73456e-12	173.03_x000D_
A0A341RNR6	108	GTP-binding protein YPTM2(predicted) OS=Triticum aestivum OX=4565 PE=4 SV=1	---	LLVGNK(1)SDLTDK	2	-3.0368	6	100.223	0.00041752	84.1691	0.000135539	72.8912	0.000679688	86.944_x000D_
A0A341RNR6	41	GTP-binding protein YPTM2(predicted) OS=Triticum aestivum OX=4565 PE=4 SV=1	---	TVEQDGK(1)TMK	2	0.075715	5	112.129	0.000211525	100.878	0.000645312	112.129	0.000211525	112.13_x000D_
A0A341U209	6	14_3_3 domain-containing protein OS=Triticum aestivum OX=4565 PE=3 SV=1	---	VAK(1)ATGGAGPGEELSVEER	2	-0.38341	4	219.992	1.598e-26	247.365	1.97859e-43	282.718	1.1148e-51	282.72_x000D_
A0A341U209	189	14_3_3 domain-containing protein OS=Triticum aestivum OX=4565 PE=3 SV=1	---	EAPAPK(1)ESGDGQ	2	-1.0177	6	105.133	9.93945e-05	135.938	7.92566e-07	131.794	1.75486e-07	142.77_x000D_
A0A341U209	116	14_3_3 domain-containing protein OS=Triticum aestivum OX=4565 PE=3 SV=1	---	YLAEFK(1)SGGER	2	-1.1335	4	100.931	0.000266261	103.909	0.00021076	108.348	0.000128041	108.35_x000D_
A0A341U209	49	14_3_3 domain-containing protein OS=Triticum aestivum OX=4565 PE=3 SV=1	---	IISSIEQK(1)EEGR	2	-0.39115	4	210.789	2.53118e-14	202.295	1.5111e-12	194.241	2.28649e-11	194.24_x000D_
A0A341U209	68	14_3_3 domain-containing protein OS=Triticum aestivum OX=4565 PE=3 SV=1	---	SK(1)IEAELAK	2	-0.73393	4	58.6986	0.0302121	82.2607	0.00664282	53.1236	0.0399918	53.124_x000D_
A0A341U209	122	14_3_3 domain-containing protein OS=Triticum aestivum OX=4565 PE=3 SV=1	---	K(1)EAAESTMNAYK	2	-0.60146	7	139.464	3.88218e-07	177.815	2.6033e-09	148.616	2.10305e-07	148.62_x000D_
A0A341UA10	153	Dirigent protein OS=Triticum aestivum OX=4565 PE=3 SV=1	---	ADGTIK(1)HTLLR	3	0.025132	5	124.423	4.86709e-06	113.224	1.37582e-05	108.348	4.7385e-05	108.35_x000D_
A0A341VEV6	53	ER membrane protein complex subunit 3 OS=Triticum aestivum OX=4565 PE=4 SV=1	---	TVK(1)EGQVVIR	2	0.9852	3	130.982	8.58344e-05	91.0953	0.00116472	108.697	0.000343869	108.7_x000D_
A0A341W8L4	347	Cellulose synthase OS=Triticum aestivum OX=4565 PE=3 SV=1	---	INALVAK(1)AQK	2	0.070264	4	87.149	0.00215106	85.7328	0.00250502	87.8065	0.00198672	87.806_x000D_
A0A341WW92	85	Bap31 domain-containing protein OS=Triticum aestivum OX=4565 PE=4 SV=1	---	HQK(1)SIMK	2	-0.2585	3	95.7414	0.0255349	91.318	0.0279231	102.514	0.0222463	102.51_x000D_
A0A341XPQ3	75	RACB protein(predicted) OS=Triticum aestivum OX=4565 PE=4 SV=1	---	K(1)WIPELK	2	-0.61971	3	89.698	0.0546003	89.3546	0.0552465	101.542	0.0419418	101.54_x000D_
A0A341Y4U2	567	Putative V-type proton ATPase catalytic subunit A(predicted) OS=Triticum aestivum OX=4565 PE=3 SV=1	---	ITYAVVK(1)SR	2	0.072165	6	81.7707	0.00681748	72.434	0.0101458	99.7879	0.00262748	99.788_x000D_
A0A341Y4U2	598	Putative V-type proton ATPase catalytic subunit A(predicted) OS=Triticum aestivum OX=4565 PE=3 SV=1	---	FQK(1)LYDDLTTGFR	2	-1.583	6	117.932	5.60734e-05	110.923	5.37633e-05	88.0923	3.73247e-05	124.07_x000D_
A0A341Y4U2	560	Putative V-type proton ATPase catalytic subunit A(predicted) OS=Triticum aestivum OX=4565 PE=3 SV=1	---	AANADGHK(1)ITYAVVK	3	-0.12735	8	70.197	0.00119322	88.5614	1.7839e-20	58.0786	1.13495e-24	227.63_x000D_
A0A341Y4U2	581	Putative V-type proton ATPase catalytic subunit A(predicted) OS=Triticum aestivum OX=4565 PE=3 SV=1	---	LVSQK(1)FEDPAEGEDVLIAK	3	0.63335	6	161.554	2.44284e-13	195.862	2.97274e-19	81.6388	2.43679e-26	217.33_x000D_
A0A341YVV0	87	CREG1 protein(predicted) OS=Triticum aestivum OX=4565 PE=4 SV=1	---	LTLTGK(1)LK	2	-0.37861	3	61.6789	0.0369949	75.0433	0.0179515	82.7505	0.0136989	82.75_x000D_
A0A341YYL5	67	"Succinate dehydrogenase [ubiquinone] iron-sulfur subunit, mitochondrial OS=Triticum aestivum OX=4565 PE=3 SV=1"	---	WDPDSPSTK(0.001)PHLK(0.999)DYK	4	-0.23347	3	16.3786	0.0232671	13.2537	0.00610723	30.7055	0.00556967	57.595_x000D_
A0A341YYL5	63	"Succinate dehydrogenase [ubiquinone] iron-sulfur subunit, mitochondrial OS=Triticum aestivum OX=4565 PE=3 SV=1"	---	WDPDSPSTK(1)PHLK	3	0.0062998	4	96.4641	0.000665698	105.414	0.000360459	72.8912	0.0012656	72.891_x000D_
A0A341YYL5	182	"Succinate dehydrogenase [ubiquinone] iron-sulfur subunit, mitochondrial OS=Triticum aestivum OX=4565 PE=3 SV=1"	---	EIYQSK(1)ADR	2	0.34888	4	119.68	0.00135207	134.247	0.000924882	101.646	0.0024824	101.65_x000D_
A0A341YYL5	269	"Succinate dehydrogenase [ubiquinone] iron-sulfur subunit, mitochondrial OS=Triticum aestivum OX=4565 PE=3 SV=1"	---	GLNPAK(1)QIDTIK	2	1.0565	5	48.2293	0.0326303	82.8505	1.10966e-05	75.89	8.30479e-08	151.55_x000D_
A0A341YYL5	166	"Succinate dehydrogenase [ubiquinone] iron-sulfur subunit, mitochondrial OS=Triticum aestivum OX=4565 PE=3 SV=1"	---	SVEPWLK(1)R	2	-0.35662	4	78.7702	0.025743	83.2061	0.0248265	96.4916	0.0147266	96.492_x000D_
A0A341YYL5	88	"Succinate dehydrogenase [ubiquinone] iron-sulfur subunit, mitochondrial OS=Triticum aestivum OX=4565 PE=3 SV=1"	---	IK(1)NEQDPSLTFR	2	-0.26694	3	138.02	2.25479e-07	148.616	1.13914e-07	177.162	1.72306e-09	177.16_x000D_
A0A341YYL5	247	"Succinate dehydrogenase [ubiquinone] iron-sulfur subunit, mitochondrial OS=Triticum aestivum OX=4565 PE=3 SV=1"	---	LDSINDEFK(1)LYR	2	4.3828	7	111.793	1.46639e-08	86.7722	9.69828e-09	146.503	1.36159e-07	146.5_x000D_
A0A341Z185	58	HMA domain-containing protein OS=Triticum aestivum OX=4565 PE=4 SV=1	---	GNVTPDAVLQTVSK(1)TGK	2	0.45652	4	148.969	2.17589e-08	141.987	3.78316e-08	175.697	1.34301e-12	175.7_x000D_
A0A341Z185	20	HMA domain-containing protein OS=Triticum aestivum OX=4565 PE=4 SV=1	---	VGMSCEGCVGAVK(1)R	2	-1.4943	3	73.3864	0.00276587	199.134	6.89562e-22	161.205	3.64233e-11	161.21_x000D_
A0A341ZA80	67	Clathrin light chain OS=Triticum aestivum OX=4565 PE=4 SV=1	---	LFLSNQEK(1)FHK	3	0.036036	3	64.2655	0.0017776	51.9785	0.011831	77.0624	0.00121689	77.062_x000D_
A0A341ZHG0	196	Ras-related protein RIC2(predicted) OS=Triticum aestivum OX=4565 PE=4 SV=1	---	AVEAGEDSAAGPGK(1)GEK	2	0.5418	3	176.281	1.18425e-12	152.317	1.4049e-08	150.594	1.80174e-08	150.59_x000D_
A0A341ZKV6	90	Pept_C1 domain-containing protein OS=Triticum aestivum OX=4565 PE=3 SV=1	---	LLFDHQASVK(1)GFK	3	-0.42248	8	80.6901	1.31973e-18	63.0912	0.00121292	62.0879	1.31456e-11	168_x000D_
A0A341ZKV6	66	Pept_C1 domain-containing protein OS=Triticum aestivum OX=4565 PE=3 SV=1	---	GGITSEEK(1)YPYAGFQGK	2	0.39673	5	213.507	1.08849e-24	260.493	9.42359e-37	243.036	1.0676e-30	243.04_x000D_
A0A341ZKV6	157	Pept_C1 domain-containing protein OS=Triticum aestivum OX=4565 PE=3 SV=1	---	GPCSANVNHAVTIVGYCEGPAEGDK(1)YWIAK	3	0.19621	3	199.038	1.25342e-25	153.245	9.45784e-14	204.501	2.07154e-33	204.5_x000D_
A0A3B5XTY5	269	Glutelin type-A 2(predicted) OS=Triticum aestivum OX=4565 PE=4 SV=1	---	VQVVGPDGK(1)R	2	0.11631	8	81.3355	0.00665376	144.65	8.48876e-05	62.6328	0.0113208	71.221_x000D_
A0A3B5XTY5	161	Glutelin type-A 2(predicted) OS=Triticum aestivum OX=4565 PE=4 SV=1	---	EDDAAK(1)LVSSQPASGIVK	3	0.85855	4	73.9284	1.79993e-05	47.0883	0.00786586	78.8482	0.000237622	78.848_x000D_
A0A3B5XTY5	155	Glutelin type-A 2(predicted) OS=Triticum aestivum OX=4565 PE=4 SV=1	---	AWDLK(1)EDDAAK	2	-1.1142	4	97.7788	9.63195e-05	56.9362	0.000817719	77.6744	0.00316956	77.674_x000D_
A0A3B5XTY5	179	Glutelin type-A 2(predicted) OS=Triticum aestivum OX=4565 PE=4 SV=1	---	LTAGQK(1)LPVPVDADR	2	0.57731	3	139.491	1.55107e-07	120.627	2.51629e-05	148.361	3.80185e-13	148.36_x000D_
A0A3B5XTY5	79	Glutelin type-A 2(predicted) OS=Triticum aestivum OX=4565 PE=4 SV=1	---	GTVGIVLPEATK(1)EK	2	0.94593	3	105.992	0.000276457	97.7971	0.000507186	111.116	0.000132169	111.12_x000D_
A0A3B5XUU0	98	"Isovaleryl-CoA dehydrogenase, mitochondrial(predicted) OS=Triticum aestivum OX=4565 PE=3 SV=1"	---	LDK(1)LGMR	2	-1.5667	3	81.7839	0.0376433	79.116	0.0403632	69.9985	0.0496586	69.998_x000D_
A0A3B5XV48	972	rRNA biogenesis protein rrp5(predicted) OS=Triticum aestivum OX=4565 PE=4 SV=1	---	GSAQDSNISSSK(1)R	2	-0.1242	3	190.572	1.0153e-14	197.189	4.68306e-15	192.4	8.64208e-15	192.4_x000D_
A0A3B5XVM2	88	CULLIN_2 domain-containing protein OS=Triticum aestivum OX=4565 PE=3 SV=1	---	EK(1)HDEFMLR	3	-0.71512	3	92.445	0.00118452	53.1236	0.0148	86.8981	0.00184656	86.898_x000D_
A0A3B5XWQ2	358	Cytochrome b(predicted) OS=Triticum aestivum OX=4565 PE=4 SV=1	---	GIPK(1)YYTDETHR	2	-0.4817	5	79.492	0.0009807	56.9556	0.00778088	72.7049	0.00375826	72.705_x000D_
A0A3B5XWZ1	652	Heat shock 70 kDa protein 4L(predicted) OS=Triticum aestivum OX=4565 PE=3 SV=1	---	GVYVAK(1)LEELK	2	0.92873	4	103.083	0.000226157	83.0814	0.00212123	72.5312	0.00416676	72.531_x000D_
A0A3B5XWZ1	706	Heat shock 70 kDa protein 4L(predicted) OS=Triticum aestivum OX=4565 PE=3 SV=1	---	FDHIDISEK(1)QK	3	0.060663	5	76.3317	0.00126932	90.0503	0.000284985	64.1031	0.00487969	64.103_x000D_
A0A3B5XWZ9	275	Lipase_3 domain-containing protein OS=Triticum aestivum OX=4565 PE=4 SV=1	---	HIAYYK(1)LR	2	-0.52898	5	116.884	0.00492722	116.904	0.00492528	69.1978	0.0217017	69.198_x000D_
A0A3B5XX22	533	Malic enzyme OS=Triticum aestivum OX=4565 PE=3 SV=1	---	ISASIAAK(1)VAAK	2	0.1747	3	98.1049	0.000474608	100.931	0.00039842	101.712	0.000377382	101.71_x000D_
A0A3B5XX22	370	Malic enzyme OS=Triticum aestivum OX=4565 PE=3 SV=1	---	K(1)PFAHEHEELK	4	0.0232	4	72.2905	0.00142797	55.2612	0.00911116	64.1212	0.00445927	64.121_x000D_
A0A3B5XX22	369	Malic enzyme OS=Triticum aestivum OX=4565 PE=3 SV=1	---	KESLQHFK(1)K	3	0.58573	11	52.7161	0.00252925	52.7161	0.00129236	80.9007	0.00150331	91.658_x000D_
A0A3B5XX22	347	Malic enzyme OS=Triticum aestivum OX=4565 PE=3 SV=1	---	K(1)IWLVDSK	2	0.76243	6	93.6488	0.015556	83.9477	0.0150154	72.9281	0.0352963	72.928_x000D_
A0A3B5XX22	537	Malic enzyme OS=Triticum aestivum OX=4565 PE=3 SV=1	---	VAAK(1)AYDLGLASR	2	0.42629	10	75.7641	0.00302507	109.073	0.000235643	85.9091	0.00163099	85.909_x000D_
A0A3B5XX22	42	Malic enzyme OS=Triticum aestivum OX=4565 PE=3 SV=1	---	HNK(1)GLAFTEAER	3	1.7881	3	67.9969	0.00234665	107.966	7.72581e-05	67.9969	0.00234665	67.997_x000D_
A0A3B5XX22	362	Malic enzyme OS=Triticum aestivum OX=4565 PE=3 SV=1	---	K(1)ESLQHFK	3	-0.40523	5	101.542	0.00282671	102.514	0.00276623	116.25	0.00196469	116.25_x000D_
A0A3B5XX22	154	Malic enzyme OS=Triticum aestivum OX=4565 PE=3 SV=1	---	VLEVLK(1)NWPER	2	-0.13406	3	92.2466	0.000155977	152.55	7.06677e-07	164.811	6.01324e-10	164.81_x000D_
A0A3B5XX22	72	Malic enzyme OS=Triticum aestivum OX=4565 PE=3 SV=1	---	GLLPPAIVSQEHQEK(1)K	3	-0.10381	13	118.21	7.5937e-06	111.643	2.46161e-05	94.4871	0.000136375	94.487_x000D_
A0A3B5XX22	144	Malic enzyme OS=Triticum aestivum OX=4565 PE=3 SV=1	---	RPQGLYISLK(1)DK	3	0.2406	4	43.7611	0.0232763	59.2273	0.00821971	46.0691	0.0182166	46.069_x000D_
A0A3B5XX22	148	Malic enzyme OS=Triticum aestivum OX=4565 PE=3 SV=1	---	GK(1)VLEVLK	2	-0.035835	6	93.1432	0.00850595	92.8379	0.00855421	92.8379	0.00855421	92.838_x000D_
A0A3B5XX22	525	Malic enzyme OS=Triticum aestivum OX=4565 PE=3 SV=1	---	K(1)ISASIAAK	2	0.50481	3	87.4846	0.00882585	58.6986	0.0403818	61.1614	0.047801	61.161_x000D_
A0A3B5XXG8	455	EMC1_C domain-containing protein OS=Triticum aestivum OX=4565 PE=4 SV=1	---	GHVLK(1)LK	2	0.42755	5	83.6143	0.0357772	83.6143	0.0357772	86.5121	0.0328228	86.512_x000D_
A0A3B5XXG8	850	EMC1_C domain-containing protein OS=Triticum aestivum OX=4565 PE=4 SV=1	---	AMAVTQTAK(1)GITSK	2	0.53427	3	173.715	7.0292e-12	174.592	6.13833e-12	164.148	1.67418e-11	164.15_x000D_
A0A3B5XXG8	691	EMC1_C domain-containing protein OS=Triticum aestivum OX=4565 PE=4 SV=1	---	K(1)MNEVVHTQAK	3	-0.081982	3	59.1163	0.00823409	75.6832	0.00140008	54.3425	0.0111462	54.343_x000D_
A0A3B5XXG9	75	Arginyl-tRNA synthetase(predicted) OS=Triticum aestivum OX=4565 PE=3 SV=1	---	VK(1)GSGTSFK	2	0.25317	3	70.0564	0.0109934	88.4955	0.00442023	76.9431	0.00853843	76.943_x000D_
A0A3B5XXG9	385	Arginyl-tRNA synthetase(predicted) OS=Triticum aestivum OX=4565 PE=3 SV=1	---	MAGWLPDPK(1)EK	2	-0.36588	6	47.9914	0.0381462	85.8127	0.00159168	45.4329	0.0484512	45.433_x000D_
A0A3B5XXG9	239	Arginyl-tRNA synthetase(predicted) OS=Triticum aestivum OX=4565 PE=3 SV=1	---	FDEDAEFK(1)DR	2	0.46914	3	103.909	0.000528448	131.826	8.3146e-05	126.194	0.000101095	126.19_x000D_
A0A3B5XXG9	469	Arginyl-tRNA synthetase(predicted) OS=Triticum aestivum OX=4565 PE=3 SV=1	---	YADLK(1)NNR	2	0.90409	3	110.31	0.00579309	157.579	0.00151625	129.554	0.00368119	129.55_x000D_
A0A3B5XXG9	143	Arginyl-tRNA synthetase(predicted) OS=Triticum aestivum OX=4565 PE=3 SV=1	---	TWAPILPVK(1)R	2	-0.20796	6	79.4891	0.00750574	74.165	0.00996241	117.526	0.000237639	117.53_x000D_
A0A3B5XXG9	430	Arginyl-tRNA synthetase(predicted) OS=Triticum aestivum OX=4565 PE=3 SV=1	---	SK(1)SELLQR	2	-2.8222	3	99.4417	0.00751059	106.599	0.00637945	119.068	0.00471247	119.07_x000D_
A0A3B5XXG9	255	Arginyl-tRNA synthetase(predicted) OS=Triticum aestivum OX=4565 PE=3 SV=1	---	LQGGEEK(1)YR	2	-0.76593	5	136.566	0.000858948	123.86	0.0012295	111.607	0.00170475	111.61_x000D_
A0A3B5XXL3	172	Gln-synt_C domain-containing protein OS=Triticum aestivum OX=4565 PE=3 SV=1	---	IVGLK(1)SIAAYR	2	-0.60634	4	92.611	0.000421306	87.1843	0.00132574	77.0624	0.00328822	77.062_x000D_
A0A3B5XXN8	370	"Chaperonin CPN60-2, mitochondrial(predicted) OS=Triticum aestivum OX=4565 PE=3 SV=1"	---	DDTVILDGAGDK(1)K	2	-0.13947	8	150.485	1.62684e-07	147.262	2.28789e-07	148.616	2.01028e-07	148.62_x000D_
A0A3B5XXN8	79	"Chaperonin CPN60-2, mitochondrial(predicted) OS=Triticum aestivum OX=4565 PE=3 SV=1"	---	TVIIEQSFGAPK(1)VTK	2	0.15483	3	138.905	1.59913e-07	116.995	3.09886e-05	124.458	1.90186e-05	124.46_x000D_
A0A3B5XXN8	402	"Chaperonin CPN60-2, mitochondrial(predicted) OS=Triticum aestivum OX=4565 PE=3 SV=1"	---	LAK(1)LSGGVAVLK	2	0.02372	6	60.5093	0.00390501	68.5154	0.00120559	63.6623	0.000634067	92.19_x000D_
A0A3B5XXN8	257	"Chaperonin CPN60-2, mitochondrial(predicted) OS=Triticum aestivum OX=4565 PE=3 SV=1"	---	K(1)VSNMHAVVK	3	-1.2086	3	71.0658	0.00242986	115.574	5.31344e-05	91.9612	0.000389476	91.961_x000D_
A0A3B5XXN8	82	"Chaperonin CPN60-2, mitochondrial(predicted) OS=Triticum aestivum OX=4565 PE=3 SV=1"	---	VTK(1)DGVTVAK	2	0.21464	3	101.295	0.000629239	110.74	0.000265101	102.531	0.000581596	102.53_x000D_
A0A3B5XXN8	273	"Chaperonin CPN60-2, mitochondrial(predicted) OS=Triticum aestivum OX=4565 PE=3 SV=1"	---	VLEMALK(1)K	2	0.33756	4	83.2061	0.0248265	83.2061	0.0248265	83.2061	0.0248265	83.206_x000D_
A0A3B5XXN8	308	"Chaperonin CPN60-2, mitochondrial(predicted) OS=Triticum aestivum OX=4565 PE=3 SV=1"	---	VCAVK(1)APGFGENR	2	-1.521	3	125.033	3.4376e-05	100.223	0.000537507	89.6133	0.00112196	89.613_x000D_
A0A3B5XXN8	243	"Chaperonin CPN60-2, mitochondrial(predicted) OS=Triticum aestivum OX=4565 PE=3 SV=1"	---	TQK(1)CELEDPLILIHDK	3	-0.098175	3	70.9858	0.000866581	61.9415	0.00397126	69.2557	0.00103527	69.256_x000D_
A0A3B5XXN8	98	"Chaperonin CPN60-2, mitochondrial(predicted) OS=Triticum aestivum OX=4565 PE=3 SV=1"	---	VK(1)NVGASLVK	2	0.10448	4	117.022	0.000130324	100.878	0.000645312	97.8134	0.00076348	97.813_x000D_
A0A3B5XXN8	395	"Chaperonin CPN60-2, mitochondrial(predicted) OS=Triticum aestivum OX=4565 PE=3 SV=1"	---	SAIEQSTSDYDK(0.036)EK(0.964)LQER	3	0.24558	3	14.2331	2.23767e-09	14.1313	2.39321e-07	11.4153	1.71647e-06	119.76_x000D_
A0A3B5XXN8	256	"Chaperonin CPN60-2, mitochondrial(predicted) OS=Triticum aestivum OX=4565 PE=3 SV=1"	---	CELEDPLILIHDK(1)K	3	-0.41348	3	174.948	2.27485e-12	165.642	5.9949e-12	136.604	8.24557e-08	136.6_x000D_
A0A3B5XXN8	459	"Chaperonin CPN60-2, mitochondrial(predicted) OS=Triticum aestivum OX=4565 PE=3 SV=1"	---	ALDK(1)LQTANFDQK	2	-0.57849	6	196.423	2.87925e-15	166.026	1.51976e-11	175.009	5.85724e-12	175.01_x000D_
A0A3B5XXN8	423	"Chaperonin CPN60-2, mitochondrial(predicted) OS=Triticum aestivum OX=4565 PE=3 SV=1"	---	IGGASEAEVSEK(1)K	2	0.0056618	6	200.982	1.54656e-15	174.718	1.13723e-11	168.607	2.31021e-11	168.61_x000D_
A0A3B5XXR5	116	60S ribosomal protein L21-2(predicted) OS=Triticum aestivum OX=4565 PE=4 SV=1	---	NDQLK(1)EEAK	2	-1.3646	8	117.3	0.000528325	121.797	0.000886698	121.502	0.00129865	121.5_x000D_
A0A3B5XXR5	111	60S ribosomal protein L21-2(predicted) OS=Triticum aestivum OX=4565 PE=4 SV=1	---	VK(1)NDQLK	2	0.57776	3	108.087	0.0195397	123.69	0.0138435	122.742	0.0141201	122.74_x000D_
A0A3B5XY59	83	Coatomer subunit gamma OS=Triticum aestivum OX=4565 PE=3 SV=1	---	LFQSK(1)DAGLR	2	0.30923	3	87.5679	0.00204635	72.434	0.0058289	65.2776	0.0134233	65.278_x000D_
A0A3B5XY59	216	Coatomer subunit gamma OS=Triticum aestivum OX=4565 PE=3 SV=1	---	LAVSK(1)LVTSLTR	2	0.46385	4	125.527	2.24823e-05	143.939	1.63152e-07	172.334	4.03733e-09	172.33_x000D_
A0A3B5XY59	593	Coatomer subunit gamma OS=Triticum aestivum OX=4565 PE=3 SV=1	---	ETK(1)SQPLAEK	2	0.3513	4	127.514	9.68871e-05	104.824	0.000493189	121.608	0.000115711	121.61_x000D_
A0A3B5XY59	268	Coatomer subunit gamma OS=Triticum aestivum OX=4565 PE=3 SV=1	---	NK(1)AEMVILEAAR	2	0.57284	5	113.068	7.12209e-05	113.068	3.86819e-06	101.532	0.000382213	101.53_x000D_
A0A3B5XYL5	396	TPR_REGION domain-containing protein OS=Triticum aestivum OX=4565 PE=4 SV=1	---	LESSDLNK(1)SR	2	-0.71502	3	84.0602	0.00292305	57.1641	0.0264719	64.9182	0.0140014	64.918_x000D_
A0A3B5XZ09	168	Cytochrome b5 heme-binding domain-containing protein OS=Triticum aestivum OX=4565 PE=3 SV=1	---	K(1)AAPAEDGTTSK	2	2.721	3	54.8709	0.0439345	50.0878	0.0556782	64.2245	0.0209689	64.224_x000D_
A0A3B5XZG4	44	Glutathione S-transferase GST 42 (Fragment)(predicted) OS=Triticum aestivum OX=4565 PE=3 SV=1	---	SK(1)SELLLK	2	-2.0825	3	56.6322	0.0472595	84.6146	0.0126704	52.591	0.0554793	52.591_x000D_
A0A3B5XZY3	195	MFS domain-containing protein OS=Triticum aestivum OX=4565 PE=3 SV=1	---	WLVSK(1)GR	2	0.62397	3	94.0064	0.0263774	79.116	0.0403632	67.032	0.0558812	67.032_x000D_
A0A3B5XZY3	435	MFS domain-containing protein OS=Triticum aestivum OX=4565 PE=3 SV=1	---	EGADGQK(1)EGGFQR	2	-0.62192	6	227.059	2.19943e-23	63.766	1.13349e-18	234.867	1.35024e-23	234.87_x000D_
A0A3B5Y043	74	Cytochrome b5 heme-binding domain-containing protein OS=Triticum aestivum OX=4565 PE=3 SV=1	---	EMMEK(1)YHIGEIDASTIPAK	3	-1.8355	3	74.0293	0.000247896	75.5325	0.000232003	74.0293	0.000247896	74.029_x000D_
A0A3B5Y0I3	246	Expansin-B6(predicted) OS=Triticum aestivum OX=4565 PE=3 SV=1	---	K(1)LVANNVIPANWRPNTDYR	3	-2.5242	4	157.027	2.85536e-08	185.25	1.4553e-14	65.4225	0.000898102	101.72_x000D_
A0A3B5Y0I3	94	Expansin-B6(predicted) OS=Triticum aestivum OX=4565 PE=3 SV=1	---	DGK(1)GCGSCYQIR	2	-1.0019	6	107.994	3.59772e-11	130.771	1.1556e-05	149.324	8.06396e-09	163.93_x000D_
A0A3B5Y0U1	75	Protein BONZAI 3(predicted) OS=Triticum aestivum OX=4565 PE=4 SV=1	---	IYDVDTK(1)YHNTPLK	3	0.4743	3	118.522	1.5153e-05	101.304	0.000151157	101.304	0.000151157	101.3_x000D_
A0A3B5Y0W1	113	Histone H2B OS=Triticum aestivum OX=4565 PE=3 SV=1	---	YNK(0.97)K(0.03)PTIASR	3	0.3046	3	6.04121	0.00458111	12.3097	0.0105434	15.138	0.00458111	67.385_x000D_
A0A3B5Y1F8	219	Annexin D4(predicted) OS=Triticum aestivum OX=4565 PE=4 SV=1	---	ELHGK(1)HIQEDLGSEEALR	4	-0.36879	3	82.7743	0.000162348	81.5099	0.000177878	90.5597	6.6725e-05	90.56_x000D_
A0A3B5Y1R0	205	Letm1 RBD domain-containing protein OS=Triticum aestivum OX=4565 PE=4 SV=1	---	ADWAAK(1)LK	2	-0.19519	3	73.2482	0.0186204	95.9093	0.00806882	84.4978	0.0127348	84.498_x000D_
A0A3B5Y1S1	64	Cold shock domain protein 2(predicted) OS=Triticum aestivum OX=4565 PE=4 SV=1	---	TK(1)AADVTAPGGGALAGGSRPGDGGGDR	3	-0.03685	7	147.114	8.2334e-14	140.41	1.73238e-11	155.865	2.45525e-12	155.87_x000D_
A0A3B5Y1V7	60	Acyl carrier protein OS=Triticum aestivum OX=4565 PE=3 SV=1	---	VVSVIK(1)NFQK	2	-0.77011	4	121.733	0.000115312	86.8981	0.00221376	80.6884	0.0037658	80.688_x000D_
A0A3B5Y1V7	114	Acyl carrier protein OS=Triticum aestivum OX=4565 PE=3 SV=1	---	IDSIK(1)SAVDFIASHPQAK	3	-1.5451	10	160.467	1.52929e-13	114.549	1.83107e-06	89.8306	2.90327e-07	132.79_x000D_
A0A3B5Y1Z9	592	Patellin-1(predicted) OS=Triticum aestivum OX=4565 PE=4 SV=1	---	VVLIVNNPTSK(1)K	2	-0.12441	6	115.327	8.07396e-05	133.05	1.25713e-05	99.4999	0.000806783	99.5_x000D_
A0A3B5Y237	257	Annexin OS=Triticum aestivum OX=4565 PE=3 SV=1	---	ATFQHYK(1)R	3	-0.33531	3	60.4363	0.0155624	47.0817	0.0264663	52.4819	0.0219331	52.482_x000D_
A0A3B5Y268	291	Guanosine nucleotide diphosphate dissociation inhibitor OS=Triticum aestivum OX=4565 PE=3 SV=1	---	VVCDPSYLTNK(1)VR	2	0.4612	4	105.029	0.000373587	104.175	0.000402721	95.1834	0.000709377	95.183_x000D_
A0A3B5Y268	280	Guanosine nucleotide diphosphate dissociation inhibitor OS=Triticum aestivum OX=4565 PE=3 SV=1	---	K(1)VVCDPSYLTNK	2	-0.98717	3	189.296	6.64202e-11	182.547	9.94526e-11	133.159	4.41158e-08	133.16_x000D_
A0A3B5Y268	206	Guanosine nucleotide diphosphate dissociation inhibitor OS=Triticum aestivum OX=4565 PE=3 SV=1	---	HLNEPALDTVK(1)R	3	0.57778	6	78.964	0.00107742	88.2754	7.78911e-09	109.159	6.9549e-05	109.16_x000D_
A0A3B5Y268	168	Guanosine nucleotide diphosphate dissociation inhibitor OS=Triticum aestivum OX=4565 PE=3 SV=1	---	THQGLDLTTLTTK(1)ELIAK	3	1.311	4	145.915	1.30749e-09	162.825	1.35049e-13	136.425	2.29977e-09	136.43_x000D_
A0A3B5Y268	136	Guanosine nucleotide diphosphate dissociation inhibitor OS=Triticum aestivum OX=4565 PE=3 SV=1	---	SPLMGLFEK(1)R	2	0.87257	8	160.183	1.3857e-05	85.8127	9.8913e-05	114.862	2.27122e-07	185.96_x000D_
A0A3B5Y268	117	Guanosine nucleotide diphosphate dissociation inhibitor OS=Triticum aestivum OX=4565 PE=3 SV=1	---	IHK(1)VPATDMEALK	3	0.6752	4	83.2035	0.000741178	88.1008	0.000492131	92.8564	0.000291894	92.856_x000D_
A0A3B5Y2A2	509	DNA helicase OS=Triticum aestivum OX=4565 PE=3 SV=1	---	AVYTTGK(1)GASAVGLTAAVHK	3	0.29029	3	139.11	6.43413e-10	150.655	2.58716e-10	176.104	9.23524e-15	176.1_x000D_
A0A3B5Y2A2	522	DNA helicase OS=Triticum aestivum OX=4565 PE=3 SV=1	---	GASAVGLTAAVHK(1)DPVTR	3	-1.1518	3	107.977	1.72026e-05	69.4222	0.000407335	80.5855	0.000213543	80.585_x000D_
A0A3B5Y2A2	683	DNA helicase OS=Triticum aestivum OX=4565 PE=3 SV=1	---	NADPDILSQDMLK(1)K	2	-1.3537	4	136.136	6.68085e-07	145.52	2.28584e-07	106.424	4.03239e-11	159.12_x000D_
A0A3B5Y2A7	49	60S acidic ribosomal protein P2B(predicted) OS=Triticum aestivum OX=4565 PE=3 SV=1	---	GK(1)DITEVIASGR	2	-0.30817	3	113.798	5.15551e-05	62.6801	0.013412	97.6306	0.000487395	97.631_x000D_
A0A3B5Y2C9	61	Usp domain-containing protein OS=Triticum aestivum OX=4565 PE=4 SV=1	---	HAVWAK(1)SGSPLIPLSEYR	3	-1.1756	4	164.53	1.22117e-13	152.317	6.3798e-10	108.971	1.46659e-05	108.97_x000D_
A0A3B5Y2C9	24	Usp domain-containing protein OS=Triticum aestivum OX=4565 PE=4 SV=1	---	IGVAMDYSASSK(1)R	2	-0.18193	4	89.5068	0.00209837	96.4641	0.001229	101.32	0.000923207	101.32_x000D_
A0A3B5Y2C9	55	Usp domain-containing protein OS=Triticum aestivum OX=4565 PE=4 SV=1	---	HGGEDAK(1)HAVWAK	3	-1.6473	3	66.7076	0.00263899	44.4355	0.0159301	48.5269	0.0103323	48.527_x000D_
A0A3B5Y2C9	107	Usp domain-containing protein OS=Triticum aestivum OX=4565 PE=4 SV=1	---	VVAK(1)VYWGDAR	2	0.61226	5	78.5482	0.00300016	70.0893	0.00464021	87.0258	0.00135647	87.026_x000D_
A0A3B5Y2W1	38	CSP1(predicted) OS=Triticum aestivum OX=4565 PE=4 SV=1	---	GFGFISPEDGSEDLFVHQSAIK(1)SDGYR	3	0.57389	8	152.883	6.74567e-17	160.43	1.03875e-16	180.9	1.34625e-23	183.49_x000D_
A0A3B5Y2W1	64	CSP1(predicted) OS=Triticum aestivum OX=4565 PE=4 SV=1	---	TK(1)ASDVTAPGGGALSGGSRPGDGGGDR	3	-0.068214	8	178.691	1.23163e-17	106.111	1.21679e-13	171.721	9.08071e-19	181.51_x000D_
A0A3B5Y314	165	Ras-related protein ARA-3(predicted) OS=Triticum aestivum OX=4565 PE=4 SV=1	---	LAETDSK(1)PEDK	2	-0.28658	7	136.957	1.9647e-06	141.711	1.58113e-06	151.976	7.52961e-07	151.98_x000D_
A0A3B5Y314	114	Ras-related protein ARA-3(predicted) OS=Triticum aestivum OX=4565 PE=4 SV=1	---	ADMDESK(1)R	2	-0.61409	8	88.3697	0.0150573	80.7875	0.0116604	99.1386	0.00795786	123.16_x000D_
A0A3B5Y314	121	Ras-related protein ARA-3(predicted) OS=Triticum aestivum OX=4565 PE=4 SV=1	---	AVPTAK(1)GQALADEYGIK	2	-0.4547	4	136.695	5.0016e-08	151.307	1.63752e-08	83.2292	7.96322e-06	122.44_x000D_
A0A3B5Y314	169	Ras-related protein ARA-3(predicted) OS=Triticum aestivum OX=4565 PE=4 SV=1	---	LAETDSKPEDK(1)TIK	3	-0.16503	5	38.9837	0.00108227	34.3977	0.000836905	24.2369	0.00404734	65.043_x000D_
A0A3B5Y314	101	Ras-related protein ARA-3(predicted) OS=Triticum aestivum OX=4565 PE=4 SV=1	---	NIEQHASDNVNK(1)ILIGNK	3	0.46216	8	100.77	2.2751e-09	197.382	1.39087e-19	181.717	5.37601e-19	181.72_x000D_
A0A3B5Y314	62	Ras-related protein ARA-3(predicted) OS=Triticum aestivum OX=4565 PE=4 SV=1	---	TIELDQK(1)R	2	0.33877	4	113.256	0.00983554	80.4381	0.0276462	91.8534	0.0160798	91.853_x000D_
A0A3B5Y314	65	Ras-related protein ARA-3(predicted) OS=Triticum aestivum OX=4565 PE=4 SV=1	---	IK(1)LQIWDTAGQER	2	1.0572	3	111.831	0.000141587	47.0374	0.0306967	90.7071	0.000971665	90.707_x000D_
A0A3B5Y3I8	288	Sulfotransferase OS=Triticum aestivum OX=4565 PE=3 SV=1	---	K(1)LEVNQSGNR	2	2.8306	3	88.3377	0.00342273	131.016	0.000158267	97.4517	0.00143526	97.452_x000D_
A0A3B5Y460	197	Flavodoxin-like domain-containing protein OS=Triticum aestivum OX=4565 PE=4 SV=1	---	YFAGIAK(1)K	2	0.29105	10	77.0577	0.0310897	65.2521	0.0548813	79.4686	0.0286338	79.469_x000D_
A0A3B5Y460	25	Flavodoxin-like domain-containing protein OS=Triticum aestivum OX=4565 PE=4 SV=1	---	K(1)GASSVEGVEVK	2	-0.60301	3	122.966	5.13577e-05	88.2818	0.00224257	135.912	1.56322e-06	135.91_x000D_
A0A3B5Y460	190	Flavodoxin-like domain-containing protein OS=Triticum aestivum OX=4565 PE=4 SV=1	---	WPSEMELEHAFHQGK(1)YFAGIAK	4	-0.073378	14	63.2246	6.89768e-16	160.947	1.43647e-15	179.583	8.98591e-17	179.58_x000D_
A0A3B5Y460	157	Flavodoxin-like domain-containing protein OS=Triticum aestivum OX=4565 PE=4 SV=1	---	MFDMDK(1)VQGGSPYGAGTFAGDGSR	3	-0.99661	10	166.752	6.73682e-17	167.993	3.12277e-16	153.568	4.99108e-30	205.43_x000D_
A0A3B5Y4T9	175	Ribos_L4_asso_C domain-containing protein OS=Triticum aestivum OX=4565 PE=4 SV=1	---	VLK(1)QLGAYADADK	2	-0.23905	3	74.1329	0.00324921	57.2674	0.0179252	59.2475	0.0109737	59.248_x000D_
A0A3B5Y4T9	187	Ribos_L4_asso_C domain-containing protein OS=Triticum aestivum OX=4565 PE=4 SV=1	---	AK(1)DSVGIRPGK	2	-0.14825	7	74.9616	0.0016872	70.9415	0.00204306	58.5114	0.0036987	67.385_x000D_
A0A3B5Y4V5	564	Sulfite reductase(predicted) OS=Triticum aestivum OX=4565 PE=4 SV=1	---	VK(1)LQDIEK	2	-0.34521	7	85.8618	0.0119822	116.051	0.00500917	76.1697	0.00505386	93.178_x000D_
A0A3B5Y4V5	51	Sulfite reductase(predicted) OS=Triticum aestivum OX=4565 PE=4 SV=1	---	VEIIK(1)EK	2	-0.20805	4	73.2601	0.0463334	86.7939	0.0325356	67.1694	0.0186105	107.03_x000D_
A0A3B5Y4V5	367	Sulfite reductase(predicted) OS=Triticum aestivum OX=4565 PE=4 SV=1	---	AEVEK(1)YYGK	2	-0.062523	3	53.7564	0.0388818	64.7115	0.0196643	53.7564	0.0388818	53.756_x000D_
A0A3B5Y4V5	229	Sulfite reductase(predicted) OS=Triticum aestivum OX=4565 PE=4 SV=1	---	IMSAEEPPEVTK(1)AR	2	-0.46094	3	103.135	0.000356896	136.604	2.09404e-07	130.199	1.40417e-05	130.2_x000D_
A0A3B5Y4V5	496	Sulfite reductase(predicted) OS=Triticum aestivum OX=4565 PE=4 SV=1	---	GILPILK(1)R	2	-0.10763	3	89.5498	0.0183644	67.9808	0.0446349	67.9808	0.0446349	67.981_x000D_
A0A3B5Y4X2	257	DUF4005 domain-containing protein OS=Triticum aestivum OX=4565 PE=4 SV=1	---	VWKPVYQTK(1)R	3	1.2704	3	29.2605	0.0341584	62.4419	0.000934265	41.8156	0.0120971	57.149_x000D_
A0A3B5Y5K9	147	ATP synthase subunit beta OS=Triticum aestivum OX=4565 PE=3 SV=1	---	GQK(1)VLNTGSPITVPVGR	3	0.038528	5	241.8	1.37843e-30	232.78	3.64607e-30	70.7831	7.47045e-37	262.36_x000D_
A0A3B5Y5K9	67	ATP synthase subunit beta OS=Triticum aestivum OX=4565 PE=3 SV=1	---	LPPTSDK(1)YVGAK	2	0.11436	19	81.9197	0.00225358	98.1049	0.000474608	74.9873	0.00338556	74.987_x000D_
A0A3B5Y5K9	182	ATP synthase subunit beta OS=Triticum aestivum OX=4565 PE=3 SV=1	---	GDIK(1)THDFLPIHR	3	0.40967	11	43.5943	0.000604459	66.0043	0.00293658	65.2948	0.00365285	65.295_x000D_
A0A3B5Y5K9	289	ATP synthase subunit beta OS=Triticum aestivum OX=4565 PE=3 SV=1	---	QAESK(1)CALVYGQMNEPPGAR	3	-0.87373	5	134.828	5.93752e-08	140.317	6.03199e-10	132.668	1.51713e-07	132.67_x000D_
A0A3B5Y5K9	547	ATP synthase subunit beta OS=Triticum aestivum OX=4565 PE=3 SV=1	---	AEK(1)IASENA	2	-0.19722	4	78.5564	0.00796331	52.549	0.0409998	53.7564	0.0388818	53.756_x000D_
A0A3B5Y5K9	451	ATP synthase subunit beta OS=Triticum aestivum OX=4565 PE=3 SV=1	---	GVQK(1)VLQNYK	2	0.36958	6	131.504	8.41735e-05	143.034	5.04229e-05	155.844	1.52121e-05	155.84_x000D_
A0A3B5Y5K9	178	ATP synthase subunit beta OS=Triticum aestivum OX=4565 PE=3 SV=1	---	IINVIGEPIDHK(1)GDIK	3	0.82178	11	68.4805	9.30264e-05	62.1037	0.000496012	57.9727	0.000436484	83.37_x000D_
A0A3B5Y5K9	284	ATP synthase subunit beta OS=Triticum aestivum OX=4565 PE=3 SV=1	---	LDEK(1)QAESK	2	-1.4995	8	125.747	0.000849694	103.083	0.00105379	119.335	0.00136219	119.34_x000D_
A0A3B5Y5K9	224	ATP synthase subunit beta OS=Triticum aestivum OX=4565 PE=3 SV=1	---	GGK(1)IGLFGGAGVGK	2	0.16764	7	69.3144	0.00385958	72.8912	0.00314483	72.8912	0.00314483	72.891_x000D_
A0A3B5Y5S5	346	Dynamin-related protein 5A(predicted) OS=Triticum aestivum OX=4565 PE=3 SV=1	---	MFDGIYK(1)EHLDGVRPGGEK	4	0.04665	7	40.4317	0.0203483	44.2378	0.000176782	70.5552	0.00026666	71.592_x000D_
A0A3B5Y5S5	295	Dynamin-related protein 5A(predicted) OS=Triticum aestivum OX=4565 PE=3 SV=1	---	HLESVIK(1)SR	2	0.81357	4	85.6222	0.00544451	98.0483	0.0027633	85.2904	0.0055628	85.29_x000D_
A0A3B5Y5S5	249	Dynamin-related protein 5A(predicted) OS=Triticum aestivum OX=4565 PE=3 SV=1	---	SQQDINK(1)SVDMIAAR	2	-0.097652	8	173.193	1.7887e-21	134.965	7.27644e-21	142.909	1.5001e-21	224.67_x000D_
A0A3B5Y5S5	288	Dynamin-related protein 5A(predicted) OS=Triticum aestivum OX=4565 PE=3 SV=1	---	SLSK(1)HLESVIK	3	0.093289	4	55.2612	0.00994901	63.0912	0.00545986	57.1747	0.00885191	57.175_x000D_
A0A3B5Y5S5	425	Dynamin-related protein 5A(predicted) OS=Triticum aestivum OX=4565 PE=3 SV=1	---	ELVHK(1)AINETHELK	3	1.077	3	188.124	1.25028e-15	85.4687	0.000555299	47.3303	0.0109692	47.33_x000D_
A0A3B5Y5S5	434	Dynamin-related protein 5A(predicted) OS=Triticum aestivum OX=4565 PE=3 SV=1	---	AINETHELK(1)QFPTLR	3	-1.0015	4	95.1972	0.000170512	123.023	7.88997e-06	122.08	8.44976e-06	122.08_x000D_
A0A3B5Y5S5	201	Dynamin-related protein 5A(predicted) OS=Triticum aestivum OX=4565 PE=3 SV=1	---	EVDPK(1)GER	2	-0.083431	4	80.1654	0.0151253	85.6701	0.012088	78.5161	0.0160353	78.516_x000D_
A0A3B5Y5S5	372	Dynamin-related protein 5A(predicted) OS=Triticum aestivum OX=4565 PE=3 SV=1	---	IYHVFDNQFPVAIK(1)R	3	0.012608	4	97.6896	0.000159229	97.6896	0.000159229	85.2711	0.000530516	85.271_x000D_
A0A3B5Y680	67	Farnesyl pyrophosphate synthase(predicted) OS=Triticum aestivum OX=4565 PE=3 SV=1	---	GLSVVDSYK(1)LLK	2	0.073013	3	77.5969	0.00295944	76.3258	0.003167	59.1551	0.0180999	59.155_x000D_
A0A3B5Y680	339	Farnesyl pyrophosphate synthase(predicted) OS=Triticum aestivum OX=4565 PE=3 SV=1	---	VLK(1)SFLHK	3	-0.2316	3	69.8246	0.00770907	73.2601	0.00700756	81.2963	0.00536659	81.296_x000D_
A0A3B5Y6H0	328	Patatin OS=Triticum aestivum OX=4565 PE=3 SV=1	---	LSGSAGSIDDSSK(1)ANLDR	2	-0.50508	3	249.467	2.89978e-43	273.82	3.59086e-51	251.001	2.67778e-43	251_x000D_
A0A3B5Y6H0	336	Patatin OS=Triticum aestivum OX=4565 PE=3 SV=1	---	LVK(1)IGEELLSEK	2	-2.0884	3	76.3572	0.00316187	58.32	0.0192105	101.32	0.000387925	101.32_x000D_
A0A3B5Y6M5	291	Malate dehydrogenase OS=Triticum aestivum OX=4565 PE=3 SV=1	---	GELLSSIEK(1)GVK	2	-0.28807	6	136.698	2.394e-07	118.866	3.63599e-05	93.6229	0.000595433	93.623_x000D_
A0A3B5Y6M5	83	Malate dehydrogenase OS=Triticum aestivum OX=4565 PE=3 SV=1	---	INAGIVK(1)GLCTAIAR	2	0.58328	3	84.4097	0.00145456	99.9146	0.000354052	138.186	1.65807e-07	138.19_x000D_
A0A3B5Y6M5	139	Malate dehydrogenase OS=Triticum aestivum OX=4565 PE=3 SV=1	---	AK(1)TFYAGK	2	2.0647	7	80.4381	0.0149748	87.6964	0.0109699	80.4381	0.0149748	80.438_x000D_
A0A3B5Y6M5	125	Malate dehydrogenase OS=Triticum aestivum OX=4565 PE=3 SV=1	---	AGTYDEK(1)K	2	-0.5799	9	91.0686	0.0168173	78.1916	0.0235107	101.542	0.0132531	101.54_x000D_
A0A3B5Y6M5	76	Malate dehydrogenase OS=Triticum aestivum OX=4565 PE=3 SV=1	---	DDLFK(1)INAGIVK	2	0.014532	5	114.019	4.64585e-05	100.931	0.00039842	105.359	0.000279064	105.36_x000D_
A0A3B5Y6M5	126	Malate dehydrogenase OS=Triticum aestivum OX=4565 PE=3 SV=1	---	K(1)LFGVTTLDVVR	2	-0.23249	4	101.532	0.000705632	111.793	0.000194967	113.694	0.000100356	113.69_x000D_
A0A3B5Y6U1	11	NADH-ubiquinone reductase complex 1 MLRQ subunit(predicted) OS=Triticum aestivum OX=4565 PE=4 SV=1	---	AAAASSSAWK(1)AR	2	-0.55395	3	87.6673	0.000735039	64.1212	0.00642527	68.6757	0.00303972	68.676_x000D_
A0A3B5Y7C2	157	Cas1_AcylT domain-containing protein OS=Triticum aestivum OX=4565 PE=4 SV=1	---	HQEK(1)SAFSGK	2	0.070211	3	162.926	6.52043e-06	181.661	1.54184e-07	172.127	3.21629e-06	172.13_x000D_
A0A3B5Y7Y1	84	Ketol-acid reductoisomerase OS=Triticum aestivum OX=4565 PE=3 SV=1	---	EK(1)VSLAGHEEYIVR	3	-0.29307	5	239.872	4.10744e-24	72.8979	0.0011635	90.7071	0.000301857	90.707_x000D_
A0A3B5Y7Y1	239	Ketol-acid reductoisomerase OS=Triticum aestivum OX=4565 PE=3 SV=1	---	NISVVAVCPK(1)GMGPSVR	2	-1.3297	4	173.278	2.00117e-12	119.8	2.84892e-12	155.794	6.04396e-09	155.79_x000D_
A0A3B5Y7Y1	430	Ketol-acid reductoisomerase OS=Triticum aestivum OX=4565 PE=3 SV=1	---	MWK(1)VGEK	2	-0.77859	4	75.1092	0.0444482	92.1869	0.0272609	77.2825	0.0422325	77.282_x000D_
A0A3B5Y7Y1	153	Ketol-acid reductoisomerase OS=Triticum aestivum OX=4565 PE=3 SV=1	---	GSK(1)SFEEAR	2	0.061053	7	86.8981	0.00498967	75.509	5.50775e-05	75.509	0.00791276	75.509_x000D_
A0A3B5Y7Y1	349	Ketol-acid reductoisomerase OS=Triticum aestivum OX=4565 PE=3 SV=1	---	STVEGITGIISK(1)TISK	2	0.42285	4	142.739	8.25958e-08	92.3804	1.14588e-12	220.601	1.00926e-24	220.6_x000D_
A0A3B5Y7Y1	113	Ketol-acid reductoisomerase OS=Triticum aestivum OX=4565 PE=3 SV=1	---	GVK(1)QIGVIGWGSQGPAQAQNLR	3	0.76009	4	155.877	1.64824e-11	180.804	1.35017e-21	189.549	8.14587e-22	189.55_x000D_
A0A3B5YRG4	32	Dehydroascorbate reductase(predicted) OS=Triticum aestivum OX=4565 PE=3 SV=1	---	VLLTLEEK(1)K	2	0.96443	6	123.355	0.00229722	138.975	0.00148081	126.067	0.00215035	126.07_x000D_
A0A3B5YRG4	199	Dehydroascorbate reductase(predicted) OS=Triticum aestivum OX=4565 PE=3 SV=1	---	ATK(1)ENLIAGWAPK	2	0.77586	3	129.537	2.0609e-05	113.694	7.80431e-05	119.386	5.16322e-05	119.39_x000D_
A0A3B5YRH0	160	Aldo_ket_red domain-containing protein OS=Triticum aestivum OX=4565 PE=4 SV=1	---	K(1)LGDLLDVAR	2	0.35463	3	72.8166	0.0033977	58.8288	0.0108346	64.2655	0.00776295	64.266_x000D_
A0A3B5YS02	182	WEB family protein(predicted) OS=Triticum aestivum OX=4565 PE=4 SV=1	---	LQDALMAK(1)R	2	0.82858	3	98.044	0.00510215	88.4955	0.00816052	59.0674	0.0545824	59.067_x000D_
A0A3B5YSG2	866	Poly [ADP-ribose] polymerase OS=Triticum aestivum OX=4565 PE=4 SV=1	---	HSTK(1)GLGK	2	-0.53033	3	80.2187	0.0150959	88.8188	0.0103506	88.8188	0.00616063	88.819_x000D_
A0A3B5YSL1	67	Glucose-6-phosphate isomerase OS=Triticum aestivum OX=4565 PE=3 SV=1	---	LFK(1)LAEAAK	2	0.072655	6	52.255	0.0280913	79.474	0.00763621	59.3497	0.0106897	70.908_x000D_
A0A3B5YSL1	86	Glucose-6-phosphate isomerase OS=Triticum aestivum OX=4565 PE=3 SV=1	---	GEK(1)INTTENR	2	-0.032396	4	157.378	1.09951e-05	143.96	4.78763e-05	169.374	4.20501e-06	169.37_x000D_
A0A3B5YT90	361	Aminotran_1_2 domain-containing protein OS=Triticum aestivum OX=4565 PE=4 SV=1	---	ASDESYASYK(1)AEK	2	-0.049229	5	175.214	5.64409e-12	161.206	2.02094e-11	178.22	2.51941e-12	178.22_x000D_
A0A3B5YT90	81	Aminotran_1_2 domain-containing protein OS=Triticum aestivum OX=4565 PE=4 SV=1	---	EVLALCDHPDLLK(1)K	3	-0.98006	5	91.812	0.00026607	62.3571	0.000102361	92.9393	0.000241553	94.023_x000D_
A0A3B5YT90	98	Aminotran_1_2 domain-containing protein OS=Triticum aestivum OX=4565 PE=4 SV=1	---	AK(1)QILALIPGR	2	-0.65287	5	136.023	2.194e-06	136.023	2.194e-06	136.023	2.194e-06	136.02_x000D_
A0A3B5YT90	414	Aminotran_1_2 domain-containing protein OS=Triticum aestivum OX=4565 PE=4 SV=1	---	AIEAAK(1)AANK	2	0.24943	3	73.8866	0.00546584	72.2004	0.00588727	82.4167	0.00333384	82.417_x000D_
A0A3B5YT90	16	Aminotran_1_2 domain-containing protein OS=Triticum aestivum OX=4565 PE=4 SV=1	---	VLK(1)CEYAVR	2	1.2837	3	70.3986	0.0108714	70.0564	0.0109934	80.7549	0.00717959	80.755_x000D_
A0A3B5YT90	364	Aminotran_1_2 domain-containing protein OS=Triticum aestivum OX=4565 PE=4 SV=1	---	AEK(1)DGILASLAR	2	-0.25368	3	99.8441	0.000427723	99.1609	0.000446142	73.9271	0.00355867	73.927_x000D_
A0A3B5YTD3	92	Patatin OS=Triticum aestivum OX=4565 PE=3 SV=1	---	RPLFEAK(1)EINK	3	-0.41135	3	73.2733	0.00183665	69.8636	0.00213847	69.8636	0.00213847	69.864_x000D_
A0A3B5YTD3	324	Patatin OS=Triticum aestivum OX=4565 PE=3 SV=1	---	IEK(1)NYLR	2	1.2794	3	120.645	0.0147321	111.035	0.0181082	116.542	0.0159296	116.54_x000D_
A0A3B5YTD3	282	Patatin OS=Triticum aestivum OX=4565 PE=3 SV=1	---	YTAPDCAK(1)WGVLR	2	-3.0715	7	112.437	0.000120901	114.721	6.58878e-05	146.356	1.33987e-07	146.36_x000D_
A0A3B5YTL5	271	"Asparaginyl-tRNA synthetase, cytoplasmic 1(predicted) OS=Triticum aestivum OX=4565 PE=3 SV=1"	---	AK(1)ENVLR	2	-1.0463	3	89.7522	0.0295195	93.1955	0.0267712	86.8328	0.0324959	86.833_x000D_
A0A3B5YTL5	142	"Asparaginyl-tRNA synthetase, cytoplasmic 1(predicted) OS=Triticum aestivum OX=4565 PE=3 SV=1"	---	VIELGEVDAAAYPLPK(1)TK	3	0.84468	4	57.3663	0.00420824	133.948	5.20425e-07	87.6757	0.00011527	87.676_x000D_
A0A3B5YTL5	452	"Asparaginyl-tRNA synthetase, cytoplasmic 1(predicted) OS=Triticum aestivum OX=4565 PE=3 SV=1"	---	K(1)PVIVYNYPK	2	1.1783	3	110.534	0.000504101	112.357	0.000374291	91.6583	0.00189048	91.658_x000D_
A0A3B5YTL5	394	"Asparaginyl-tRNA synthetase, cytoplasmic 1(predicted) OS=Triticum aestivum OX=4565 PE=3 SV=1"	---	HVDK(1)TAIER	2	-1.1913	4	143.238	0.000701481	104.434	0.00226475	70.9415	0.0106779	70.942_x000D_
A0A3B5YTL5	144	"Asparaginyl-tRNA synthetase, cytoplasmic 1(predicted) OS=Triticum aestivum OX=4565 PE=3 SV=1"	---	TK(1)ITLETLR	2	0.7384	3	68.5253	0.0129741	93.5557	0.00311404	112.357	0.00164616	112.36_x000D_
A0A3B5YTL5	290	"Asparaginyl-tRNA synthetase, cytoplasmic 1(predicted) OS=Triticum aestivum OX=4565 PE=3 SV=1"	---	LKPGLPLK(1)DDGK	3	0.713	6	79.1429	0.000258742	68.444	0.00123993	75.6987	0.000362334	90.861_x000D_
A0A3B5YTL5	251	"Asparaginyl-tRNA synthetase, cytoplasmic 1(predicted) OS=Triticum aestivum OX=4565 PE=3 SV=1"	---	GDAVAQLK(1)AAK	2	2.3912	4	61.3438	0.0174605	58.2738	0.0222164	68.5357	0.00631861	68.536_x000D_
A0A3B5YTL5	303	"Asparaginyl-tRNA synthetase, cytoplasmic 1(predicted) OS=Triticum aestivum OX=4565 PE=3 SV=1"	---	IAFENDFFK(1)R	2	0.33276	5	89.3172	0.00297076	73.8411	0.000187963	112.357	0.000374291	112.36_x000D_
A0A3B5YTL5	425	"Asparaginyl-tRNA synthetase, cytoplasmic 1(predicted) OS=Triticum aestivum OX=4565 PE=3 SV=1"	---	AVEILEGVDK(1)K	2	0.53878	3	111.63	0.000123484	93.3452	0.000752547	103.909	0.000389101	103.91_x000D_
A0A3B5YTL5	243	"Asparaginyl-tRNA synthetase, cytoplasmic 1(predicted) OS=Triticum aestivum OX=4565 PE=3 SV=1"	---	EK(1)GDAVAQLK	2	0.009803	3	74.5333	0.00530419	64.82	0.0141592	96.1713	0.000826789	96.171_x000D_
A0A3B5YTL5	530	"Asparaginyl-tRNA synthetase, cytoplasmic 1(predicted) OS=Triticum aestivum OX=4565 PE=3 SV=1"	---	FGSVK(1)HSGFGLGFER	3	0.68926	3	71.0799	0.00115254	60.4891	0.00524169	46.6804	0.0123022	46.68_x000D_
A0A3B5YTL5	504	"Asparaginyl-tRNA synthetase, cytoplasmic 1(predicted) OS=Triticum aestivum OX=4565 PE=3 SV=1"	---	LDILK(1)QR	2	0.18627	4	107.317	0.0199137	110.633	0.0136439	146.206	0.00958704	146.21_x000D_
A0A3B5YTW8	280	Cellulase domain-containing protein OS=Triticum aestivum OX=4565 PE=3 SV=1	---	SYADK(1)NR	2	-0.39816	3	80.2291	0.0392284	69.9844	0.049673	79.116	0.0403632	79.116_x000D_
A0A3B5YU05	309	Peroxidase OS=Triticum aestivum OX=4565 PE=3 SV=1	---	LWSQK(1)FADAMVK	2	1.1321	5	86.2623	0.00154448	126.118	2.12504e-05	96.8656	0.000508016	96.866_x000D_
A0A3B5YUK0	364	EMC1_C domain-containing protein OS=Triticum aestivum OX=4565 PE=4 SV=1	---	EK(1)VDIGQHR	3	-0.26746	3	40.7239	0.0298794	62.4631	0.00873689	65.404	0.00682767	65.404_x000D_
A0A3B5YUU2	149	40S ribosomal protein S7 OS=Triticum aestivum OX=4565 PE=3 SV=1	---	LDGSK(1)IIK	2	-0.44224	3	80.4546	0.0149657	95.5016	0.00813325	120.155	0.00460558	120.15_x000D_
A0A3B5YUU2	158	40S ribosomal protein S7 OS=Triticum aestivum OX=4565 PE=3 SV=1	---	IFLDPK(1)ER	2	-0.15887	6	69.5982	0.020956	63.4188	0.0334558	62.5462	0.0352307	62.546_x000D_
A0A3B5YUU2	139	40S ribosomal protein S7 OS=Triticum aestivum OX=4565 PE=3 SV=1	---	TLTAVHDGLLEDVVYPAEIVGK(1)R	3	0.59321	7	179.97	4.2219e-17	137.121	6.91315e-29	124.691	1.7995e-07	124.69_x000D_
A0A3B5YUY9	127	Lipase_GDSL domain-containing protein OS=Triticum aestivum OX=4565 PE=4 SV=1	---	GTAPAPTK(1)AAAK	2	-0.88295	5	50.3537	0.029805	43.5013	0.0279785	59.2647	0.0179542	59.265_x000D_
A0A3B5YVB8	557	Heat shock 70 kDa protein 4L(predicted) OS=Triticum aestivum OX=4565 PE=3 SV=1	---	GAADHAEGAAENGAQDSEEK(1)TVPMDTDTK	3	-2.8773	4	206.469	2.48279e-33	206.958	2.41748e-33	222.396	3.56394e-34	222.4_x000D_
A0A3B5YVN4	210	Proteasome subunit beta OS=Triticum aestivum OX=4565 PE=3 SV=1	---	GYSFNK(1)GHTEVLSTNITQLK	3	0.9701	3	164.942	3.1998e-14	103.401	3.00548e-05	96.8478	4.80781e-05	96.848_x000D_
A0A3B5YW20	135	Fe2OG dioxygenase domain-containing protein OS=Triticum aestivum OX=4565 PE=4 SV=1	---	STVVDSATGGSK(1)DSR	2	-0.14149	3	171.079	9.48234e-12	151.8	5.42448e-08	163.804	1.67027e-11	163.8_x000D_
A0A3B5YWL1	116	Thymus-specific serine protease(predicted) OS=Triticum aestivum OX=4565 PE=4 SV=1	---	K(1)FGAALVSPEHR	3	0.27618	4	59.1163	0.00714739	49.2435	0.0123175	69.0301	0.00195582	69.03_x000D_
A0A3B5YWL1	256	Thymus-specific serine protease(predicted) OS=Triticum aestivum OX=4565 PE=4 SV=1	---	LVDGQLQSGHNSVK(1)ELFGAK	3	-1.3148	3	150.689	2.57573e-10	108.709	1.54585e-05	144.716	4.56602e-10	144.72_x000D_
A0A3B5YWP9	90	RNA-binding Musashi-2-like protein(predicted) OS=Triticum aestivum OX=4565 PE=4 SV=1	---	EEQQATK(1)AVNPSAGR	2	0.024605	3	246.656	3.61759e-26	268.609	1.30327e-31	233.779	7.79713e-25	233.78_x000D_
A0A3B5YWP9	185	RNA-binding Musashi-2-like protein(predicted) OS=Triticum aestivum OX=4565 PE=4 SV=1	---	TFHDLGGK(1)MVEVK	3	-1.1476	8	43.5476	0.00107047	90.7588	0.000230551	62.2875	0.000792108	82.202_x000D_
A0A3B5YWP9	177	RNA-binding Musashi-2-like protein(predicted) OS=Triticum aestivum OX=4565 PE=4 SV=1	---	VLHK(1)TFHDLGGK	4	-0.41829	5	79.0886	0.00100508	57.5673	0.00662828	59.1163	0.00595268	59.227_x000D_
A0A3B5YWS4	243	Mitochondrial carnitine/acylcarnitine carrier-like protein(predicted) OS=Triticum aestivum OX=4565 PE=3 SV=1	---	SVIQVDDYK(0.865)K(0.135)PR	3	1.6797	4	8.08448	0.00182984	8.00135	0.00191083	7.91983	0.00226769	69.03_x000D_
A0A3B5YWS4	255	Mitochondrial carnitine/acylcarnitine carrier-like protein(predicted) OS=Triticum aestivum OX=4565 PE=3 SV=1	---	YSGSIDALK(1)K	2	-0.020813	5	72.2004	0.0108689	101.381	0.00115559	104.221	0.000953393	104.22_x000D_
A0A3B5YWS4	171	Mitochondrial carnitine/acylcarnitine carrier-like protein(predicted) OS=Triticum aestivum OX=4565 PE=3 SV=1	---	GLFK(1)GIVPTMGR	2	0.52237	4	46.3872	0.0383726	74.9873	0.00338556	68.4635	0.00572052	68.463_x000D_
A0A3B5YX65	6	Glutathione S-transferase(predicted) OS=Triticum aestivum OX=4565 PE=3 SV=1	---	PGAVK(1)VFGSPTSSEVAR	2	0.61656	3	137.815	4.74376e-08	158.922	5.90748e-12	149.955	1.94882e-08	149.95_x000D_
A0A3B5YX65	174	Glutathione S-transferase(predicted) OS=Triticum aestivum OX=4565 PE=3 SV=1	---	QLFEK(1)SSR	2	0.45587	4	86.1356	0.0118311	95.5016	0.00446386	78.2638	0.0161746	78.264_x000D_
A0A3B5YX65	148	Glutathione S-transferase(predicted) OS=Triticum aestivum OX=4565 PE=3 SV=1	---	EAMQQK(1)QQQQR	2	0.45604	4	201.844	2.097e-10	199.076	7.45078e-10	197.209	1.10609e-09	197.21_x000D_
A0A3B5YX65	79	Glutathione S-transferase(predicted) OS=Triticum aestivum OX=4565 PE=3 SV=1	---	HIADK(1)YK	2	-1.9334	3	96.4916	0.0251706	83.2061	0.0361934	75.7382	0.043807	75.738_x000D_
A0A3B5YX89	308	Alpha-galactosidase OS=Triticum aestivum OX=4565 PE=3 SV=1	---	K(1)AVVLWNR	2	-0.53914	3	71.5012	0.0367499	120.457	0.00844782	107.295	0.0115747	107.29_x000D_
A0A3B5YX89	94	Alpha-galactosidase OS=Triticum aestivum OX=4565 PE=3 SV=1	---	ALADYVHAK(1)GLK	3	-0.2047	4	68.5357	0.00128172	65.1792	0.00156293	67.385	0.00264785	67.385_x000D_
A0A3B5YX89	288	Alpha-galactosidase OS=Triticum aestivum OX=4565 PE=3 SV=1	---	TIISNQEVIAVNQDSLGVQGK(1)K	3	0.078149	3	132.762	7.55026e-08	179.583	1.07894e-16	171.13	9.76556e-16	171.13_x000D_
A0A3B5YXK3	87	Nucleoside diphosphate kinase OS=Triticum aestivum OX=4565 PE=3 SV=1	---	K(1)IIGATNPLASEPGTIR	2	0.038668	5	109.14	1.51708e-17	50.0775	3.2284e-36	231.769	7.2007e-30	231.77_x000D_
A0A3B5YXK3	34	Nucleoside diphosphate kinase OS=Triticum aestivum OX=4565 PE=3 SV=1	---	KGFYLK(1)GLK	2	-0.49508	8	76.8346	0.0159825	62.4642	0.0292905	81.2072	0.0139636	113.62_x000D_
A0A3B5YXK3	37	Nucleoside diphosphate kinase OS=Triticum aestivum OX=4565 PE=3 SV=1	---	GLK(1)LQNVEK	2	0.18611	7	91.8667	0.00324591	90.1504	0.00383029	101.646	0.0024824	101.65_x000D_
A0A3B5YXK3	43	Nucleoside diphosphate kinase OS=Triticum aestivum OX=4565 PE=3 SV=1	---	LQNVEK(1)SFAEQHYADLSSK	3	0.31172	6	144.716	9.31851e-10	176.113	2.14173e-14	141.603	1.14357e-09	141.6_x000D_
A0A3B5YXL4	81	Poly(RC)-binding protein 3(predicted) OS=Triticum aestivum OX=4565 PE=4 SV=1	---	LVEETK(1)AR	2	-0.91992	3	72.23	0.0195038	89.698	0.00986551	89.698	0.00986551	89.698_x000D_
A0A3B5YXS5	251	Expansin EXPB2(predicted) OS=Triticum aestivum OX=4565 PE=3 SV=1	---	NESGK(1)TLVANK	2	-0.49573	3	66.2667	0.00983387	79.152	0.00288309	95.138	0.000374216	95.138_x000D_
A0A3B5YXX8	130	Methionine aminopeptidase OS=Triticum aestivum OX=4565 PE=3 SV=1	---	IEPDSDLQK(1)R	2	-3.3288	4	84.8173	0.00504714	99.2568	0.00130678	55.3526	0.0542502	55.353_x000D_
A0A3B5YXX8	268	Methionine aminopeptidase OS=Triticum aestivum OX=4565 PE=3 SV=1	---	AIAIVK(1)PGVR	2	0.72345	3	96.6681	0.000807637	83.9477	0.00295117	97.4306	0.00077824	97.431_x000D_
A0A3B5YY19	402	NAD(P)-bd_dom domain-containing protein OS=Triticum aestivum OX=4565 PE=4 SV=1	---	AK(1)EQLGWEPK	2	-0.69352	4	105.134	0.000481245	96.6043	0.000810095	70.195	0.00638849	70.195_x000D_
A0A3B5YYB6	170	Annexin D4(predicted) OS=Triticum aestivum OX=4565 PE=4 SV=1	---	VSDDTAK(1)AEAK	2	0.097758	9	101.712	9.40932e-08	93.8391	7.38449e-05	125.97	1.09303e-06	125.97_x000D_
A0A3B5YYB6	203	Annexin D4(predicted) OS=Triticum aestivum OX=4565 PE=4 SV=1	---	SK(1)PHLVQTFK	3	-0.76985	5	60.2551	0.00795693	161.19	2.64382e-06	69.7206	0.00240811	69.721_x000D_
A0A3B5YYB6	181	Annexin D4(predicted) OS=Triticum aestivum OX=4565 PE=4 SV=1	---	ALGAAVK(1)SAAGGK	2	0.74701	4	87.7194	0.00138222	86.7722	0.00151238	116.026	6.19005e-05	116.03_x000D_
A0A3B5YYB6	291	Annexin D4(predicted) OS=Triticum aestivum OX=4565 PE=4 SV=1	---	AAYQEQFGAK(1)LEDAVAGSAHGHFK	4	-0.45222	3	121.505	1.17638e-07	128.065	6.51461e-08	110.602	2.32494e-06	110.6_x000D_
A0A3B5YYB6	51	Annexin D4(predicted) OS=Triticum aestivum OX=4565 PE=4 SV=1	---	SFPGLFK(1)EHGVIER	3	-0.15033	5	72.8979	0.0011635	76.3575	0.000996118	72.8979	0.0011635	72.898_x000D_
A0A3B5YYB6	305	Annexin D4(predicted) OS=Triticum aestivum OX=4565 PE=4 SV=1	---	LEDAVAGSAHGHFK(1)DALVSLIVGK	4	-0.29688	4	90.0996	1.73295e-05	84.6016	1.30866e-07	167.993	2.76725e-16	167.99_x000D_
A0A3B5YYB6	211	Annexin D4(predicted) OS=Triticum aestivum OX=4565 PE=4 SV=1	---	SKPHLVQTFK(1)YYK	3	0.55877	4	86.4621	0.000358811	145.258	3.38949e-08	144.183	4.13508e-08	150.26_x000D_
A0A3B5YYB6	163	Annexin D4(predicted) OS=Triticum aestivum OX=4565 PE=4 SV=1	---	YEGPK(1)VSDDTAK	2	0.3488	6	104.41	3.55524e-05	110.801	0.000132345	118.763	3.65739e-05	118.76_x000D_
A0A3B5YYB6	174	Annexin D4(predicted) OS=Triticum aestivum OX=4565 PE=4 SV=1	---	AEAK(1)ALGAAVK	2	-0.37637	3	70.9415	0.00447497	70.9415	0.00447497	56.5476	0.0248907	56.548_x000D_
A0A3B5YYB6	219	Annexin D4(predicted) OS=Triticum aestivum OX=4565 PE=4 SV=1	---	ELHGK(1)HIEEDLGSEEALR	4	-0.47954	6	76.1452	0.000243769	103.131	2.61971e-05	158.173	2.27935e-11	158.17_x000D_
A0A3B5YYB6	214	Annexin D4(predicted) OS=Triticum aestivum OX=4565 PE=4 SV=1	---	YYK(1)ELHGK	3	0.49758	8	69.8246	0.00770907	97.4306	0.00770907	77.7321	0.00609439	77.732_x000D_
A0A3B5YYB6	44	Annexin D4(predicted) OS=Triticum aestivum OX=4565 PE=4 SV=1	---	K(1)SFPGLFK	2	0.15006	6	108.743	0.0111523	78.1489	0.0299781	94.8498	0.0152056	94.85_x000D_
A0A3B5YYB6	187	Annexin D4(predicted) OS=Triticum aestivum OX=4565 PE=4 SV=1	---	SAAGGK(1)LVENDEVVR	2	0.28053	7	147.695	7.42412e-12	132.837	1.50653e-11	131.718	9.64039e-17	199.15_x000D_
A0A3B5YYF1	351	U-box domain-containing protein 33(predicted) OS=Triticum aestivum OX=4565 PE=4 SV=1	---	LK(1)EDIAK	2	1.4358	3	75.7382	0.043807	75.7382	0.0265412	91.0642	0.0281819	91.064_x000D_
A0A3B5YYK7	432	Pyruvate kinase OS=Triticum aestivum OX=4565 PE=3 SV=1	---	PK(1)ALLNDDFCK	2	1.4914	3	105.652	0.000178281	101.532	5.58436e-05	108.716	0.000121183	108.72_x000D_
A0A3B5YYK7	405	Pyruvate kinase OS=Triticum aestivum OX=4565 PE=3 SV=1	---	AVK(1)VMHTVALR	3	-0.61656	3	93.5609	0.000149364	84.4793	0.000684716	110.077	3.54653e-05	110.08_x000D_
A0A3B5YYK7	284	Pyruvate kinase OS=Triticum aestivum OX=4565 PE=3 SV=1	---	VIHELK(1)AYLK	3	-0.37376	3	71.2212	0.00226931	79.2014	0.00153117	58.2462	0.00915254	58.246_x000D_
A0A3B5YZ17	488	A_deaminase domain-containing protein OS=Triticum aestivum OX=4565 PE=4 SV=1	---	FDK(1)FNLK	2	-0.23258	4	101.643	0.022669	97.6019	0.0246314	128.566	0.0124201	128.57_x000D_
A0A3B5YZ25	38	Cold shock domain protein 2 OS=Triticum aestivum OX=4565 PE=4 SV=1	---	GFGFISPEDGSEDLFVHQSAIK(1)ADGYR	3	-0.33997	14	160.668	1.26988e-23	156.702	1.34625e-23	169.259	3.74303e-17	173.35_x000D_
A0A3B5YZ25	137	Cold shock domain protein 2 OS=Triticum aestivum OX=4565 PE=4 SV=1	---	ECYK(1)CGEEGHISR	3	-0.69069	9	98.5924	2.15494e-23	101.32	0.000185062	77.6441	4.53916e-19	218.68_x000D_
A0A3B5YZ25	64	Cold shock domain protein 2 OS=Triticum aestivum OX=4565 PE=4 SV=1	---	TK(1)ATDVTAPGGGALAGGSRPSEGGGDR	3	-1.5039	6	180.9	1.8834e-23	131.935	1.82485e-13	197.367	4.70396e-24	197.37_x000D_
A0A3B5YZ25	10	Cold shock domain protein 2 OS=Triticum aestivum OX=4565 PE=4 SV=1	---	GTVK(1)WFNVTK	2	0.21285	8	108.313	0.000358678	94.4653	0.000892565	117.136	0.000129962	117.14_x000D_
A0A3B5YZC8	32	Patellin-1(predicted) OS=Triticum aestivum OX=4565 PE=4 SV=1	---	AEDK(1)AVEVEK	2	-2.7848	3	120.855	0.000118108	116.737	0.000131234	86.9106	0.00221063	86.911_x000D_
A0A3B5YZC8	215	Patellin-1(predicted) OS=Triticum aestivum OX=4565 PE=4 SV=1	---	AEAPAAVAAAEEPK(1)AEVTAEEAKPEEK	3	-0.17812	3	89.8958	3.757e-43	59.351	4.2546e-24	69.2153	9.30388e-24	192.01_x000D_
A0A3B5YZE8	206	Guanosine nucleotide diphosphate dissociation inhibitor OS=Triticum aestivum OX=4565 PE=3 SV=1	---	HLDEPALDTVK(1)R	3	-0.035108	6	93.8391	6.96266e-06	92.9432	0.000241675	64.2655	0.000396074	89.561_x000D_
A0A3B5YZG7	38	Cold shock domain protein 2(predicted) OS=Triticum aestivum OX=4565 PE=4 SV=1	---	GFGFISPDDGGEDLFVHQSSIK(1)SDGYR	3	-0.6321	8	135.805	1.55005e-11	66.9249	1.52666e-23	147.114	8.81472e-12	147.11_x000D_
A0A3B5YZG7	64	Cold shock domain protein 2(predicted) OS=Triticum aestivum OX=4565 PE=4 SV=1	---	TK(1)ANDVTAPGGGALSGGSRPVEGGGDR	3	0.16531	6	153.587	1.66537e-13	131.935	1.97771e-13	131.935	1.40977e-13	169.62_x000D_
A0A3B5YZH4	422	DUF1682 family protein(predicted) OS=Triticum aestivum OX=4565 PE=4 SV=1	---	TK(1)AAQEAFR	2	-0.40191	3	67.2066	0.0152873	57.785	0.0318147	62.6328	0.0233107	62.633_x000D_
A0A3B5YZJ4	172	Ribos_L4_asso_C domain-containing protein OS=Triticum aestivum OX=4565 PE=4 SV=1	---	TSQAIK(1)VLK	2	-0.34576	5	88.4955	0.00442023	99.013	0.00268798	115.714	0.00146839	115.71_x000D_
A0A3B5YZJ4	175	Ribos_L4_asso_C domain-containing protein OS=Triticum aestivum OX=4565 PE=4 SV=1	---	VLK(1)QLGAYADAEK	2	0.23485	14	98.5924	0.000373587	99.9412	0.00032944	98.5924	3.28652e-05	125.53_x000D_
A0A3B5YZJ4	187	Ribos_L4_asso_C domain-containing protein OS=Triticum aestivum OX=4565 PE=4 SV=1	---	AK(1)DSVGIRPGK	2	-0.14825	7	74.9616	0.0016872	70.9415	0.00204306	58.5114	0.0036987	67.385_x000D_
A0A3B5YZM3	56	PH domain-containing protein OS=Triticum aestivum OX=4565 PE=4 SV=1	---	WFVLK(1)QGR	2	1.1537	3	85.8127	0.0120093	56.7211	0.0470788	72.7893	0.0191952	72.789_x000D_
A0A3B5Z0M5	87	BOWMAN_BIRK domain-containing protein OS=Triticum aestivum OX=4565 PE=4 SV=1	---	STVDGTCGGPCK(1)K	2	-0.10344	3	140.142	3.74794e-07	203.112	2.87951e-18	143.424	3.07478e-07	143.42_x000D_
A0A3B5Z0M8	10	Soluble inorganic pyrophosphatase(predicted) OS=Triticum aestivum OX=4565 PE=3 SV=1	---	AAGDK(1)AAAEPK	2	-0.72783	3	118.607	1.86455e-05	118.607	1.86455e-05	95.4173	0.000369011	95.417_x000D_
A0A3B5Z0S4	69	Aldedh domain-containing protein OS=Triticum aestivum OX=4565 PE=3 SV=1	---	EAFEHGK(1)WPR	3	0.17599	4	74.8411	0.00193448	58.6986	0.00888329	67.704	0.0035235	67.704_x000D_
A0A3B5Z0S4	405	Aldedh domain-containing protein OS=Triticum aestivum OX=4565 PE=3 SV=1	---	FK(1)TVDEAIEK	2	3.4231	3	94.7673	0.000880923	92.611	0.000964058	88.3377	0.00185396	88.338_x000D_
A0A3B5Z0S5	41	NADH dehydrogenase(predicted) OS=Triticum aestivum OX=4565 PE=4 SV=1	---	PK(1)HIGNDMWDVAMER	3	-1.1901	3	107.496	6.75661e-05	47.6398	0.0109395	53.168	0.0110239	53.168_x000D_
A0A3B5Z0U6	324	TPT domain-containing protein OS=Triticum aestivum OX=4565 PE=4 SV=1	---	K(1)SAQADEEAGSLLQER	2	0.63596	3	347.33	3.94676e-75	270.318	6.01707e-43	353.551	1.72151e-75	353.55_x000D_
A0A3B5Z1D4	226	NADH dehydrogenase(predicted) OS=Triticum aestivum OX=4565 PE=4 SV=1	---	GSDGYTYNYYEDLTPK(1)R	2	-0.98655	5	251.036	3.56665e-36	225.703	1.00163e-29	278.717	1.46778e-43	278.72_x000D_
A0A3B5Z1I6	313	Lipase_GDSL domain-containing protein OS=Triticum aestivum OX=4565 PE=4 SV=1	---	YNYNNK(1)AR	2	0.23638	3	86.8328	0.0114464	109.012	0.0059981	110.807	0.00571442	110.81_x000D_
A0A3B5Z1R9	23	Endoplasmic reticulum-Golgi intermediate compartment protein 3-like(predicted) OS=Triticum aestivum OX=4565 PE=4 SV=1	---	VNEDFYK(1)R	2	0.098578	4	95.3581	0.0150573	111.947	0.0102173	95.5016	0.0150154	95.502_x000D_
A0A3B5Z1Y6	16	Histone H2B OS=Triticum aestivum OX=4565 PE=3 SV=1	---	KPVAAAEK(1)TPAGK	3	-0.36439	4	45.929	0.00310891	44.9186	0.00442134	41.7625	0.00450574	64.313_x000D_
A0A3B5Z256	205	Enoyl-CoA delta isomerase 3(predicted) OS=Triticum aestivum OX=4565 PE=4 SV=1	---	K(1)WDGAVYASIR	2	-3.6493	4	91.0934	0.00104831	88.0206	0.00214822	104.593	0.000365586	104.59_x000D_
A0A3B5Z274	356	Transcription elongation factor spt6 OS=Triticum aestivum OX=4565 PE=3 SV=1	---	WLLLQK(1)R	2	-0.11196	3	122.154	0.0263848	122.154	0.0263848	119.221	0.0279654	119.22_x000D_
A0A3B5Z274	644	Transcription elongation factor spt6 OS=Triticum aestivum OX=4565 PE=3 SV=1	---	SLLTAK(1)AK	2	-0.29747	3	62.5462	0.0352307	58.9807	0.0424829	58.9807	0.0424829	58.981_x000D_
A0A3B5Z289	428	Phosphotransferase OS=Triticum aestivum OX=4565 PE=3 SV=1	---	LAAAGIYGILK(1)K	2	-0.55608	5	121.899	5.54617e-05	121.899	5.54617e-05	110.387	0.000264932	110.39_x000D_
A0A3B5Z289	458	Phosphotransferase OS=Triticum aestivum OX=4565 PE=3 SV=1	---	TVVALDGGLYEHYK(1)K	3	0.25958	4	62.8609	0.00445815	62.8609	0.00445815	57.2884	0.00708737	57.288_x000D_
A0A3B5Z289	381	Phosphotransferase OS=Triticum aestivum OX=4565 PE=3 SV=1	---	TPDMSAMHHDASHDLK(1)ILGSK	4	-1.5361	4	123.122	3.10509e-07	85.8048	7.87372e-05	124.656	2.74089e-07	124.66_x000D_
A0A3B5Z289	434	Phosphotransferase OS=Triticum aestivum OX=4565 PE=3 SV=1	---	DK(1)VPTDGSPMQR	2	0.67577	6	87.7194	0.00130655	93.6229	0.000595433	98.1049	0.000474608	98.105_x000D_
A0A3B5Z289	45	Phosphotransferase OS=Triticum aestivum OX=4565 PE=3 SV=1	---	K(1)VAAVIEDVER	2	-1.8089	4	96.7446	0.000635597	105.649	0.000329252	102.872	0.000424777	102.87_x000D_
A0A3B5Z289	301	Phosphotransferase OS=Triticum aestivum OX=4565 PE=3 SV=1	---	SDK(1)LPLSEYDK	2	-1.0677	3	58.0403	0.0225782	51.1346	0.0386142	70.0893	0.00464021	70.089_x000D_
A0A3B5Z298	500	Phosphoglycerate kinase OS=Triticum aestivum OX=4565 PE=3 SV=1	---	FAVGTESIAK(1)K	2	2.4439	3	77.0624	0.00607063	120.062	3.18858e-05	97.7338	0.000601564	97.734_x000D_
A0A3B5Z2C8	80	ATP-dependent Clp protease ATP-binding subunit clpX(predicted) OS=Triticum aestivum OX=4565 PE=4 SV=1	---	EADQVK(1)QLWR	2	-0.31034	5	50.3534	8.76513e-05	114.401	0.000138677	77.5333	0.000615008	101.66_x000D_
A0A3B5Z2G9	159	Putative choline kinase 2 isoform X2(predicted) OS=Triticum aestivum OX=4565 PE=4 SV=1	---	EFHHLDMPGPK(1)R	3	-1.2845	3	72.34	0.00150332	60.6907	0.00632294	73.9513	0.0039833	73.951_x000D_
A0A3B5Z2Q5	62	LEA3(predicted) OS=Triticum aestivum OX=4565 PE=4 SV=1	---	DK(1)TAQTAQAAK	2	1.0411	3	129.877	7.99908e-06	156.581	3.81444e-07	156.141	4.16967e-07	156.14_x000D_
A0A3B5Z2T1	344	Farnesyl pyrophosphate synthase B2(predicted) OS=Triticum aestivum OX=4565 PE=3 SV=1	---	SFLHK(1)IYK	3	-0.15317	3	49.0967	0.0231617	40.3516	0.0351295	41.4482	0.0334585	41.448_x000D_
A0A3B5Z2W5	718	Dolichyl-diphosphooligosaccharide--protein glycosyltransferase subunit STT3(predicted) OS=Triticum aestivum OX=4565 PE=4 SV=1	---	FVETDGK(1)GFDR	2	1.3165	4	95.0939	0.000375038	136.957	1.9647e-06	95.0939	0.000375038	95.094_x000D_
A0A3B5Z2W5	773	Dolichyl-diphosphooligosaccharide--protein glycosyltransferase subunit STT3(predicted) OS=Triticum aestivum OX=4565 PE=4 SV=1	---	SSSK(1)TSSTLAAGR	2	-0.33382	3	102.52	0.00045915	97.6896	0.000623899	105.951	0.000342127	105.95_x000D_
A0A3B5Z2W5	753	Dolichyl-diphosphooligosaccharide--protein glycosyltransferase subunit STT3(predicted) OS=Triticum aestivum OX=4565 PE=4 SV=1	---	IYK(0.996)LK(0.004)PQK	3	-0.45998	3	23.1265	0.0306865	24.0213	0.0368411	24.0213	0.0368411	43.808_x000D_
A0A3B5Z2Y7	48	ENTH domain-containing protein OS=Triticum aestivum OX=4565 PE=4 SV=1	---	ATNHVECPPK(1)ER	3	0.181	3	93.649	0.000220095	90.8606	0.000293704	79.0886	0.00100508	79.089_x000D_
A0A3B5Z300	1114	Glutamine amidotransferase type-1 domain-containing protein OS=Triticum aestivum OX=4565 PE=3 SV=1	---	PK(1)VAIIR	2	0.10623	3	116.542	0.0159296	124.343	0.0136528	143.004	0.00978055	143_x000D_
A0A3B5Z300	552	Glutamine amidotransferase type-1 domain-containing protein OS=Triticum aestivum OX=4565 PE=3 SV=1	---	GDAEMAQK(1)LYR	2	0.38765	3	166.141	1.53703e-07	97.7338	9.68052e-05	157.678	2.92942e-07	157.68_x000D_
A0A3B5Z336	75	Ribosomal_L28e domain-containing protein OS=Triticum aestivum OX=4565 PE=4 SV=1	---	AVILSTTK(1)TK	2	-0.20189	3	54.4863	0.0307785	73.4995	0.00556258	73.4995	0.00556258	73.499_x000D_
A0A3B5Z336	103	Ribosomal_L28e domain-containing protein OS=Triticum aestivum OX=4565 PE=4 SV=1	---	SVK(1)NQVCDNYYRPDLTKPALAR	4	-0.37832	8	92.2423	3.38454e-06	105.564	5.11909e-07	82.2719	3.45219e-06	123.14_x000D_
A0A3B5Z336	88	Ribosomal_L28e domain-containing protein OS=Triticum aestivum OX=4565 PE=4 SV=1	---	LQHK(1)TLMR	3	0.14018	5	59.1529	0.0142694	59.3497	0.0154441	51.3458	0.0123812	63.419_x000D_
A0A3B5Z336	55	Ribosomal_L28e domain-containing protein OS=Triticum aestivum OX=4565 PE=4 SV=1	---	FSGLANSK(1)TVAVQPSAGEDK	3	-0.95638	3	247.662	8.04911e-44	291.702	6.73462e-55	142.975	5.14641e-10	142.97_x000D_
A0A3B5Z3B9	36	Methyltransf_11 domain-containing protein OS=Triticum aestivum OX=4565 PE=4 SV=1	---	EISLSGQGAGQGTK(1)EER	2	0.27172	3	252.472	1.78165e-36	256.707	1.33853e-36	249.886	2.05226e-36	249.89_x000D_
A0A3B5Z3Y5	269	Lipase_GDSL domain-containing protein OS=Triticum aestivum OX=4565 PE=4 SV=1	---	FNDLSTFHNNLLQAK(1)IAR	3	-0.64014	3	171.709	6.76784e-14	198.847	1.01824e-19	241.866	1.30102e-35	241.87_x000D_
A0A3B5Z400	289	Methyltransf_11 domain-containing protein OS=Triticum aestivum OX=4565 PE=4 SV=1	---	LDLK(1)AGQK	2	0.29599	7	110.807	0.00571442	124.834	0.00414535	107.895	0.00617462	107.9_x000D_
A0A3B5Z400	420	Methyltransf_11 domain-containing protein OS=Triticum aestivum OX=4565 PE=4 SV=1	---	GYDLHDVK(1)TYGK	3	-0.13617	7	168.607	6.27684e-11	108.716	6.97767e-05	80.6901	1.60555e-05	128.61_x000D_
A0A3B5Z400	154	Methyltransf_11 domain-containing protein OS=Triticum aestivum OX=4565 PE=4 SV=1	---	IVK(1)WLKPGGHIFIR	4	-0.19747	5	22.4779	0.00237456	51.636	4.0786e-05	31.0137	0.00196763	67.952_x000D_
A0A3B5Z400	157	Methyltransf_11 domain-containing protein OS=Triticum aestivum OX=4565 PE=4 SV=1	---	WLK(1)PGGHIFIR	3	0.43645	5	65.2776	0.00420634	63.6242	0.00515424	72.434	0.00154899	72.434_x000D_
A0A3B5Z400	255	Methyltransf_11 domain-containing protein OS=Triticum aestivum OX=4565 PE=4 SV=1	---	FLDNVQYK(1)STGILR	3	0.53874	5	173.441	7.30667e-12	215.869	3.32995e-19	103.834	5.44217e-24	237.46_x000D_
A0A3B5Z400	388	Methyltransf_11 domain-containing protein OS=Triticum aestivum OX=4565 PE=4 SV=1	---	WLK(0.001)PGGK(0.999)VLISDYCR	2	-0.40337	8	5.97052	0.00129588	7.34106	0.000346715	32.6351	1.05394e-05	121.92_x000D_
A0A3B5Z400	410	Methyltransf_11 domain-containing protein OS=Triticum aestivum OX=4565 PE=4 SV=1	---	SPGTPSEEFAAYIK(1)QR	3	-0.032559	4	130.199	2.40977e-06	71.5314	0.000847631	121.449	5.85986e-06	121.45_x000D_
A0A3B5Z400	97	Methyltransf_11 domain-containing protein OS=Triticum aestivum OX=4565 PE=4 SV=1	---	K(1)NEEINGDIYK	2	-2.4451	3	167.179	2.64023e-07	92.7811	0.000771955	110.801	0.000152001	110.8_x000D_
A0A3B5Z400	192	Methyltransf_11 domain-containing protein OS=Triticum aestivum OX=4565 PE=4 SV=1	---	FYTK(1)VFK	2	-0.12445	6	72.1384	0.047477	74.4152	0.0451557	74.4152	0.0451557	74.415_x000D_
A0A3B5Z400	424	Methyltransf_11 domain-containing protein OS=Triticum aestivum OX=4565 PE=4 SV=1	---	TYGK(1)MLEDAGFHDVVAEDR	3	0.36774	16	102.068	5.31711e-08	124.202	1.41498e-09	135.381	1.41498e-09	137.61_x000D_
A0A3B5Z400	381	Methyltransf_11 domain-containing protein OS=Triticum aestivum OX=4565 PE=4 SV=1	---	NFFK(1)WLK	2	-0.39891	18	78.1494	0.013472	24.6529	0.0119486	113.102	0.00717773	113.1_x000D_
A0A3B5Z400	20	Methyltransf_11 domain-containing protein OS=Triticum aestivum OX=4565 PE=4 SV=1	---	VQK(1)SYWEEHSK	3	-0.34659	3	44.0449	0.0204384	81.709	0.000883492	75.7391	0.00131184	75.739_x000D_
A0A3B5Z400	176	Methyltransf_11 domain-containing protein OS=Triticum aestivum OX=4565 PE=4 SV=1	---	ESCFHQSGDSK(1)R	3	-0.076506	16	114.721	9.4267e-08	84.1687	4.82603e-06	101.719	0.000106802	105.65_x000D_
A0A3B5Z400	456	Methyltransf_11 domain-containing protein OS=Triticum aestivum OX=4565 PE=4 SV=1	---	ELGETEK(1)NK	2	-0.34347	3	107.078	0.00205831	80.7549	0.00717959	100.246	0.00259175	100.25_x000D_
A0A3B5Z400	243	Methyltransf_11 domain-containing protein OS=Triticum aestivum OX=4565 PE=4 SV=1	---	CTEDK(1)GFQR	2	-0.5309	3	135.711	0.00088193	76.3452	0.0279674	164.455	0.000259635	164.46_x000D_
A0A3B5Z400	178	Methyltransf_11 domain-containing protein OS=Triticum aestivum OX=4565 PE=4 SV=1	---	K(1)VNPTHYR	2	-1.8395	4	68.2235	0.00932561	79.0587	0.00619624	88.8188	0.00607944	88.819_x000D_
A0A3B5Z400	372	Methyltransf_11 domain-containing protein OS=Triticum aestivum OX=4565 PE=4 SV=1	---	DTILHIQDK(1)PALFR	2	0.4546	3	141.871	5.87846e-08	198.292	3.87211e-16	275.415	1.3347e-36	275.42_x000D_
A0A3B5Z400	285	Methyltransf_11 domain-containing protein OS=Triticum aestivum OX=4565 PE=4 SV=1	---	EFVDK(1)LDLK	2	0.57258	5	85.8618	0.00535908	63.0755	0.0225341	82.2868	0.0066335	82.287_x000D_
A0A3B5Z4G2	128	Aspartic proteinase(predicted) OS=Triticum aestivum OX=4565 PE=3 SV=1	---	YK(1)AGASSTYK	2	0.11495	5	90.0503	0.0014259	79.659	0.00402309	90.0503	0.0014259	90.05_x000D_
A0A3B5Z4G2	449	Aspartic proteinase(predicted) OS=Triticum aestivum OX=4565 PE=3 SV=1	---	FALK(1)PEEYILK	2	2.8178	3	80.8341	0.00255694	73.6317	0.00395338	75.7391	0.00354479	75.739_x000D_
A0A3B5Z4G2	247	Aspartic proteinase(predicted) OS=Triticum aestivum OX=4565 PE=3 SV=1	---	HADDEGEGGEIIFGGMDPK(1)HYVGEHTYVPVTQK	5	0.81639	10	260.608	1.29687e-70	105.701	4.42746e-26	66.4744	5.79239e-45	235.07_x000D_
A0A3B5Z4H6	292	MFS domain-containing protein OS=Triticum aestivum OX=4565 PE=3 SV=1	---	FQELNQK(1)K	2	2.8253	3	84.5678	0.0148808	116.726	0.00385611	116.726	0.00385611	116.73_x000D_
A0A3B5Z514	131	Asparagine synthetase [glutamine-hydrolyzing] OS=Triticum aestivum OX=4565 PE=4 SV=1	---	DK(1)SFIAAR	2	-0.38284	3	98.6294	0.00763896	80.4381	0.0149748	105.136	0.00661077	105.14_x000D_
A0A3B5Z514	385	Asparagine synthetase [glutamine-hydrolyzing] OS=Triticum aestivum OX=4565 PE=4 SV=1	---	ANK(1)ATSAWGLEAR	2	0.27402	3	132.31	1.21377e-05	84.7534	0.0017898	117.479	5.74593e-05	117.48_x000D_
A0A3B5Z514	253	Asparagine synthetase [glutamine-hydrolyzing] OS=Triticum aestivum OX=4565 PE=4 SV=1	---	HLAETK(1)VAR	2	-0.13808	3	90.1488	0.00383086	61.7795	0.0248075	99.7879	0.00262748	99.788_x000D_
A0A3B5Z5I4	649	GB1/RHD3-type G domain-containing protein OS=Triticum aestivum OX=4565 PE=4 SV=1	---	K(1)YEYAANEAK	2	-0.14461	3	147.259	7.16508e-05	92.1118	0.00181535	108.564	0.00064431	108.56_x000D_
A0A3B5Z5I4	864	GB1/RHD3-type G domain-containing protein OS=Triticum aestivum OX=4565 PE=4 SV=1	---	LHQSELDALSK(1)VR	3	1.2909	4	76.9388	0.00105976	64.313	0.0036523	49.2981	0.00533137	60.345_x000D_
A0A3B5Z5I4	551	GB1/RHD3-type G domain-containing protein OS=Triticum aestivum OX=4565 PE=4 SV=1	---	RYEETINDK(1)QK	3	-0.13787	3	78.9027	0.00133835	96.7446	0.000157181	69.8636	0.00213847	69.864_x000D_
A0A3B5Z5N6	384	SAC domain-containing protein OS=Triticum aestivum OX=4565 PE=4 SV=1	---	YFLLNEK(1)GEK	2	-0.9704	4	73.4995	0.00556258	48.998	0.039605	83.8618	0.00297265	83.862_x000D_
A0A3B5Z5N6	377	SAC domain-containing protein OS=Triticum aestivum OX=4565 PE=4 SV=1	---	HK(1)YFLLNEK	2	0.98122	3	96.1135	0.00291435	99.2826	0.00266693	99.2826	0.00266693	99.283_x000D_
A0A3B5Z6H7	32	WHy domain-containing protein OS=Triticum aestivum OX=4565 PE=4 SV=1	---	VSFK(1)GMTR	2	-0.44588	4	96.9477	0.00790473	78.1127	0.0162579	99.1355	0.00755898	99.136_x000D_
A0A3B5Z6H7	28	WHy domain-containing protein OS=Triticum aestivum OX=4565 PE=4 SV=1	---	IAHMPKPEASLDK(1)VSFK	4	0.72674	3	33.7656	0.00449705	38.2365	0.00499164	35.4491	0.00406241	59.502_x000D_
A0A3B5Z6H7	7	WHy domain-containing protein OS=Triticum aestivum OX=4565 PE=4 SV=1	---	AGLLDK(1)AK	2	-0.80165	3	113.504	0.00295585	84.3682	0.00715799	110.026	0.00326308	110.03_x000D_
A0A3B5Z6H7	9	WHy domain-containing protein OS=Triticum aestivum OX=4565 PE=4 SV=1	---	AK(1)GFVADK	2	-0.46913	3	82.645	0.0137572	53.7564	0.0531089	74.3762	0.0183196	74.376_x000D_
A0A3B5ZM65	146	Pex14_N domain-containing protein OS=Triticum aestivum OX=4565 PE=4 SV=1	---	VVAEGDEATELK(1)AK	2	1.9726	3	118.24	4.15961e-05	101.304	0.000408449	107.348	0.000238271	107.35_x000D_
A0A3B5ZMC3	967	Methionine S-methyltransferase OS=Triticum aestivum OX=4565 PE=3 SV=1	---	SLK(1)VDGFEGK	2	-1.2093	3	88.0565	0.00192424	99.2826	0.000706835	78.4882	0.00431572	78.488_x000D_
A0A3B5ZMC3	924	Methionine S-methyltransferase OS=Triticum aestivum OX=4565 PE=3 SV=1	---	DQHFSDLIVEQK(1)ETLK	3	-0.30276	3	118.502	7.0216e-06	144.405	2.73181e-08	135.235	4.24197e-07	135.23_x000D_
A0A3B5ZMC3	255	Methionine S-methyltransferase OS=Triticum aestivum OX=4565 PE=3 SV=1	---	INK(1)LWQTK	2	-1.5635	3	118.495	0.00476877	154.118	0.00176088	70.8162	0.0202839	70.816_x000D_
A0A3B5ZMD9	131	Ras-related protein RABA2a(predicted) OS=Triticum aestivum OX=4565 PE=4 SV=1	---	IMLVGNK(1)TDLK	2	0.6295	3	72.34	0.00420383	55.2579	0.0268888	63.4729	0.0141621	63.473_x000D_
A0A3B5ZMD9	135	Ras-related protein RABA2a(predicted) OS=Triticum aestivum OX=4565 PE=4 SV=1	---	TDLK(1)DLR	2	1.2051	3	113.412	0.0169544	118.895	0.015243	113.889	0.0167226	113.89_x000D_
A0A3B5ZMR2	333	Xylem cysteine proteinase 1(predicted) OS=Triticum aestivum OX=4565 PE=3 SV=1	---	GTGK(1)GEGLCGINK	2	-0.64961	4	74.9873	0.00313181	81.8775	0.00218499	42.3169	0.0531006	42.317_x000D_
A0A3B5ZNE8	269	Glutelin type-A 2(predicted) OS=Triticum aestivum OX=4565 PE=4 SV=1	---	GSGSVQVVGPDGK(1)R	2	-0.6285	7	109.835	0.000310598	113.369	5.80828e-05	117.203	4.38913e-05	125.97_x000D_
A0A3B5ZNP4	5	Histone H2A OS=Triticum aestivum OX=4565 PE=3 SV=1	---	MDASK(1)LK	2	0.95401	3	57.1775	0.043841	56.5468	0.0446478	54.1572	0.0477048	54.157_x000D_
A0A3B5ZP29	123	Ras-related protein RABD1(predicted) OS=Triticum aestivum OX=4565 PE=4 SV=1	---	LLVGNK(1)CDLVDSK	2	1.5298	3	166.864	1.43266e-11	162.667	1.869e-11	169.17	1.19288e-11	169.17_x000D_
A0A3B5ZP29	56	Ras-related protein RABD1(predicted) OS=Triticum aestivum OX=4565 PE=4 SV=1	---	TVELDGK(1)SVK	2	1.2688	3	64.82	0.0141592	70.9415	0.00620191	69.7206	0.00650706	69.721_x000D_
A0A3B5ZP40	439	Taxadien-5-alpha-ol O-acetyltransferase(predicted) OS=Triticum aestivum OX=4565 PE=4 SV=1	---	DAMDK(1)FR	2	0.43304	6	113.889	0.0167226	113.889	0.0167226	95.3523	0.0257238	95.352_x000D_
A0A3B5ZPA9	114	Cytochrome P450 71D7(predicted) OS=Triticum aestivum OX=4565 PE=3 SV=1	---	PLTSALK(1)AISK	2	0.22705	3	72.2004	0.00423089	61.9583	0.0165085	51.9785	0.0319692	51.979_x000D_
A0A3B5ZPP6	131	Aspartic proteinase(predicted) OS=Triticum aestivum OX=4565 PE=3 SV=1	---	SSTYK(1)ADGETCK	2	0.31866	3	113.24	6.66056e-05	121.692	3.04725e-05	122.344	2.91131e-05	122.34_x000D_
A0A3B5ZPP6	166	Aspartic proteinase(predicted) OS=Triticum aestivum OX=4565 PE=3 SV=1	---	NQK(1)FIETTR	2	1.891	3	81.0988	0.007057	86.8981	0.00498967	95.7746	0.00294081	95.775_x000D_
A0A3B5ZPS2	409	Beta-hexosaminidase OS=Triticum aestivum OX=4565 PE=3 SV=1	---	TVVHNWLGPGVCPK(1)VVAK	3	1.4074	3	71.9292	0.000333521	86.0161	0.000138273	93.7676	5.34475e-05	93.768_x000D_
A0A3B5ZPW8	277	Helicase ATP-binding domain-containing protein OS=Triticum aestivum OX=4565 PE=4 SV=1	---	FK(1)ATDANR	2	-0.18644	3	89.698	0.00986551	82.4258	0.0138781	89.3546	0.010055	89.355_x000D_
A0A3B5ZPY0	38	Dirigent protein OS=Triticum aestivum OX=4565 PE=3 SV=1	---	TGDDTQK(1)SLLEVAK	2	0.32154	5	228.326	1.0507e-23	199.326	8.08985e-16	179.552	1.10304e-12	179.55_x000D_
A0A3B5ZQ67	32	Cation_ATPase_N domain-containing protein OS=Triticum aestivum OX=4565 PE=3 SV=1	---	TVEECEK(1)R	2	-0.25968	3	135.83	0.00565669	147.185	0.00415582	121.092	0.00833253	121.09_x000D_
A0A3B5ZQ67	471	Cation_ATPase_N domain-containing protein OS=Triticum aestivum OX=4565 PE=3 SV=1	---	VLVEK(1)MGVPEGK	2	0.89301	3	121.558	3.07502e-05	117.704	3.87806e-05	117.704	3.87806e-05	117.7_x000D_
A0A3B5ZQ67	402	Cation_ATPase_N domain-containing protein OS=Triticum aestivum OX=4565 PE=3 SV=1	---	LVAIGDAPGK(1)VR	2	-0.22539	3	56.2048	0.0220235	47.7121	0.0333181	57.1747	0.0207336	57.175_x000D_
A0A3B5ZQ67	687	Cation_ATPase_N domain-containing protein OS=Triticum aestivum OX=4565 PE=3 SV=1	---	EFMALEDK(1)K	2	-0.85795	3	117.014	0.00264054	113.622	0.0028568	100.017	0.00481777	100.02_x000D_
A0A3B5ZQ67	556	Cation_ATPase_N domain-containing protein OS=Triticum aestivum OX=4565 PE=3 SV=1	---	SSHIQLQDGSVVPLDEK(1)SR	3	1.8958	3	95.4997	5.04436e-05	90.7179	7.14479e-05	110.603	1.0372e-05	110.6_x000D_
A0A3B5ZQ79	243	3'-N-debenzoyl-2'-deoxytaxol N-benzoyltransferase(predicted) OS=Triticum aestivum OX=4565 PE=4 SV=1	---	LADIASLK(1)K	2	2.2535	3	68.657	0.0235259	70.0564	0.0202957	68.657	0.0235259	68.657_x000D_
A0A3B5ZQE8	27	Ribosomal_L18e/L15P domain-containing protein OS=Triticum aestivum OX=4565 PE=4 SV=1	---	SDDVYLK(1)LLVK	2	1.3259	3	84.8205	0.00178405	88.8027	0.00101196	80.0144	0.0010936	80.014_x000D_
A0A3B5ZQE8	50	Ribosomal_L18e/L15P domain-containing protein OS=Triticum aestivum OX=4565 PE=4 SV=1	---	FNAVILK(1)R	2	-0.049903	8	138.826	0.00524688	135.767	0.00566829	149.401	0.00386664	149.4_x000D_
A0A3B5ZQE8	99	Ribosomal_L18e/L15P domain-containing protein OS=Triticum aestivum OX=4565 PE=4 SV=1	---	IQEVPAMK(1)VTALR	2	0.4727	10	66.2152	0.00769402	89.5068	0.0011366	58.3203	0.0167213	58.32_x000D_
A0A3B5ZQE8	154	Ribosomal_L18e/L15P domain-containing protein OS=Triticum aestivum OX=4565 PE=4 SV=1	---	HFGK(1)APGVPHSHTK	3	1.1848	3	69.92	0.00130758	82.6513	0.000725765	86.4977	0.000505513	86.498_x000D_
A0A3B5ZQE8	56	Ribosomal_L18e/L15P domain-containing protein OS=Triticum aestivum OX=4565 PE=4 SV=1	---	LFMSK(1)TNRPPLSMR	3	-0.2124	11	62.2875	0.00552148	62.2875	0.00552148	80.7463	0.000966928	80.746_x000D_
A0A3B5ZQE8	72	Ribosomal_L18e/L15P domain-containing protein OS=Triticum aestivum OX=4565 PE=4 SV=1	---	LSNFMK(1)GK	2	-0.571	7	94.1145	0.00835247	106.042	0.00646754	86.7939	0.0114679	86.794_x000D_
A0A3B5ZQE8	164	Ribosomal_L18e/L15P domain-containing protein OS=Triticum aestivum OX=4565 PE=4 SV=1	---	APGVPHSHTK(1)PYVR	4	0.10149	5	89.2306	0.00050186	61.1674	0.00285336	40.9413	0.0200093	40.941_x000D_
A0A3B5ZQE8	43	Ribosomal_L18e/L15P domain-containing protein OS=Triticum aestivum OX=4565 PE=4 SV=1	---	SK(1)FNAVILK	2	0.5349	6	132.875	0.00096511	161.268	0.000303757	133.134	0.000957518	133.13_x000D_
A0A3B5ZQE8	31	Ribosomal_L18e/L15P domain-containing protein OS=Triticum aestivum OX=4565 PE=4 SV=1	---	LLVK(1)LYR	2	0.48105	8	111.278	0.0179903	100.066	0.0234347	104.111	0.0214707	104.11_x000D_
A0A3B5ZQI0	148	DUF4005 domain-containing protein OS=Triticum aestivum OX=4565 PE=4 SV=1	---	SLVEGNSVK(1)R	2	0.83078	3	117.706	0.00023658	115.781	0.000247902	133.227	0.000145261	133.23_x000D_
A0A3B5ZQU4	319	Lipase_3 domain-containing protein OS=Triticum aestivum OX=4565 PE=4 SV=1	---	AIAYYK(1)LR	2	0.35564	5	77.0577	0.0168401	75.1893	0.017871	77.0577	0.0168401	77.058_x000D_
A0A3B5ZQU4	241	Lipase_3 domain-containing protein OS=Triticum aestivum OX=4565 PE=4 SV=1	---	AK(1)DASVVVVAFR	2	2.547	3	100.022	3.90403e-05	85.5541	0.00166012	85.5216	0.00166543	85.522_x000D_
A0A3B5ZQU4	329	Lipase_3 domain-containing protein OS=Triticum aestivum OX=4565 PE=4 SV=1	---	DQLK(1)AHPQAR	3	0.10547	5	71.0848	0.00616609	41.3995	0.00202151	43.2968	0.0228842	43.297_x000D_
A0A3B5ZQX2	241	"Acetylornithine aminotransferase, mitochondrial(predicted) OS=Triticum aestivum OX=4565 PE=3 SV=1"	---	VIQSGK(1)IAAVFVEPVQGEGGIHSATK	3	0.67827	3	155.797	3.48608e-12	175.585	4.40128e-17	142.655	2.09752e-11	142.65_x000D_
A0A3B5ZQY5	32	Heat shock 70 kDa protein 4L(predicted) OS=Triticum aestivum OX=4565 PE=3 SV=1	---	GIDVVLNEESK(1)R	2	-0.015445	4	149.225	1.9845e-07	107.166	1.11371e-05	113.24	7.85815e-06	113.24_x000D_
A0A3B5ZQY5	428	Heat shock 70 kDa protein 4L(predicted) OS=Triticum aestivum OX=4565 PE=3 SV=1	---	GNPMPSIK(1)ALTFYR	2	-0.63374	5	93.7165	0.000622085	108.579	0.000203598	73.8341	0.00302157	73.834_x000D_
A0A3B5ZQY5	680	Heat shock 70 kDa protein 4L(predicted) OS=Triticum aestivum OX=4565 PE=3 SV=1	---	K(1)LGGPIEMR	2	-1.9265	3	77.1917	0.0155998	68.657	0.0235259	68.657	0.0235259	68.657_x000D_
A0A3B5ZQY5	245	Heat shock 70 kDa protein 4L(predicted) OS=Triticum aestivum OX=4565 PE=3 SV=1	---	HFAAK(1)FK	2	-0.56526	4	86.8662	0.0324619	97.071	0.0248893	97.071	0.0248893	97.071_x000D_
A0A3B5ZQY5	68	Heat shock 70 kDa protein 4L(predicted) OS=Triticum aestivum OX=4565 PE=3 SV=1	---	NSISQIK(1)R	2	0.087568	7	122.516	0.00807391	141.52	0.00489515	154.118	0.00325089	154.12_x000D_
A0A3B5ZQY5	728	Heat shock 70 kDa protein 4L(predicted) OS=Triticum aestivum OX=4565 PE=3 SV=1	---	FDHIDVSEK(1)QK	3	-0.27283	4	89.8046	0.000302618	85.9631	0.000578249	94.4653	0.000143127	94.465_x000D_
A0A3B5ZQY5	315	Heat shock 70 kDa protein 4L(predicted) OS=Triticum aestivum OX=4565 PE=3 SV=1	---	VK(1)GPLEK	2	0.8813	4	107.895	0.019633	96.1904	0.0122229	95.9093	0.0254533	95.909_x000D_
A0A3B5ZQY5	754	Heat shock 70 kDa protein 4L(predicted) OS=Triticum aestivum OX=4565 PE=3 SV=1	---	QQQDALPK(1)HANPVLLVSDIK	3	0.77753	3	92.9317	5.88479e-05	78.7079	0.000159404	56.0174	0.00443179	56.017_x000D_
A0A3B5ZQY5	674	Heat shock 70 kDa protein 4L(predicted) OS=Triticum aestivum OX=4565 PE=3 SV=1	---	GVYVAK(1)LEELK	2	0.92873	7	103.083	0.000226157	83.0814	0.00212123	72.5312	0.00416676	72.531_x000D_
A0A3B5ZQY5	74	Heat shock 70 kDa protein 4L(predicted) OS=Triticum aestivum OX=4565 PE=3 SV=1	---	K(1)FADPELQDDIK	2	-1.3655	10	94.0899	2.60802e-05	109.649	5.37759e-06	106.293	6.61832e-05	114.88_x000D_
A0A3B5ZQY5	240	Heat shock 70 kDa protein 4L(predicted) OS=Triticum aestivum OX=4565 PE=3 SV=1	---	DFDEALFK(1)HFAAK	3	0.57981	4	69.0301	0.00165621	62.0879	0.00459385	69.0301	0.00165621	69.03_x000D_
A0A3B5ZQY5	61	Heat shock 70 kDa protein 4L(predicted) OS=Triticum aestivum OX=4565 PE=3 SV=1	---	FIGTAGAANSTMNPK(1)NSISQIK	3	1.5148	4	60.7346	0.00241375	124.757	2.358e-07	48.8318	0.00549363	48.832_x000D_
A0A3B5ZQY5	745	Heat shock 70 kDa protein 4L(predicted) OS=Triticum aestivum OX=4565 PE=3 SV=1	---	VVNECSAAETWLMEK(1)K	3	-1.4331	3	75.8771	0.0007413	134.34	8.26823e-07	76.1452	0.000731394	76.145_x000D_
A0A3B5ZQY5	766	Heat shock 70 kDa protein 4L(predicted) OS=Triticum aestivum OX=4565 PE=3 SV=1	---	HANPVLLVSDIK(1)K	3	0.097991	6	80.3118	0.000945089	66.0043	0.00312454	94.1217	0.000293585	94.122_x000D_
A0A3B5ZQY5	357	Heat shock 70 kDa protein 4L(predicted) OS=Triticum aestivum OX=4565 PE=3 SV=1	---	IITEFFGK(1)EPR	2	0.54269	6	130.098	7.7907e-06	145.275	1.29356e-06	106.667	0.000159363	106.67_x000D_
A0A3B5ZQY5	719	Heat shock 70 kDa protein 4L(predicted) OS=Triticum aestivum OX=4565 PE=3 SV=1	---	EAALSADQK(1)FDHIDVSEK	3	-2.1021	3	59.3424	0.00358525	119.8	1.38755e-06	126.073	8.57695e-07	126.07_x000D_
A0A3B5ZQY5	557	Heat shock 70 kDa protein 4L(predicted) OS=Triticum aestivum OX=4565 PE=3 SV=1	---	GAADPAEGAAENGAQDSEEK(1)TVPMDTDTK	3	-0.47354	4	148.904	4.43549e-18	172.06	1.92797e-18	233.543	1.13054e-43	233.54_x000D_
A0A3B5ZQZ6	204	Dihydrolipoyl dehydrogenase OS=Triticum aestivum OX=4565 PE=3 SV=1	---	YGK(1)VGFPEK	2	0.64691	3	57.785	0.0245159	51.7622	0.04238	58.474	0.0306062	58.474_x000D_
A0A3B5ZQZ6	307	Dihydrolipoyl dehydrogenase OS=Triticum aestivum OX=4565 PE=3 SV=1	---	K(1)IDYHTGVFASK	3	0.16012	3	86.6992	0.000580066	106.578	9.69454e-05	133.148	2.6004e-06	133.15_x000D_
A0A3B5ZQZ6	145	Dihydrolipoyl dehydrogenase OS=Triticum aestivum OX=4565 PE=3 SV=1	---	ELHDEHHMK(1)SLGLQVSSTGYDR	4	0.080028	4	79.6897	8.15741e-05	63.9787	0.0013951	103.708	1.83108e-05	103.71_x000D_
A0A3B5ZQZ6	126	Dihydrolipoyl dehydrogenase OS=Triticum aestivum OX=4565 PE=3 SV=1	---	GCVPSK(1)ALLAVSGR	2	-0.23377	3	81.6316	0.00200215	69.3307	0.00384051	86.4967	0.00136611	86.497_x000D_
A0A3B5ZR64	155	NFACT-R_1 domain-containing protein OS=Triticum aestivum OX=4565 PE=4 SV=1	---	EAVSAAEK(1)AER	2	3.6525	3	95.4983	0.000367501	127.776	9.98385e-06	109.721	0.000102455	109.72_x000D_
A0A3B5ZRA7	309	Peroxidase OS=Triticum aestivum OX=4565 PE=3 SV=1	---	DSLVK(1)LSQYQPGGNVGEIR	3	0.42488	4	105.786	2.31533e-05	56.3465	0.00327139	121.818	9.08324e-07	121.82_x000D_
A0A3B5ZRA7	290	Peroxidase OS=Triticum aestivum OX=4565 PE=3 SV=1	---	TDWAVK(1)GLAENK	2	-0.31744	6	175.482	2.52808e-09	115.372	4.36378e-05	94.7469	2.13147e-07	139.19_x000D_
A0A3B5ZRB4	174	Protein kinase domain-containing protein OS=Triticum aestivum OX=4565 PE=3 SV=1	---	VK(1)IAVGAAK	2	1.8698	3	64.7115	0.0196643	64.7115	0.0196643	76.6789	0.0086326	76.679_x000D_
A0A3B5ZRI1	367	PPR_long domain-containing protein OS=Triticum aestivum OX=4565 PE=4 SV=1	---	K(1)FFLNPK	2	-0.024144	3	121.292	0.0268493	94.2618	0.0484683	107.429	0.0366637	107.43_x000D_
A0A3B5ZRI1	202	PPR_long domain-containing protein OS=Triticum aestivum OX=4565 PE=4 SV=1	---	NK(1)TPASEDTPAK	2	-0.30045	3	71.8061	0.00390501	59.2273	0.0180039	58.0983	0.0195053	58.098_x000D_
A0A3B5ZRI8	204	Proteasome subunit beta OS=Triticum aestivum OX=4565 PE=3 SV=1	---	TFVSSK(1)GYSFNK	2	0.98742	6	111.936	0.000101748	107.088	0.000232432	136.53	2.41167e-07	136.53_x000D_
A0A3B5ZRV5	547	AA_TRNA_LIGASE_II domain-containing protein OS=Triticum aestivum OX=4565 PE=3 SV=1	---	YQIAK(1)VYR	2	-0.75938	3	122.128	0.0044115	108.461	0.00608527	97.0933	0.00788172	97.093_x000D_
A0A3B5ZRV5	641	AA_TRNA_LIGASE_II domain-containing protein OS=Triticum aestivum OX=4565 PE=3 SV=1	---	LTFEEVK(1)K	2	-1.2122	3	91.8534	0.0160798	67.8972	0.0449489	80.4381	0.0276462	80.438_x000D_
A0A3B5ZRV5	499	AA_TRNA_LIGASE_II domain-containing protein OS=Triticum aestivum OX=4565 PE=3 SV=1	---	ETLMGK(1)YGEDSK	2	-0.66534	3	95.1834	0.000553366	67.1183	0.00750952	86.2877	0.00154033	86.288_x000D_
A0A3B5ZRV5	541	AA_TRNA_LIGASE_II domain-containing protein OS=Triticum aestivum OX=4565 PE=3 SV=1	---	YVAMNNISAIK(1)R	2	1.7598	4	160.158	1.82282e-08	162.684	1.59927e-08	151.547	1.53321e-07	151.55_x000D_
A0A3B5ZRV5	288	AA_TRNA_LIGASE_II domain-containing protein OS=Triticum aestivum OX=4565 PE=3 SV=1	---	EK(1)LAGGVNVDDLK	2	0.25709	3	53.0384	0.0227608	58.8852	0.0160754	58.8852	0.0160754	58.885_x000D_
A0A3B5ZRV7	241	"Chaperonin CPN60-2, mitochondrial(predicted) OS=Triticum aestivum OX=4565 PE=3 SV=1"	---	K(1)ISNMHAVVK	3	0.42599	3	72.34	0.00230445	77.0624	0.00183969	76.9272	0.001853	76.927_x000D_
A0A3B5ZRV7	157	"Chaperonin CPN60-2, mitochondrial(predicted) OS=Triticum aestivum OX=4565 PE=3 SV=1"	---	MISTSK(1)EIAQVGTISANGER	3	0.58688	3	126.252	4.25861e-07	131.539	1.99943e-07	103.734	2.91399e-05	103.73_x000D_
A0A3B5ZS22	136	Cyanate hydratase OS=Triticum aestivum OX=4565 GN=CYN PE=3 SV=1	CYN	IQGADGK(1)DR	2	0.25887	6	119.68	0.000511174	107.788	0.00200291	105.975	0.000609902	105.98_x000D_
A0A3B5ZS22	19	Cyanate hydratase OS=Triticum aestivum OX=4565 GN=CYN PE=3 SV=1	CYN	LLAAK(1)EESGK	2	0.67546	4	82.4167	0.00333384	104.221	0.000516415	93.0956	0.000945374	93.096_x000D_
A0A3B5ZS31	645	UDP-glucose:glycoprotein glucosyltransferase 1(predicted) OS=Triticum aestivum OX=4565 PE=4 SV=1	---	LQK(1)ENLYK	2	1.3744	3	175.907	0.000444889	156.508	0.00159197	120.155	0.00460558	120.15_x000D_
A0A3B5ZS31	723	UDP-glucose:glycoprotein glucosyltransferase 1(predicted) OS=Triticum aestivum OX=4565 PE=4 SV=1	---	FLSESSYK(1)R	2	-1.1752	3	70.0282	0.0226408	110.756	0.00326985	89.8858	0.00546256	89.886_x000D_
A0A3B5ZS31	1225	UDP-glucose:glycoprotein glucosyltransferase 1(predicted) OS=Triticum aestivum OX=4565 PE=4 SV=1	---	GK(1)LLHIEVQK	2	-0.14256	4	97.8134	0.000282545	95.4831	0.000315794	62.7994	0.00204634	73.632_x000D_
A0A3B5ZS31	1279	UDP-glucose:glycoprotein glucosyltransferase 1(predicted) OS=Triticum aestivum OX=4565 PE=4 SV=1	---	WASSFISGDASLK(1)K	2	1.395	3	127.355	3.80187e-05	83.8564	0.00315935	118.522	7.5593e-05	118.52_x000D_
A0A3B5ZS31	662	UDP-glucose:glycoprotein glucosyltransferase 1(predicted) OS=Triticum aestivum OX=4565 PE=4 SV=1	---	FVHK(1)LGLYK	3	0.26495	3	76.0641	0.00327583	85.6757	0.00200782	55.1117	0.0135093	55.112_x000D_
A0A3B5ZS31	293	UDP-glucose:glycoprotein glucosyltransferase 1(predicted) OS=Triticum aestivum OX=4565 PE=4 SV=1	---	AMDDTAIK(1)K	2	-1.0961	4	93.6488	0.00573565	82.2868	0.00573565	93.6488	0.00573565	93.649_x000D_
A0A3B5ZS82	286	J domain-containing protein OS=Triticum aestivum OX=4565 PE=4 SV=1	---	NLK(1)HLDNHLVQIGSQGVTKPK	4	1.3648	3	98.1329	2.96525e-05	60.8576	0.00188402	44.5246	0.00729167	45.992_x000D_
A0A3B5ZS82	60	J domain-containing protein OS=Triticum aestivum OX=4565 PE=4 SV=1	---	YHPDK(1)NPDNEEATK	3	-0.058319	3	62.077	0.00275851	81.1854	0.000762536	52.5272	0.00870829	52.527_x000D_
A0A3B5ZS82	174	J domain-containing protein OS=Triticum aestivum OX=4565 PE=4 SV=1	---	NIIKPAPGK(1)R	3	0.19532	3	27.1921	0.030356	30.4786	0.0477708	34.7004	0.0173214	50.034_x000D_
A0A3B5ZS82	46	J domain-containing protein OS=Triticum aestivum OX=4565 PE=4 SV=1	---	GASEDQIK(1)R	2	-0.74302	3	106.683	0.00385695	116.051	0.0026927	117.89	0.00259312	117.89_x000D_
A0A3B5ZS82	321	J domain-containing protein OS=Triticum aestivum OX=4565 PE=4 SV=1	---	GEGMPLHQSNK(1)K	3	-2.4167	3	62.0879	0.00559124	62.0879	0.00559124	86.9106	0.000566472	86.911_x000D_
A0A3B5ZSB6	91	Nascent polypeptide-associated complex subunit beta OS=Triticum aestivum OX=4565 PE=3 SV=1	---	VQASIGANTWVVSGTPQTK(1)K	3	0.46652	3	135.812	1.84694e-08	166.568	3.05165e-14	130.359	2.66386e-07	130.36_x000D_
A0A3B5ZSB6	5	Nascent polypeptide-associated complex subunit beta OS=Triticum aestivum OX=4565 PE=3 SV=1	---	MNVEK(1)LK	2	-0.47341	6	77.9225	0.0232408	75.2127	0.024785	73.2601	0.0258976	73.26_x000D_
A0A3B5ZSC1	94	Splicing factor 3B subunit 4(predicted) OS=Triticum aestivum OX=4565 PE=4 SV=1	---	LYGK(1)PIR	2	0.03376	3	73.0388	0.046559	79.4536	0.040019	67.0348	0.0558749	67.035_x000D_
A0A3B5ZSN8	387	Malic enzyme OS=Triticum aestivum OX=4565 PE=3 SV=1	---	K(1)DLDPAVAR	2	0.7946	4	82.2607	0.0122638	77.1917	0.0155998	83.8829	0.0111962	83.883_x000D_
A0A3B5ZSN8	106	Malic enzyme OS=Triticum aestivum OX=4565 PE=3 SV=1	---	FINSYHSLEHNTQGEPDSVVSLAK(1)WR	4	-1.1458	3	132.842	1.27346e-08	131.26	1.87211e-08	101.447	3.56582e-06	101.45_x000D_
A0A3B5ZSP5	162	Cytochrome b5 heme-binding domain-containing protein OS=Triticum aestivum OX=4565 PE=3 SV=1	---	YVK(1)VGTIK	2	-0.086154	3	114.498	0.00516189	91.7826	0.00872098	91.0686	0.00910927	91.069_x000D_
A0A3B5ZSR0	152	Malate dehydrogenase OS=Triticum aestivum OX=4565 PE=3 SV=1	---	EFAPSIPEK(1)NISCLTR	2	0.70644	9	93.4953	0.000362744	101.055	0.000237682	119.458	1.79551e-05	119.46_x000D_
A0A3B5ZSR0	203	Malate dehydrogenase OS=Triticum aestivum OX=4565 PE=3 SV=1	---	NAIIWGNHSSSQYPDVNHATVK(1)TSSGEK	4	-0.65886	10	153.061	1.9119e-18	146.525	5.06724e-69	156.726	2.28744e-44	241.77_x000D_
A0A3B5ZSR0	127	Malate dehydrogenase OS=Triticum aestivum OX=4565 PE=3 SV=1	---	AQASALEAHAAPNCK(1)VLVVANPANTNALILK	3	-1.0469	3	116.126	5.60967e-10	122.761	3.7565e-10	146.673	1.47074e-13	146.67_x000D_
A0A3B5ZSR0	181	Malate dehydrogenase OS=Triticum aestivum OX=4565 PE=3 SV=1	---	LGVQVSDVK(1)NAIIWGNHSSSQYPDVNHATVK	4	0.39572	5	206.585	1.13057e-33	245.429	6.99212e-45	222.36	1.65514e-34	222.36_x000D_
A0A3B5ZSR0	241	Malate dehydrogenase OS=Triticum aestivum OX=4565 PE=3 SV=1	---	K(1)LSSALSAASSACDHIR	3	-0.95341	7	42.0682	1.37214e-08	49.1405	4.88031e-13	115.867	4.62382e-06	115.87_x000D_
A0A3B5ZSR0	313	Malate dehydrogenase OS=Triticum aestivum OX=4565 PE=3 SV=1	---	K(1)MDATAQELSEEK	2	-1.4403	6	104.549	9.40263e-05	89.9108	0.00199588	68.9722	6.34585e-29	257.04_x000D_
A0A3B5ZSR0	209	Malate dehydrogenase OS=Triticum aestivum OX=4565 PE=3 SV=1	---	TSSGEK(1)PVR	2	0.17668	8	113.622	0.00154742	128.361	0.00109749	135.711	0.00088193	135.71_x000D_
A0A3B5ZSR0	4	Malate dehydrogenase OS=Triticum aestivum OX=4565 PE=3 SV=1	---	AAK(1)EPMR	2	-0.20863	11	85.2649	0.0190567	107.317	0.0111306	89.1229	0.0168583	89.123_x000D_
A0A3B5ZSR0	106	Malate dehydrogenase OS=Triticum aestivum OX=4565 PE=3 SV=1	---	DVMTK(1)NVSIYK	2	-0.63427	15	88.7339	0.000525196	116.546	0.000398422	129.819	8.67739e-05	129.82_x000D_
A0A3B5ZSR1	321	Monothiol glutaredoxin-S11(predicted) OS=Triticum aestivum OX=4565 PE=4 SV=1	---	VVHILK(1)QEK	3	-0.51375	3	135.711	0.000290004	136.566	0.000317876	140.139	0.000286668	140.14_x000D_
A0A3B5ZSR1	383	Monothiol glutaredoxin-S11(predicted) OS=Triticum aestivum OX=4565 PE=4 SV=1	---	VLTEK(1)GIIR	2	0.41849	5	130.748	0.0010275	137.135	0.000845528	128.383	0.00109685	128.38_x000D_
A0A3B5ZSU0	33	40S ribosomal protein S17-4(predicted) OS=Triticum aestivum OX=4565 PE=3 SV=1	---	K(1)VLEEVSILQSK	2	-0.49495	5	99.1609	0.000823656	133.159	1.21524e-05	133.159	1.21524e-05	133.16_x000D_
A0A3B5ZSU0	88	40S ribosomal protein S17-4(predicted) OS=Triticum aestivum OX=4565 PE=3 SV=1	---	RMDFVPEK(1)SALEVDEIR	3	0.086339	9	95.6617	0.000326904	54.511	0.00114301	60.9384	0.000245584	100.58_x000D_
A0A3B5ZSU0	49	40S ribosomal protein S17-4(predicted) OS=Triticum aestivum OX=4565 PE=3 SV=1	---	NK(1)VAGFTTHLMR	3	0.46974	5	74.7805	0.00126541	71.8061	0.00144515	52.0715	0.00146017	71.558_x000D_
A0A3B5ZSU0	19	40S ribosomal protein S17-4(predicted) OS=Triticum aestivum OX=4565 PE=3 SV=1	---	QVIEK(1)YYSR	2	1.5306	7	101.818	0.00246902	104.221	0.00228134	100.584	0.00256529	100.58_x000D_
A0A3B5ZSU0	44	40S ribosomal protein S17-4(predicted) OS=Triticum aestivum OX=4565 PE=3 SV=1	---	VLEEVSILQSK(1)R	3	-0.11366	16	112.845	2.76515e-08	95.0939	3.22773e-07	68.6757	0.000789653	99.844_x000D_
A0A3B5ZSV7	328	DNA helicase OS=Triticum aestivum OX=4565 PE=3 SV=1	---	IVDSICPTVFGHQEIK(1)R	3	0.17289	3	153.725	4.25591e-09	114.519	4.92894e-06	160.807	2.12422e-12	160.81_x000D_
A0A3B5ZSV7	248	DNA helicase OS=Triticum aestivum OX=4565 PE=3 SV=1	---	GLK(1)SLGVR	2	-0.25056	3	70.8559	0.020262	72.9679	0.0190966	79.0587	0.015736	79.059_x000D_
A0A3B5ZSV7	196	DNA helicase OS=Triticum aestivum OX=4565 PE=3 SV=1	---	HEIVEK(1)AR	2	-0.3367	3	66.2702	0.0263233	75.5706	0.0176606	64.7115	0.0308267	64.711_x000D_
A0A3B5ZSV7	665	DNA helicase OS=Triticum aestivum OX=4565 PE=3 SV=1	---	K(1)LVITEEHFQR	3	1.0898	3	73.4351	0.00157171	73.4351	0.00157171	103.909	1.21886e-05	103.91_x000D_
A0A3B5ZT01	51	60S ribosomal protein L11(predicted) OS=Triticum aestivum OX=4565 PE=3 SV=1	---	VLEQLSGQSPVFSK(1)AR	3	-0.021371	6	55.7548	9.40779e-30	86.7981	0.000317424	44.9984	4.07204e-24	207.05_x000D_
A0A3B5ZT01	168	60S ribosomal protein L11(predicted) OS=Triticum aestivum OX=4565 PE=3 SV=1	---	WFQVK(1)YEGVILNK	2	-0.011152	5	166.62	1.45802e-11	156.084	2.59326e-08	137.092	2.36883e-07	137.09_x000D_
A0A3B5ZT01	176	60S ribosomal protein L11(predicted) OS=Triticum aestivum OX=4565 PE=3 SV=1	---	YEGVILNK(1)SHAS	2	0.51868	7	112.845	7.72512e-05	100.376	0.000413379	131.172	1.07203e-05	131.17_x000D_
A0A3B5ZT01	158	60S ribosomal protein L11(predicted) OS=Triticum aestivum OX=4565 PE=3 SV=1	---	VTK(1)EDAMK	2	-0.4965	10	91.318	0.00897161	91.318	0.00897161	91.8534	0.00850595	93.143_x000D_
A0A3B5ZT01	163	60S ribosomal protein L11(predicted) OS=Triticum aestivum OX=4565 PE=3 SV=1	---	EDAMK(1)WFQVK	2	-1.5083	9	96.9565	0.000109936	125.737	3.52415e-05	98.2542	2.01352e-05	154.05_x000D_
A0A3B5ZT01	87	60S ribosomal protein L11(predicted) OS=Triticum aestivum OX=4565 PE=3 SV=1	---	AMQLLESGLK(1)VK	2	-3.0506	6	88.0206	0.000112095	100.931	0.00039842	90.6136	0.000833961	90.614_x000D_
A0A3B5ZT01	66	60S ribosomal protein L11(predicted) OS=Triticum aestivum OX=4565 PE=3 SV=1	---	RNEK(1)IACYVTIR	3	-0.55464	4	81.709	0.00238733	81.709	0.00238733	76.7282	0.0014159	76.728_x000D_
A0A3B5ZT01	89	60S ribosomal protein L11(predicted) OS=Triticum aestivum OX=4565 PE=3 SV=1	---	VK(1)EYELLR	2	-0.097721	6	85.6757	0.0120849	97.4306	0.00782842	97.4306	0.00782842	97.431_x000D_
A0A3B5ZT11	490	BRO1 domain-containing protein OS=Triticum aestivum OX=4565 PE=4 SV=1	---	LNLFAGNLK(1)K	2	0.5745	3	89.8858	0.00270839	99.815	0.00126704	98.044	0.00139311	98.044_x000D_
A0A3B5ZT11	12	BRO1 domain-containing protein OS=Triticum aestivum OX=4565 PE=4 SV=1	---	AANVMLAIHEK(1)K	2	0.22837	3	93.649	0.000748108	106.543	0.000310873	59.8644	0.0215813	59.864_x000D_
A0A3B5ZT15	155	ATP synthase subunit gamma(predicted) OS=Triticum aestivum OX=4565 PE=3 SV=1	---	GK(1)VQLIR	2	-0.15348	5	126.243	0.0130981	114.186	0.0166175	97.4727	0.0246942	97.473_x000D_
A0A3B5ZT15	234	ATP synthase subunit gamma(predicted) OS=Triticum aestivum OX=4565 PE=3 SV=1	---	ESESGGK(1)VGQLDSYEIEGGETK	3	-0.84973	6	114.189	4.53439e-07	137.642	1.34786e-10	159.143	1.37882e-37	236.5_x000D_
A0A3B5ZT15	75	ATP synthase subunit gamma(predicted) OS=Triticum aestivum OX=4565 PE=3 SV=1	---	MVAASK(1)LR	2	-0.26675	8	91.318	0.00897161	84.3682	0.0087098	59.3497	0.00897161	91.318_x000D_
A0A3B5ZT15	227	ATP synthase subunit gamma(predicted) OS=Triticum aestivum OX=4565 PE=3 SV=1	---	PTLATILSPEVMEK(1)ESESGGK	3	-0.69361	3	200.993	1.65586e-22	220.341	1.47421e-29	200.993	1.65586e-22	200.99_x000D_
A0A3B5ZT15	153	ATP synthase subunit gamma(predicted) OS=Triticum aestivum OX=4565 PE=3 SV=1	---	YVILGEK(1)GK	2	0.78859	7	71.6136	0.0104383	82.645	0.00650582	82.645	0.00650582	82.645_x000D_
A0A3B5ZT15	143	ATP synthase subunit gamma(predicted) OS=Triticum aestivum OX=4565 PE=3 SV=1	---	MTSGPEK(1)ESK	2	-0.1997	4	125.737	0.000102553	114.894	0.000137107	105.397	0.000471101	105.4_x000D_
A0A3B5ZT15	59	ATP synthase subunit gamma(predicted) OS=Triticum aestivum OX=4565 PE=3 SV=1	---	SVK(1)NIQK	2	-0.21974	3	91.9062	0.0273972	100.39	0.0232775	84.9155	0.0344506	84.916_x000D_
A0A3B5ZT15	69	ATP synthase subunit gamma(predicted) OS=Triticum aestivum OX=4565 PE=3 SV=1	---	AMK(1)MVAASK	2	0.9734	5	65.9325	0.0175223	75.3872	0.00909305	67.3338	0.0150642	67.334_x000D_
A0A3B5ZT15	136	ATP synthase subunit gamma(predicted) OS=Triticum aestivum OX=4565 PE=3 SV=1	---	ALQK(1)MTSGPEK	2	0.26558	7	110.077	9.58249e-05	114.862	2.21826e-05	81.6763	0.00239366	105.56_x000D_
A0A3B5ZT15	164	ATP synthase subunit gamma(predicted) OS=Triticum aestivum OX=4565 PE=3 SV=1	---	K(1)HIEMTVSELQK	3	-1.0635	3	90.697	0.000323019	90.7928	0.000316861	100.376	0.000162774	100.38_x000D_
A0A3B5ZT67	96	Prolyl 4-hydroxylase 2(predicted) OS=Triticum aestivum OX=4565 PE=4 SV=1	---	TSSGMFLEK(1)R	2	-0.20683	3	94.4653	0.00164783	104.824	0.000910514	89.9003	0.0027017	89.9_x000D_
A0A3B5ZTB7	259	Pre-mRNA-processing factor 6(predicted) OS=Triticum aestivum OX=4565 PE=4 SV=1	---	LETSDLNK(1)SR	2	-0.018876	3	121.36	0.000116498	109.156	0.000326153	135.795	7.0497e-05	135.8_x000D_
A0A3B5ZTB7	320	Pre-mRNA-processing factor 6(predicted) OS=Triticum aestivum OX=4565 PE=4 SV=1	---	LETYDQAK(1)K	2	0.53668	3	102.067	0.0115484	103.546	0.0113088	80.7549	0.0155483	80.755_x000D_
A0A3B5ZTE0	320	ATP synthase subunit alpha(predicted) OS=Triticum aestivum OX=4565 PE=4 SV=1	---	AILSTINPELQK(1)SFLEK	2	-0.042801	6	198.948	9.64722e-19	184.987	4.41653e-18	150.272	1.87581e-08	150.27_x000D_
A0A3B5ZTI7	209	Putative glutathione S-transferase GSTU6(predicted) OS=Triticum aestivum OX=4565 PE=3 SV=1	---	MADAVK(1)GVLPEDVDK	2	-0.54455	3	88.311	0.000968779	104.206	0.000256981	87.0877	0.0011211	87.088_x000D_
A0A3B5ZTI7	57	Putative glutathione S-transferase GSTU6(predicted) OS=Triticum aestivum OX=4565 PE=3 SV=1	---	GELLLASNPVHK(1)K	3	-0.47659	5	66.2152	0.00013873	84.3649	0.000725775	98.9017	0.00022939	98.902_x000D_
A0A3B5ZTL2	85	Mitogen-activated protein kinase OS=Triticum aestivum OX=4565 PE=4 SV=1	---	IGNAFDNHIDAK(1)R	3	0.21642	3	70.3726	0.00148289	48.214	0.0111345	67.136	0.00261502	67.136_x000D_
A0A3B5ZTQ3	165	U-box domain-containing protein 72(predicted) OS=Triticum aestivum OX=4565 PE=4 SV=1	---	AMEDEIGPDGK(1)K	2	2.7445	5	50.2222	0.00087621	85.5216	0.00307468	53.0339	3.51714e-05	127.17_x000D_
A0A3B5ZTQ3	382	U-box domain-containing protein 72(predicted) OS=Triticum aestivum OX=4565 PE=4 SV=1	---	IWDVK(1)TQSNVAK	2	0.47245	3	80.9051	0.00241924	111.936	0.000101748	102.97	0.000343447	102.97_x000D_
A0A3B5ZTQ3	37	U-box domain-containing protein 72(predicted) OS=Triticum aestivum OX=4565 PE=4 SV=1	---	YIEDHGK(1)CPVTK	3	-0.22446	8	69.0301	0.00183816	58.32	0.000892016	60.1571	0.00425418	64.121_x000D_
A0A3B5ZTQ3	270	U-box domain-containing protein 72(predicted) OS=Triticum aestivum OX=4565 PE=4 SV=1	---	ITTLK(1)FVPR	2	-0.04966	3	93.1779	0.00314354	83.7828	0.0061002	110.882	0.0017613	110.88_x000D_
A0A3B5ZTQ3	485	U-box domain-containing protein 72(predicted) OS=Triticum aestivum OX=4565 PE=4 SV=1	---	TLPDLSGTGK(1)VTSAK	2	-0.36847	3	128.707	1.22018e-05	102.294	0.000300231	108.657	0.000156321	108.66_x000D_
A0A3B5ZTT5	172	Inositol-tetrakisphosphate 1-kinase OS=Triticum aestivum OX=4565 PE=3 SV=1	---	PLVADGSAK(1)SHK	3	0.021025	6	71.8061	0.000387975	67.5191	0.00112013	115.92	1.5727e-05	115.92_x000D_
A0A3B5ZTT5	175	Inositol-tetrakisphosphate 1-kinase OS=Triticum aestivum OX=4565 PE=3 SV=1	---	SHK(1)MSLVYHR	3	-0.10836	3	81.0165	0.00136328	99.2826	0.000261583	96.1135	0.0003068	96.113_x000D_
A0A3B5ZTV7	128	PCI domain-containing protein OS=Triticum aestivum OX=4565 PE=4 SV=1	---	MQIAAIHLDK(1)GNHK	3	1.0479	3	86.9442	0.000483912	134.685	1.37149e-06	90.7588	0.000299356	90.759_x000D_
A0A3B5ZTV7	306	PCI domain-containing protein OS=Triticum aestivum OX=4565 PE=4 SV=1	---	TIPLSVIAK(1)QTK	2	0.20122	4	61.4227	0.0150842	58.32	0.0192105	47.6064	0.0334587	47.606_x000D_
A0A3B5ZTV7	30	PCI domain-containing protein OS=Triticum aestivum OX=4565 PE=4 SV=1	---	K(1)LWHQLTLK	3	0.018031	4	133.227	0.000375963	153.97	0.000176477	121.603	0.000510192	121.6_x000D_
A0A3B5ZTV7	355	PCI domain-containing protein OS=Triticum aestivum OX=4565 PE=4 SV=1	---	VLGIPQVK(1)ALR	2	-0.17497	5	76.2819	0.00343955	85.3546	0.0016805	98.0483	0.000319983	98.048_x000D_
A0A3B5ZU19	192	"28S ribosomal protein S29, mitochondrial(predicted) OS=Triticum aestivum OX=4565 PE=4 SV=1"	---	IVDPAITAK(1)R	2	0.16055	3	73.9513	0.010061	60.6907	0.0384009	58.1721	0.0458788	58.172_x000D_
A0A3B5ZU81	39	RRM domain-containing protein OS=Triticum aestivum OX=4565 PE=4 SV=1	---	SAYK(1)QADGR	2	-0.4119	3	82.8305	0.00643968	107.205	0.00204838	86.8816	0.00499556	86.882_x000D_
A0A3B5ZUE5	269	Sucrase-like protein(predicted) OS=Triticum aestivum OX=4565 PE=4 SV=1	---	GQLGLSEEQQK(1)K	2	3.8295	3	168.984	1.04178e-08	114.935	8.22466e-05	178.954	1.59472e-09	178.95_x000D_
A0A3B5ZUE5	90	Sucrase-like protein(predicted) OS=Triticum aestivum OX=4565 PE=4 SV=1	---	LLAAAIK(1)AR	2	-0.17436	3	66.6919	0.0161902	50.8046	0.0440599	53.4935	0.039343	53.493_x000D_
A0A3B5ZUE5	47	Sucrase-like protein(predicted) OS=Triticum aestivum OX=4565 PE=4 SV=1	---	EK(1)LAGTVGFHER	3	-0.29998	3	67.9969	0.00234665	64.1035	0.00426285	70.8885	0.0015006	70.889_x000D_
A0A3B5ZUH4	369	Lipoxygenase OS=Triticum aestivum OX=4565 PE=3 SV=1	---	EMLAGLNPVAIK(1)R	2	-0.0067646	3	166.04	6.37887e-14	103.399	0.000792324	150.142	1.69724e-07	150.14_x000D_
A0A3B5ZUJ2	34	Protein kinase domain-containing protein OS=Triticum aestivum OX=4565 PE=3 SV=1	---	ELVAVK(1)YIER	2	0.18049	3	106.618	0.000424002	93.8429	0.000916561	86.0142	0.00243468	86.014_x000D_
A0A3B5ZUJ2	256	Protein kinase domain-containing protein OS=Triticum aestivum OX=4565 PE=3 SV=1	---	ITIAEIK(1)K	2	0.38838	3	170.297	0.00142071	131.062	0.00652249	171.734	0.00126718	171.73_x000D_
A0A3B5ZUK0	224	PMSR domain-containing protein OS=Triticum aestivum OX=4565 PE=3 SV=1	---	IVTEILPAK(1)R	2	-1.6646	4	125.969	0.000187963	114.401	0.000256022	114.401	0.000256022	114.4_x000D_
A0A3B5ZUL5	233	Carboxypeptidase OS=Triticum aestivum OX=4565 PE=3 SV=1	---	LDDNAGDAAK(1)K	2	0.092705	3	155.969	7.95396e-07	132.323	1.05025e-05	128.88	1.65064e-05	128.88_x000D_
A0A3B5ZUT3	174	Lactamase_B domain-containing protein OS=Triticum aestivum OX=4565 PE=4 SV=1	---	LANQLEK(1)LGGAR	2	-0.24558	4	110.977	0.000127598	148.183	1.18467e-07	130.435	1.22562e-05	130.44_x000D_
A0A3B5ZV11	241	"Major Facilitator Superfamily protein, expressed(predicted) OS=Triticum aestivum OX=4565 PE=4 SV=1"	---	VAAK(1)AIASDEK	2	2.4518	3	55.2612	0.0268837	81.6763	0.00239366	74.2369	0.00383605	74.237_x000D_
A0A3B5ZV64	238	Serine hydroxymethyltransferase OS=Triticum aestivum OX=4565 PE=3 SV=1	---	LEEK(1)AMDFRPK	3	0.28249	9	113.379	1.56586e-05	108.984	5.30456e-05	143.974	6.38498e-07	143.97_x000D_
A0A3B5ZV64	245	Serine hydroxymethyltransferase OS=Triticum aestivum OX=4565 PE=3 SV=1	---	PK(1)LIICGGSAYPR	2	1.5232	9	111.116	1.82436e-06	103.761	0.000416814	82.6513	1.82436e-06	118.72_x000D_
A0A3B5ZVH8	171	Mitochondrial carnitine/acylcarnitine carrier-like protein(predicted) OS=Triticum aestivum OX=4565 PE=3 SV=1	---	GLFK(1)GIVPTMGR	2	0.52237	4	46.3872	0.0383726	74.9873	0.00338556	68.4635	0.00572052	68.463_x000D_
A0A3B5ZVN8	63	NADH dehydrogenase [ubiquinone] 1 alpha subcomplex subunit 12 OS=Triticum aestivum OX=4565 PE=3 SV=1	---	YYEK(1)LHDTQYGR	3	0.30439	6	44.5108	0.0103548	80.1699	0.000939731	53.4477	6.01642e-10	179.5_x000D_
A0A3B5ZVN8	80	NADH dehydrogenase [ubiquinone] 1 alpha subcomplex subunit 12 OS=Triticum aestivum OX=4565 PE=3 SV=1	---	WVEYADK(1)GR	2	-1.2791	4	68.657	0.012743	72.2432	0.0102138	73.1963	0.00987409	73.196_x000D_
A0A3B5ZVU7	262	Annexin D4(predicted) OS=Triticum aestivum OX=4565 PE=4 SV=1	---	EGADHHGK(1)EALAR	3	0.19856	9	67.9517	0.000262523	72.8912	0.000839117	66.0043	0.00133343	71.558_x000D_
A0A3B5ZW13	54	Peroxisomal adenine nucleotide carrier 1(predicted) OS=Triticum aestivum OX=4565 PE=3 SV=1	---	FQADVQTDQGAHK(1)YR	3	0.55238	3	89.6238	0.000298027	118.522	1.05618e-05	173.441	2.64167e-12	173.44_x000D_
A0A3B5ZW36	38	Cold shock domain protein 3(predicted) OS=Triticum aestivum OX=4565 PE=4 SV=1	---	GFGFISPDDGGEDLFVHQSAIK(1)SDGYR	3	-0.99481	3	160.668	1.02651e-16	167.513	6.74567e-17	165.469	7.79663e-17	165.47_x000D_
A0A3B5ZW36	64	Cold shock domain protein 3(predicted) OS=Triticum aestivum OX=4565 PE=4 SV=1	---	TK(1)ASDVTAPGGGALSGGSR	2	-0.032098	5	163.848	2.14908e-13	41.6892	1.21679e-13	181.506	9.08071e-19	181.51_x000D_
A0A3B5ZW36	114	Cold shock domain protein 3(predicted) OS=Triticum aestivum OX=4565 PE=4 SV=1	---	GCYK(1)CGEDGHISR	3	-0.87022	3	101.32	0.000185062	69.3448	0.00152301	125.527	1.21626e-05	125.53_x000D_
A0A3B5ZWC2	571	Patellin-1(predicted) OS=Triticum aestivum OX=4565 PE=4 SV=1	---	VPANEEPIMK(1)GSFK	2	-2.1864	5	106.334	0.000266811	95.8224	0.000664603	190.858	2.75145e-15	190.86_x000D_
A0A3B5ZWC2	575	Patellin-1(predicted) OS=Triticum aestivum OX=4565 PE=4 SV=1	---	GSFK(1)AGEPGK	2	-1.8306	4	54.2593	0.0311436	63.6242	0.00796784	73.4995	0.00556258	73.499_x000D_
A0A3B5ZWC2	354	Patellin-1(predicted) OS=Triticum aestivum OX=4565 PE=4 SV=1	---	EGHPVCYNVYSEFQDK(1)DLYEK	3	-0.58446	3	195.559	6.50421e-22	201.519	1.1874e-22	145.767	1.06908e-10	145.77_x000D_
A0A3B5ZWC2	461	Patellin-1(predicted) OS=Triticum aestivum OX=4565 PE=4 SV=1	---	SK(1)FTFCSPAK	2	0.79344	5	84.687	0.00276639	79.2014	0.00413745	61.3438	0.0197499	61.344_x000D_
A0A3B5ZWC2	366	Patellin-1(predicted) OS=Triticum aestivum OX=4565 PE=4 SV=1	---	AFGDDEK(1)R	2	-0.010675	16	114.498	0.00952976	118.743	0.00875897	139.878	0.00510953	139.88_x000D_
A0A3B5ZWC2	433	Patellin-1(predicted) OS=Triticum aestivum OX=4565 PE=4 SV=1	---	QALALLQDNYPEFIAK(1)K	3	1.0743	3	179.789	9.04056e-14	197.471	1.41501e-18	173.026	8.15031e-13	173.03_x000D_
A0A3B5ZWC2	592	Patellin-1(predicted) OS=Triticum aestivum OX=4565 PE=4 SV=1	---	VVLIVNNPTSK(1)K	2	-0.12441	6	115.327	8.07396e-05	133.05	1.25713e-05	99.4999	0.000806783	99.5_x000D_
A0A3B5ZWC2	359	Patellin-1(predicted) OS=Triticum aestivum OX=4565 PE=4 SV=1	---	DLYEK(1)AFGDDEK	2	0.28039	18	143.309	1.69791e-07	131.06	1.09555e-05	90.4121	0.000304644	104.41_x000D_
A0A3B5ZWC2	228	Patellin-1(predicted) OS=Triticum aestivum OX=4565 PE=4 SV=1	---	AEVAAEEAK(0.002)PEEK(0.998)TVVVAEEEGTK	3	2.2648	3	26.1773	2.36914e-22	14.4177	2.809e-05	24.188	4.75877e-08	131.94_x000D_
A0A3B5ZWC2	215	Patellin-1(predicted) OS=Triticum aestivum OX=4565 PE=4 SV=1	---	AEAPAAVAAADEPK(1)AEVAAEEAKPEEK	3	0.23278	3	54.1203	3.13214e-12	70.6774	8.77687e-24	54.5975	6.72905e-24	195.01_x000D_
A0A3B5ZWC2	296	Patellin-1(predicted) OS=Triticum aestivum OX=4565 PE=4 SV=1	---	VK(1)EAMAMLK	2	-2.1529	4	79.1482	0.00775235	101.646	0.0024824	76.2819	0.00877412	76.282_x000D_
A0A3B5ZWC2	411	Patellin-1(predicted) OS=Triticum aestivum OX=4565 PE=4 SV=1	---	NSPPMLGK(1)HR	3	0.21588	14	49.3004	0.0144769	58.6986	0.00888329	59.0674	0.00364247	68.657_x000D_
A0A3B5ZWE0	252	D-3-phosphoglycerate dehydrogenase OS=Triticum aestivum OX=4565 PE=4 SV=1	---	GLGMHVIAHDPYAPADK(1)AR	4	0.43868	3	89.358	7.60549e-05	78.228	0.000180336	51.0887	0.00494863	51.089_x000D_
A0A3B5ZWE0	199	D-3-phosphoglycerate dehydrogenase OS=Triticum aestivum OX=4565 PE=4 SV=1	---	NVSQADAALK(1)AGK	2	0.016482	3	53.3774	0.0223733	70.8885	0.00369504	57.0947	0.0181227	57.095_x000D_
A0A3B5ZWI7	33	Peptidase_M24 domain-containing protein OS=Triticum aestivum OX=4565 PE=4 SV=1	---	TAAEIINK(1)ALK	2	-0.40358	5	98.1563	0.000317969	89.9003	0.000799162	92.8661	0.000416552	92.866_x000D_
A0A3B5ZWI7	241	Peptidase_M24 domain-containing protein OS=Triticum aestivum OX=4565 PE=4 SV=1	---	LLDEK(1)QTTIYK	2	-0.21702	5	122.699	1.47796e-05	181.681	4.10902e-09	137.895	1.88899e-06	137.89_x000D_
A0A3B5ZWI7	180	Peptidase_M24 domain-containing protein OS=Triticum aestivum OX=4565 PE=4 SV=1	---	VAAAYDCK(1)IVEGVLSHQLK	3	-0.58601	4	95.4997	5.04436e-05	133.948	1.43542e-07	97.2709	1.25917e-09	139.9_x000D_
A0A3B5ZWI7	360	Peptidase_M24 domain-containing protein OS=Triticum aestivum OX=4565 PE=4 SV=1	---	AWLALGTK(1)SK	2	0.5598	5	105.975	0.000448809	105.975	0.000448809	91.6583	0.001024	91.658_x000D_
A0A3B5ZWI7	23	Peptidase_M24 domain-containing protein OS=Triticum aestivum OX=4565 PE=4 SV=1	---	ELDLSSNEVVTK(1)YK	2	0.043226	5	226.186	1.16929e-23	131.664	1.06667e-05	194.595	1.89427e-15	194.59_x000D_
A0A3B5ZWI7	25	Peptidase_M24 domain-containing protein OS=Triticum aestivum OX=4565 PE=4 SV=1	---	YK(1)TAAEIINK	2	0.2516	3	64.1031	0.0153122	91.2151	0.00113479	140.779	5.66197e-05	140.78_x000D_
A0A3B5ZWI7	252	Peptidase_M24 domain-containing protein OS=Triticum aestivum OX=4565 PE=4 SV=1	---	AVDK(1)NYHLK	3	-0.21831	4	49.7151	0.0170128	57.5896	0.0119007	91.318	0.00126346	91.318_x000D_
A0A3B5ZWI7	36	Peptidase_M24 domain-containing protein OS=Triticum aestivum OX=4565 PE=4 SV=1	---	ALK(1)LVLSECKPK	3	0.021955	3	95.5313	8.60816e-05	70.9826	0.00129694	82.3877	0.000271846	93.623_x000D_
A0A3B5ZWI7	45	Peptidase_M24 domain-containing protein OS=Triticum aestivum OX=4565 PE=4 SV=1	---	LVLSECK(0.014)PK(0.986)AK	3	0.10515	6	15.3675	0.000571316	17.8499	0.000351578	18.4616	0.000122011	100.88_x000D_
A0A3B5ZWI7	164	Peptidase_M24 domain-containing protein OS=Triticum aestivum OX=4565 PE=4 SV=1	---	NK(1)DVTEAIQK	2	0.30668	3	163.898	6.17152e-06	50.1492	0.0377536	131.826	8.3146e-05	131.83_x000D_
A0A3B5ZWI7	343	Peptidase_M24 domain-containing protein OS=Triticum aestivum OX=4565 PE=4 SV=1	---	ITSHPLQQLEPSK(1)SIEGDAEIK	3	0.94462	3	87.319	6.17881e-05	81.4796	8.49534e-05	111.658	5.03132e-06	111.66_x000D_
A0A3B5ZWS6	13	Histone H2B OS=Triticum aestivum OX=4565 PE=3 SV=1	---	K(1)PAEEEPTTEK	2	-1.6	3	125.033	2.32167e-05	166.704	2.73063e-07	155.857	8.12137e-07	155.86_x000D_
A0A3B5ZWT5	71	Aldo_ket_red domain-containing protein OS=Triticum aestivum OX=4565 PE=4 SV=1	---	LFDEGVVK(1)R	2	1.0379	3	70.0564	0.0202957	63.0755	0.0416018	82.645	0.0120109	82.645_x000D_
A0A3B5ZWV3	180	AAA domain-containing protein OS=Triticum aestivum OX=4565 PE=3 SV=1	---	SVAK(1)VYVR	2	-0.1867	3	71.3794	0.0199731	69.8246	0.020831	76.4776	0.0171601	76.478_x000D_
A0A3B5ZWV3	504	AAA domain-containing protein OS=Triticum aestivum OX=4565 PE=3 SV=1	---	IYLTK(1)LK	2	0.0909	3	89.5498	0.0297259	89.1423	0.0301414	89.1423	0.0301414	89.142_x000D_
A0A3B5ZWV3	176	AAA domain-containing protein OS=Triticum aestivum OX=4565 PE=3 SV=1	---	IVVSNK(1)SVAK	2	1.1553	3	92.5385	0.000966854	129.851	8.94394e-05	83.8618	0.00297265	83.862_x000D_
A0A3B5ZWW0	316	DUF1682 family protein(predicted) OS=Triticum aestivum OX=4565 PE=4 SV=1	---	FASVLAPAPAGK(1)K	2	-0.061542	6	79.492	0.00463906	99.4999	0.00103784	88.0206	0.00247541	88.021_x000D_
A0A3B5ZWW3	275	Glyco_hydro_18 domain-containing protein OS=Triticum aestivum OX=4565 PE=3 SV=1	---	QSTYK(1)FTYETR	2	-1.1392	3	188.287	2.83145e-09	162.684	1.8934e-07	151.257	8.10992e-07	151.26_x000D_
A0A3B5ZX03	275	Annexin OS=Triticum aestivum OX=4565 PE=3 SV=1	---	NDK(1)LSAMLK	2	-0.046845	3	58.6993	0.0302109	50.1945	0.0451301	74.8411	0.00928775	74.841_x000D_
A0A3B5ZX20	668	PWWP domain-containing protein OS=Triticum aestivum OX=4565 PE=4 SV=1	---	K(1)EIQVAPK	2	-0.055324	3	76.3452	0.0318155	96.6681	0.0146751	102.622	0.0129381	102.62_x000D_
A0A3B5ZX20	768	PWWP domain-containing protein OS=Triticum aestivum OX=4565 PE=4 SV=1	---	AFSAAGK(1)YGTVGPSLR	2	3.596	3	197.151	8.82893e-18	124.195	1.2908e-05	88.3191	0.000331463	88.319_x000D_
A0A3B5ZX80	11	Coatomer subunit delta OS=Triticum aestivum OX=4565 PE=3 SV=1	---	VVLAASIISK(1)SGK	2	-0.59156	4	109.6	0.000217689	129.368	2.11264e-05	110.923	0.000172563	110.92_x000D_
A0A3B5ZX80	130	Coatomer subunit delta OS=Triticum aestivum OX=4565 PE=3 SV=1	---	ENVTVQQVK(1)QYCEMESHEEK	3	-1.7423	3	148.642	3.25783e-10	190.67	7.97637e-20	182.148	1.35569e-19	182.15_x000D_
A0A3B5ZX80	241	Coatomer subunit delta OS=Triticum aestivum OX=4565 PE=3 SV=1	---	GFGMK(1)LGK	2	-2.1083	5	67.9808	0.024177	60.9719	0.0384327	67.032	0.0261067	67.032_x000D_
A0A3B5ZX80	141	Coatomer subunit delta OS=Triticum aestivum OX=4565 PE=3 SV=1	---	QYCEMESHEEK(1)AHK	4	-0.38281	4	95.9813	0.000183097	105.191	2.2216e-05	88.075	0.000380339	88.075_x000D_
A0A3B5ZX80	338	Coatomer subunit delta OS=Triticum aestivum OX=4565 PE=3 SV=1	---	DVPGLSFK(1)THPNIHK	3	0.22031	3	53.168	0.00848814	73.8341	0.00102563	73.8341	0.00102563	73.834_x000D_
A0A3B5ZX80	433	Coatomer subunit delta OS=Triticum aestivum OX=4565 PE=3 SV=1	---	EAPTVK(1)QIDGEWK	2	-0.6464	8	102.903	4.79493e-08	121.449	7.5033e-08	135.938	1.05049e-06	135.94_x000D_
A0A3B5ZX80	44	Coatomer subunit delta OS=Triticum aestivum OX=4565 PE=3 SV=1	---	LVGTGK(1)QHTYLETESVR	3	-0.023538	9	84.6534	0.000255367	102.361	5.08499e-05	79.5139	0.000372755	79.514_x000D_
A0A3B5ZX80	236	Coatomer subunit delta OS=Triticum aestivum OX=4565 PE=3 SV=1	---	PSAAATAPGK(1)GFGMK	2	1.2815	7	115.628	3.31823e-05	69.2242	0.00369718	78.8867	0.00214226	78.887_x000D_
A0A3B5ZX80	14	Coatomer subunit delta OS=Triticum aestivum OX=4565 PE=3 SV=1	---	SGK(1)ALVSR	2	-0.41396	4	88.4955	0.010529	98.044	0.00773148	70.9084	0.0202331	70.908_x000D_
A0A3B5ZX80	345	Coatomer subunit delta OS=Triticum aestivum OX=4565 PE=3 SV=1	---	THPNIHK(1)ELFNSQQIVGAK	4	1.0262	4	43.9459	0.0120896	46.4939	0.0074379	81.1566	0.000152897	81.157_x000D_
A0A3B5ZX80	501	Coatomer subunit delta OS=Triticum aestivum OX=4565 PE=3 SV=1	---	VTGIHPLK(1)EGNPPK	3	-0.26325	3	69.92	0.00194065	61.4093	0.0048565	55.3353	0.00749055	55.335_x000D_
A0A3B5ZX80	357	Coatomer subunit delta OS=Triticum aestivum OX=4565 PE=3 SV=1	---	ELFNSQQIVGAK(1)DPNRPFPSGQNETPLVK	3	0.73357	3	192.007	5.8305e-25	191.444	6.13313e-25	246.439	8.55554e-45	246.44_x000D_
A0A3B5ZX80	177	Coatomer subunit delta OS=Triticum aestivum OX=4565 PE=3 SV=1	---	LDK(1)GGYSSISGPR	2	0.1217	4	152.95	6.07437e-08	117.203	5.83015e-05	136.826	2.3984e-07	136.83_x000D_
A0A3B5ZX80	507	Coatomer subunit delta OS=Triticum aestivum OX=4565 PE=3 SV=1	---	EGNPPK(1)YSQR	2	0.19501	3	116.546	0.000131841	77.2877	0.00461575	135.987	7.52483e-06	135.99_x000D_
A0A3B5ZX80	150	Coatomer subunit delta OS=Triticum aestivum OX=4565 PE=3 SV=1	---	LMMQSK(1)INETK	2	0.95829	3	80.2447	0.00103388	85.9235	0.00157019	100.086	0.000282011	100.09_x000D_
A0A3B5ZXP9	63	"Alanine--glyoxylate aminotransferase-2-like protein, mitochondrial(predicted) OS=Triticum aestivum OX=4565 PE=3 SV=1"	---	VAEIAQK(1)R	2	-0.5763	4	105.808	0.0120084	105.136	0.0122046	103.739	0.0126121	103.74_x000D_
A0A3B5ZXP9	235	"Alanine--glyoxylate aminotransferase-2-like protein, mitochondrial(predicted) OS=Triticum aestivum OX=4565 PE=3 SV=1"	---	GAFGSDGEK(1)YAR	2	-0.31481	8	136.957	2.3668e-07	136.957	2.3668e-07	125.97	2.15585e-05	125.97_x000D_
A0A3B5ZXP9	394	"Alanine--glyoxylate aminotransferase-2-like protein, mitochondrial(predicted) OS=Triticum aestivum OX=4565 PE=3 SV=1"	---	EK(1)HDIIGDVR	3	-0.085761	6	99.2826	0.000261583	85.8127	0.000919653	78.5125	0.00159489	78.513_x000D_
A0A3B5ZXW1	238	DNA helicase OS=Triticum aestivum OX=4565 PE=3 SV=1	---	VSIVGLYK(1)ALPGK	2	-0.34125	5	142.83	1.73149e-07	110.379	0.000191096	110.379	0.000191096	110.38_x000D_
A0A3B5ZXW1	39	DNA helicase OS=Triticum aestivum OX=4565 PE=3 SV=1	---	DMVQSK(1)R	2	-0.92716	3	94.6624	0.0481092	91.6263	0.0509708	89.1229	0.0556827	89.123_x000D_
A0A3B5ZXW1	245	DNA helicase OS=Triticum aestivum OX=4565 PE=3 SV=1	---	SK(1)GSVSGVFR	2	-1.8399	3	76.9272	0.00470587	53.0801	0.0330399	49.7767	0.0383528	49.777_x000D_
A0A3B5ZXZ8	238	NmrA domain-containing protein OS=Triticum aestivum OX=4565 PE=4 SV=1	---	TGK(1)TFQR	2	0.34266	3	104.366	0.0081261	106.356	0.00773909	101.601	0.0226897	101.6_x000D_
A0A3B5ZXZ8	102	NmrA domain-containing protein OS=Triticum aestivum OX=4565 PE=4 SV=1	---	LIAAIK(1)EAGNVK	2	-0.18604	5	93.8392	0.000589602	103.213	0.000336896	108.984	0.00018132	108.98_x000D_
A0A3B5ZXZ8	135	NmrA domain-containing protein OS=Triticum aestivum OX=4565 PE=4 SV=1	---	SIFALK(1)AGIR	2	0.27552	3	88.4955	0.00181451	88.4955	0.00181451	86.8981	0.00221376	86.898_x000D_
A0A3B5ZY48	416	Amidophosphoribosyltransferase OS=Triticum aestivum OX=4565 PE=3 SV=1	---	LK(1)LAPVR	2	0.19077	3	78.6155	0.0408735	74.4152	0.0451557	90.9856	0.0282621	90.986_x000D_
A0A3B5ZY51	182	Soluble inorganic pyrophosphatase(predicted) OS=Triticum aestivum OX=4565 PE=3 SV=1	---	NENK(1)EVAVNDFLPADDAR	2	-0.11553	3	242.184	3.30901e-35	296.79	5.09415e-60	210.393	7.47508e-26	210.39_x000D_
A0A3B5ZY51	66	Soluble inorganic pyrophosphatase(predicted) OS=Triticum aestivum OX=4565 PE=3 SV=1	---	VK(1)YELDKK	3	-0.085941	6	76.4074	0.00371325	106.356	0.0203804	87.1812	0.00599422	87.181_x000D_
A0A3B5ZY51	10	Soluble inorganic pyrophosphatase(predicted) OS=Triticum aestivum OX=4565 PE=3 SV=1	---	AAGEK(1)AAAEPK	2	0.41135	3	108.564	0.000124025	145.311	1.29065e-06	96.6043	0.00034689	96.604_x000D_
A0A3B5ZY57	66	Aminotran_1_2 domain-containing protein OS=Triticum aestivum OX=4565 PE=4 SV=1	---	VSALRPSK(1)TMAITDMASALR	3	-0.16254	3	95.6243	6.34637e-05	147.668	4.41935e-10	101.477	4.36062e-05	101.48_x000D_
A0A3B5ZY57	425	Aminotran_1_2 domain-containing protein OS=Triticum aestivum OX=4565 PE=4 SV=1	---	AQVALVPGDAFGDDK(1)GVR	2	4.3219	3	93.3708	0.000147158	87.6757	0.000311478	113.883	1.72124e-07	113.88_x000D_
A0A3B5ZY57	313	Aminotran_1_2 domain-containing protein OS=Triticum aestivum OX=4565 PE=4 SV=1	---	HFVSACGK(1)IQSQYTSGASSISQK	3	0.14322	3	215.075	1.16669e-29	197.679	1.78478e-22	195.027	2.70026e-22	195.03_x000D_
A0A3B5ZY96	128	Cytochrome P450(predicted) OS=Triticum aestivum OX=4565 PE=3 SV=1	---	K(1)LCNLELFTQK	2	-0.46148	3	168.846	2.32292e-07	158.011	4.91163e-07	151.547	1.45403e-06	151.55_x000D_
A0A3B5ZY96	170	Cytochrome P450(predicted) OS=Triticum aestivum OX=4565 PE=3 SV=1	---	AAAGPGNEGK(1)PLVVR	2	1.0198	3	105.137	0.000235925	65.467	0.00819917	47.6391	0.0295611	47.639_x000D_
A0A3B5ZY96	404	Cytochrome P450(predicted) OS=Triticum aestivum OX=4565 PE=3 SV=1	---	DPK(1)VWSSPLEFRPER	3	-0.023674	3	81.5262	0.000828006	102.649	0.000133404	95.0671	0.0002117	95.067_x000D_
A0A3B5ZYA4	224	Papain-like cysteine proteinase(predicted) OS=Triticum aestivum OX=4565 PE=3 SV=1	---	K(1)HVVTIDGYK	2	0.63495	3	58.1721	0.00978531	67.385	0.00395108	101.712	0.00113205	101.71_x000D_
A0A3B5ZYG6	51	Hydrophob_seed domain-containing protein OS=Triticum aestivum OX=4565 PE=4 SV=1	---	LK(1)VNVPR	2	1.4735	3	97.6019	0.0246314	124.887	0.0134939	138.367	0.0100608	138.37_x000D_
A0A3B5ZYI8	17	TLC domain-containing protein OS=Triticum aestivum OX=4565 PE=4 SV=1	---	YK(1)EVLVR	2	-1.8837	3	91.9001	0.0274002	80.2291	0.0392284	77.2825	0.0422325	77.282_x000D_
A0A3B5ZZA8	145	NADH-cytochrome b5 reductase OS=Triticum aestivum OX=4565 PE=3 SV=1	---	FK(1)YQPGQVR	2	2.1348	3	46.3899	0.0545207	91.8534	0.00324695	80.1654	0.00738974	80.165_x000D_
A0A3B5ZZB0	648	Protein kinase domain-containing protein OS=Triticum aestivum OX=4565 PE=3 SV=1	---	VYK(1)GTLVDGIR	2	-2.8664	3	93.3452	0.000407625	103.909	0.00021076	103.909	0.00021076	103.91_x000D_
A0A3B5ZZB0	785	Protein kinase domain-containing protein OS=Triticum aestivum OX=4565 PE=3 SV=1	---	LVADTEK(1)GHVSTQVK	3	0.47624	6	104.954	8.88396e-05	70.197	0.00119322	97.4499	0.000151656	97.45_x000D_
A0A3B5ZZB6	80	ATP-dependent Clp protease ATP-binding subunit clpX(predicted) OS=Triticum aestivum OX=4565 PE=4 SV=1	---	EADQVK(1)QLWR	2	-0.31034	5	50.3534	8.76513e-05	114.401	0.000138677	77.5333	0.000615008	101.66_x000D_
A0A3B5ZZD0	274	Vesicle-fusing ATPase(predicted) OS=Triticum aestivum OX=4565 PE=3 SV=1	---	LQILQIHTSK(1)MR	3	0.46672	3	66.3926	0.00313626	96.0675	0.000195968	101.719	0.000139584	101.72_x000D_
A0A3B5ZZD0	161	Vesicle-fusing ATPase(predicted) OS=Triticum aestivum OX=4565 PE=3 SV=1	---	FVGETEK(1)NVR	2	0.70705	4	104.221	0.000516415	104.221	0.000516415	104.221	0.000516415	104.22_x000D_
A0A3B5ZZD0	61	Vesicle-fusing ATPase(predicted) OS=Triticum aestivum OX=4565 PE=3 SV=1	---	VINQK(1)EAASSK	2	0.54092	4	99.5386	0.000292211	97.439	0.000331337	101.712	0.000251718	101.71_x000D_
A0A3B5ZZD0	72	Vesicle-fusing ATPase(predicted) OS=Triticum aestivum OX=4565 PE=3 SV=1	---	DK(1)EFNLEK	2	-0.15393	3	85.8618	0.00691141	58.2462	0.0439767	86.6702	0.00670616	86.67_x000D_
A0A3B5ZZD0	141	Vesicle-fusing ATPase(predicted) OS=Triticum aestivum OX=4565 PE=3 SV=1	---	LLNGK(1)DPK	2	-0.60783	3	77.7321	0.0164679	71.692	0.0198007	58.9807	0.0424829	58.981_x000D_
A0A3B5ZZG7	25	"6-phosphogluconate dehydrogenase, decarboxylating OS=Triticum aestivum OX=4565 PE=3 SV=1"	---	TAAK(1)VDSTLSR	2	0.10282	6	125.542	1.20945e-05	101.532	0.000255058	109.442	0.000107658	109.44_x000D_
A0A3B5ZZG7	467	"6-phosphogluconate dehydrogenase, decarboxylating OS=Triticum aestivum OX=4565 PE=3 SV=1"	---	IDRPGSFHTEWTK(1)LAR	3	1.9521	6	81.6559	0.000483319	105.277	6.05232e-05	125.45	5.2828e-06	125.45_x000D_
A0A3B5ZZG7	286	"6-phosphogluconate dehydrogenase, decarboxylating OS=Triticum aestivum OX=4565 PE=3 SV=1"	---	YLSGLK(1)DER	2	-0.18316	4	157.956	0.000354103	132.01	0.000990473	98.0483	0.0027633	98.048_x000D_
A0A3B5ZZG7	249	"6-phosphogluconate dehydrogenase, decarboxylating OS=Triticum aestivum OX=4565 PE=3 SV=1"	---	ILDK(1)TGMK	2	-0.3353	4	79.474	0.0155068	75.7382	0.0175681	91.318	0.00897161	91.318_x000D_
A0A3B5ZZI1	154	ATP-dependent 6-phosphofructokinase OS=Triticum aestivum OX=4565 GN=PFK PE=3 SV=1	PFK	TVNDIHK(1)R	3	0.44544	6	45.6801	0.0287388	71.692	0.00779678	43.0829	0.0228429	51.346_x000D_
A0A3B5ZZL4	85	"Chaperonin CPN60-like 2, mitochondrial(predicted) OS=Triticum aestivum OX=4565 PE=3 SV=1"	---	VTK(1)DGVTVAK	2	0.21464	3	101.295	0.000629239	110.74	0.000265101	102.531	0.000581596	102.53_x000D_
A0A3B5ZZL4	259	"Chaperonin CPN60-like 2, mitochondrial(predicted) OS=Triticum aestivum OX=4565 PE=3 SV=1"	---	DPLILIHDK(1)K	2	-0.076107	3	108.348	0.00065965	75.8194	0.00919901	107.026	0.000753763	107.03_x000D_
A0A3B5ZZL4	101	"Chaperonin CPN60-like 2, mitochondrial(predicted) OS=Triticum aestivum OX=4565 PE=3 SV=1"	---	SIEFEDSAK(1)NVGASLVK	2	2.269	4	230.824	4.1379e-30	216.72	7.85884e-25	188.578	9.53512e-18	188.58_x000D_
A0A3B5ZZN9	75	Ribosomal_L28e domain-containing protein OS=Triticum aestivum OX=4565 PE=4 SV=1	---	AVVLSTTK(1)TK	2	-0.40678	4	54.2593	0.0311436	73.4995	0.00556258	73.4995	0.00556258	73.499_x000D_
A0A3B5ZZQ5	61	Peroxidase OS=Triticum aestivum OX=4565 PE=3 SV=1	---	VK(1)AAVEK	2	-0.037301	6	92.6533	0.0270344	91.7826	0.0274572	98.4581	0.0242157	98.458_x000D_
A0A3B5ZZQ5	213	Peroxidase OS=Triticum aestivum OX=4565 PE=3 SV=1	---	TFDTDYFK(1)LVSK	2	0.94159	13	73.9271	0.000253063	91.6203	0.000669574	100.223	1.01141e-08	159.66_x000D_
A0A3B5ZZQ5	277	Peroxidase OS=Triticum aestivum OX=4565 PE=3 SV=1	---	K(1)CSVVNH	2	-1.1043	3	134.296	0.0198424	138.826	0.0185229	133.6	0.0202172	133.6_x000D_
A0A3B5ZZT5	221	Phosphotransferase OS=Triticum aestivum OX=4565 PE=3 SV=1	---	LAAAGIHGVLK(1)K	2	-0.29052	4	62.6328	0.00539316	68.5357	0.00221471	65.2776	0.00920221	65.278_x000D_
A0A3B6A021	24	Voltage dependent anion channel (VDAC) (Fragment)(predicted) OS=Triticum aestivum OX=4565 PE=4 SV=1	---	PAGPGLYADIGK(1)K	2	2.2729	7	121.655	8.25176e-05	139.781	3.82197e-07	103.975	9.62971e-05	119.21_x000D_
A0A3B6A021	58	Voltage dependent anion channel (VDAC) (Fragment)(predicted) OS=Triticum aestivum OX=4565 PE=4 SV=1	---	FTFTTTAANGATITSSSTK(1)K	3	0.43852	3	59.339	0.00305824	45.2452	0.0110712	46.9529	0.00722885	46.953_x000D_
A0A3B6A021	5	Voltage dependent anion channel (VDAC) (Fragment)(predicted) OS=Triticum aestivum OX=4565 PE=4 SV=1	---	MDAAK(1)PAPAPAR	2	1.7231	8	78.9027	0.000610185	81.9197	0.000236879	77.5969	0.000466135	90.614_x000D_
A0A3B6A0C0	306	J domain-containing protein OS=Triticum aestivum OX=4565 PE=4 SV=1	---	K(1)LGTIFQGAESLYHR	3	-0.41358	5	169.395	4.39197e-12	126.249	6.35721e-06	187.367	1.58665e-16	187.37_x000D_
A0A3B6A0C0	146	J domain-containing protein OS=Triticum aestivum OX=4565 PE=4 SV=1	---	LTQSLK(1)DR	2	-0.099043	4	108.807	0.00603048	140.353	0.00273401	104.2	0.00675856	104.2_x000D_
A0A3B6A0C0	288	J domain-containing protein OS=Triticum aestivum OX=4565 PE=4 SV=1	---	VCQAVLK(1)DSTVSK	2	0.21043	3	152.163	6.94894e-08	122.966	4.06923e-05	165.506	1.57378e-11	165.51_x000D_
A0A3B6A0C0	294	J domain-containing protein OS=Triticum aestivum OX=4565 PE=4 SV=1	---	DSTVSK(1)DVLK	2	0.48003	3	92.5385	0.000966854	91.6583	0.001024	112.357	0.000202739	112.36_x000D_
A0A3B6A0C0	24	J domain-containing protein OS=Triticum aestivum OX=4565 PE=4 SV=1	---	K(1)AYYAQAR	2	-1.4198	3	110.807	0.00391689	90.3084	0.0175916	83.3132	0.0247175	83.313_x000D_
A0A3B6A0C0	37	J domain-containing protein OS=Triticum aestivum OX=4565 PE=4 SV=1	---	LVHPDK(1)NPGNPDAAR	3	-0.95223	3	82.6513	0.000619324	67.6479	0.00372466	97.4499	0.000151656	97.45_x000D_
A0A3B6A0C0	260	J domain-containing protein OS=Triticum aestivum OX=4565 PE=4 SV=1	---	K(1)EAMLNSLWK	2	-0.78715	3	99.752	0.00127153	109.721	0.00056192	113.379	0.000301581	113.38_x000D_
A0A3B6A0M7	38	Histone H2B OS=Triticum aestivum OX=4565 PE=3 SV=1	---	RLPASK(1)EAAGGEGK	3	-1.2563	5	79.3371	0.00105104	60.6574	5.56217e-05	53.4906	3.70331e-05	124.16_x000D_
A0A3B6A0T7	188	Peroxidase OS=Triticum aestivum OX=4565 PE=3 SV=1	---	GFLQSDQELK(1)SDPGAAGTTAPIVDR	3	0.45649	7	163.745	2.10037e-16	185.839	2.82358e-23	174.616	7.48388e-17	174.62_x000D_
A0A3B6A0V1	210	Reticulon-like protein OS=Triticum aestivum OX=4565 PE=4 SV=1	---	YEDK(1)IDAFGEK	2	-1.6484	3	80.6901	0.00258487	77.5969	0.00318459	53.4477	0.0296931	53.448_x000D_
A0A3B6A138	519	Eukaryotic translation initiation factor 3 subunit D OS=Triticum aestivum OX=4565 PE=3 SV=1	---	DPAK(1)PQMR	2	0.92989	4	65.1561	0.0172539	95.7414	0.00440299	87.1812	0.00657643	87.181_x000D_
A0A3B6A138	131	Eukaryotic translation initiation factor 3 subunit D OS=Triticum aestivum OX=4565 PE=3 SV=1	---	RDEEVEAK(1)R	2	-0.49726	6	101.542	0.0132531	120.77	0.00131293	85.8127	0.00956905	114.28_x000D_
A0A3B6A138	436	Eukaryotic translation initiation factor 3 subunit D OS=Triticum aestivum OX=4565 PE=3 SV=1	---	NNANK(1)LAR	2	-1.0621	3	110.31	0.00190817	142.362	0.002592	143.61	0.00250379	143.61_x000D_
A0A3B6A138	431	Eukaryotic translation initiation factor 3 subunit D OS=Triticum aestivum OX=4565 PE=3 SV=1	---	GAVLATELK(1)NNANK	2	0.26302	5	188.146	3.37337e-15	178.15	2.52662e-12	229.965	9.59807e-24	229.97_x000D_
A0A3B6A138	477	Eukaryotic translation initiation factor 3 subunit D OS=Triticum aestivum OX=4565 PE=3 SV=1	---	DHFNHSILTVMGYK(1)PR	4	-0.52908	3	88.5614	0.00022702	104.954	5.67906e-05	102.649	6.92974e-05	102.65_x000D_
A0A3B6A138	415	Eukaryotic translation initiation factor 3 subunit D OS=Triticum aestivum OX=4565 PE=3 SV=1	---	ITGVDWK(1)QK	2	1.1487	4	111.455	0.00171658	71.6136	0.0104383	120.989	0.00131371	120.99_x000D_
A0A3B6A145	89	FRIGIDA-like protein OS=Triticum aestivum OX=4565 PE=3 SV=1	---	LIAEK(1)EADLSAK	2	1.0432	3	100.022	0.00042293	88.2754	0.00121576	94.6877	0.00056673	94.688_x000D_
A0A3B6A145	96	FRIGIDA-like protein OS=Triticum aestivum OX=4565 PE=3 SV=1	---	EADLSAK(1)ER	2	-0.16431	3	126.313	0.00115756	132.01	0.000990473	128.269	0.00110018	128.27_x000D_
A0A3B6A145	79	FRIGIDA-like protein OS=Triticum aestivum OX=4565 PE=3 SV=1	---	ALEEQK(1)AGGR	2	0.75193	3	146.106	4.19774e-05	159.829	7.6329e-06	146.106	4.19774e-05	146.11_x000D_
A0A3B6A1B2	73	V-SNARE domain-containing protein OS=Triticum aestivum OX=4565 PE=4 SV=1	---	AGLLAK(1)LR	2	0.82124	3	87.3226	0.0111762	75.1092	0.0179152	76.7741	0.0169965	76.774_x000D_
A0A3B6A1E9	62	Ras-related protein RABA1f(predicted) OS=Triticum aestivum OX=4565 PE=4 SV=1	---	VVK(1)AQIWDTAGQER	2	-0.98623	7	87.5193	0.00123242	126.705	2.2091e-05	127.322	2.0669e-05	127.32_x000D_
A0A3B6A211	200	WD_REPEATS_REGION domain-containing protein OS=Triticum aestivum OX=4565 PE=4 SV=1	---	VWNLTNCK(1)LR	2	0.077537	5	131.819	8.31696e-05	120.273	0.000119966	135.549	7.12823e-05	135.55_x000D_
A0A3B6A211	192	WD_REPEATS_REGION domain-containing protein OS=Triticum aestivum OX=4565 PE=4 SV=1	---	TVK(1)VWNLTNCK	2	0.24112	6	180.968	4.24696e-09	140.628	1.66847e-06	122.326	1.51326e-05	122.33_x000D_
A0A3B6A211	288	WD_REPEATS_REGION domain-containing protein OS=Triticum aestivum OX=4565 PE=4 SV=1	---	HVVQDLK(1)PEVQVSK	2	0.20221	3	67.136	0.00237304	58.8852	0.00595108	206.435	6.74553e-19	206.43_x000D_
A0A3B6A213	185	Structural maintenance of chromosomes protein OS=Triticum aestivum OX=4565 PE=3 SV=1	---	IMQETANK(1)R	2	0.28918	4	111.607	0.00314727	119.747	0.00249258	104.2	0.00160385	104.2_x000D_
A0A3B6A213	451	Structural maintenance of chromosomes protein OS=Triticum aestivum OX=4565 PE=3 SV=1	---	LEAVLADK(1)QK	2	0.31915	3	59.8396	0.022169	72.5823	0.00579182	88.5961	0.00178936	88.596_x000D_
A0A3B6A213	602	Structural maintenance of chromosomes protein OS=Triticum aestivum OX=4565 PE=3 SV=1	---	VHAPNVNVPQSSDFVPLLK(1)K	3	0.7637	3	91.5895	6.74367e-05	107.724	1.93311e-05	97.7129	4.8624e-05	97.713_x000D_
A0A3B6A273	28	WHy domain-containing protein OS=Triticum aestivum OX=4565 PE=4 SV=1	---	IAHMPKPEASLDK(1)VTFK	4	-0.91362	3	57.0437	0.00043383	47.941	0.00269212	27.0908	0.0196611	41.367_x000D_
A0A3B6A273	7	WHy domain-containing protein OS=Triticum aestivum OX=4565 PE=4 SV=1	---	ASLMDK(1)AK	2	-0.76514	6	95.8152	0.00451831	116.25	0.00278885	102.514	0.00392662	102.51_x000D_
A0A3B6A273	9	WHy domain-containing protein OS=Triticum aestivum OX=4565 PE=4 SV=1	---	AK(1)GFVADK	2	-0.46913	3	82.645	0.0137572	53.7564	0.0531089	74.3762	0.0183196	74.376_x000D_
A0A3B6A273	15	WHy domain-containing protein OS=Triticum aestivum OX=4565 PE=4 SV=1	---	GFVADK(1)IAHMPKPEASLDK	4	-0.42064	7	29.2413	0.000241552	28.9294	0.000340938	52.9391	5.46566e-05	93.371_x000D_
A0A3B6A296	352	J domain-containing protein OS=Triticum aestivum OX=4565 PE=4 SV=1	---	LTADQK(1)SGVK	2	0.76107	3	113.671	0.000152108	99.2826	0.00230932	78.3416	0.0111338	78.342_x000D_
A0A3B6A2M5	152	V-type proton ATPase subunit C OS=Triticum aestivum OX=4565 PE=3 SV=1	---	VAEYGNVK(1)SQLGTINR	2	-0.34312	3	177.66	1.91336e-12	183.358	3.02007e-17	211.778	3.00338e-24	211.78_x000D_
A0A3B6A2M5	161	V-type proton ATPase subunit C OS=Triticum aestivum OX=4565 PE=3 SV=1	---	K(1)QTGSLAVR	2	-1.2931	3	68.3355	0.0120648	72.2748	0.0100227	79.4891	0.00580852	79.489_x000D_
A0A3B6A2M5	142	V-type proton ATPase subunit C OS=Triticum aestivum OX=4565 PE=3 SV=1	---	IEDDMK(1)VR	2	2.2498	10	72.23	0.00741966	77.7321	0.00422906	100.017	0.00683147	103.74_x000D_
A0A3B6A2M5	330	V-type proton ATPase subunit C OS=Triticum aestivum OX=4565 PE=3 SV=1	---	FLSVVLAPSTK(1)SEK	2	0.38234	3	118.522	4.09457e-05	128.763	1.73496e-05	130.199	1.40417e-05	130.2_x000D_
A0A3B6A2M5	77	V-type proton ATPase subunit C OS=Triticum aestivum OX=4565 PE=3 SV=1	---	SNIFIEGVSHK(1)IR	3	-0.23622	5	57.0343	0.00673233	78.8139	0.000964409	63.1853	1.20508e-08	157.33_x000D_
A0A3B6A2M5	242	V-type proton ATPase subunit C OS=Triticum aestivum OX=4565 PE=3 SV=1	---	VVDNFK(1)VHAR	2	-3.5282	9	82.8305	0.000785965	60.064	0.000253986	57.5318	0.00187271	75.509_x000D_
A0A3B6A2S9	152	Spliceosome RNA helicase BAT1 isoform 1(predicted) OS=Triticum aestivum OX=4565 PE=4 SV=1	---	VAVFYGGVHIK(1)K	3	0.01962	5	59.1984	0.00710439	59.1984	0.00710439	51.2862	0.0112478	51.286_x000D_
A0A3B6A2S9	271	Spliceosome RNA helicase BAT1 isoform 1(predicted) OS=Triticum aestivum OX=4565 PE=4 SV=1	---	LTESEK(1)NR	2	-0.029268	6	127.565	0.00387686	91.0686	0.00910927	106.926	0.00632781	106.93_x000D_
A0A3B6A2S9	159	Spliceosome RNA helicase BAT1 isoform 1(predicted) OS=Triticum aestivum OX=4565 PE=4 SV=1	---	HQDLLK(1)NDCPHIVVGTPGR	4	-1.201	3	59.8566	0.00272284	65.1495	0.00137919	71.1476	0.000246675	71.148_x000D_
A0A3B6A2S9	185	Spliceosome RNA helicase BAT1 isoform 1(predicted) OS=Triticum aestivum OX=4565 PE=4 SV=1	---	DLSLK(1)NVR	2	0.024031	7	71.8775	4.96491e-05	86.7939	0.00107388	98.5231	0.000934265	98.523_x000D_
A0A3B6A2S9	135	Spliceosome RNA helicase BAT1 isoform 1(predicted) OS=Triticum aestivum OX=4565 PE=4 SV=1	---	FSK(1)FLPELK	2	0.53163	3	96.1135	0.00291435	76.2278	0.00879341	121.36	0.0013028	121.36_x000D_
A0A3B6A2U5	27	GTP-binding nuclear protein OS=Triticum aestivum OX=4565 PE=3 SV=1	---	K(1)YEPTIGVEVHPLDFTTNCGK	3	0.47304	3	130.831	1.53172e-07	120.415	4.49943e-07	149.318	8.18188e-11	149.32_x000D_
A0A3B6A2U5	123	GTP-binding nuclear protein OS=Triticum aestivum OX=4565 PE=3 SV=1	---	AK(1)QVTFHR	3	-0.020482	4	55.1117	0.0186341	46.4619	0.0258186	85.6757	0.00447232	85.676_x000D_
A0A3B6A2U5	131	GTP-binding nuclear protein OS=Triticum aestivum OX=4565 PE=3 SV=1	---	K(1)NLQYYEISAK	2	-0.45112	5	128.847	1.89747e-17	147.259	2.09274e-06	136.957	3.62718e-06	136.96_x000D_
A0A3B6A2U5	60	GTP-binding nuclear protein OS=Triticum aestivum OX=4565 PE=3 SV=1	---	FYCWDTAGQEK(1)FGGLR	3	-0.22251	10	119.023	1.84185e-05	97.2033	3.7622e-30	46.2485	6.1483e-12	171.08_x000D_
A0A3B6A2U5	88	GTP-binding nuclear protein OS=Triticum aestivum OX=4565 PE=3 SV=1	---	LTYK(1)NVPTWHR	3	0.022966	7	133.05	1.8512e-06	124.423	4.86709e-06	167.199	5.28485e-08	167.2_x000D_
A0A3B6A2U5	141	GTP-binding nuclear protein OS=Triticum aestivum OX=4565 PE=3 SV=1	---	NLQYYEISAK(1)SNYNFEK	3	-1.2174	3	185.858	4.20117e-18	157.741	5.78189e-10	227.628	1.82872e-30	227.63_x000D_
A0A3B6A2U5	26	GTP-binding nuclear protein OS=Triticum aestivum OX=4565 PE=3 SV=1	---	HLTGEFEK(1)K	3	-0.94823	11	51.9491	0.00109829	119.68	0.00249617	53.4935	0.00178176	132.88_x000D_
A0A3B6A2U5	47	GTP-binding nuclear protein OS=Triticum aestivum OX=4565 PE=3 SV=1	---	YEPTIGVEVHPLDFTTNCGK(1)IR	3	-0.52272	5	88.0904	1.41581e-06	169.846	1.04177e-15	150.943	4.84914e-11	150.94_x000D_
A0A3B6A2V3	56	Proteasome subunit beta OS=Triticum aestivum OX=4565 PE=3 SV=1	---	ASDK(1)ISQLTDNVYVCR	2	2.7174	3	88.1898	0.000334143	97.0734	0.000112337	140.771	9.29611e-08	140.77_x000D_
A0A3B6A2V3	177	Proteasome subunit beta OS=Triticum aestivum OX=4565 PE=3 SV=1	---	EGMTQEEAEK(1)FVVK	2	0.97375	3	172.854	7.90292e-12	215.869	3.32995e-19	182.016	4.77967e-15	182.02_x000D_
A0A3B6A2V3	208	Proteasome subunit beta OS=Triticum aestivum OX=4565 PE=3 SV=1	---	TVTINEAGVK(1)R	2	1.0174	5	138.991	3.3241e-06	143.238	2.69157e-06	175.49	1.05846e-07	175.49_x000D_
A0A3B6A3S4	53	Nucleoside diphosphate kinase OS=Triticum aestivum OX=4565 PE=3 SV=1	---	LVVPSK(1)QFAEK	2	0.45376	4	90.9131	0.000602796	64.1212	0.0131577	73.6317	0.00395338	73.632_x000D_
A0A3B6A3S4	20	Nucleoside diphosphate kinase OS=Triticum aestivum OX=4565 PE=3 SV=1	---	TFIAIK(1)PDGVQR	2	0.56783	7	81.709	2.03142e-07	131.172	1.07203e-05	114.764	2.52327e-05	124.21_x000D_
A0A3B6A3S4	47	Nucleoside diphosphate kinase OS=Triticum aestivum OX=4565 PE=3 SV=1	---	LVAIK(1)LVVPSK	2	-0.4324	4	85.5216	0.00164813	90.697	0.000644687	81.6763	0.00239366	81.676_x000D_
A0A3B6A3S4	42	Nucleoside diphosphate kinase OS=Triticum aestivum OX=4565 PE=3 SV=1	---	GYK(1)LVAIK	2	-0.13173	3	74.255	0.0183865	70.5248	0.0204447	75.2127	0.0178581	75.213_x000D_
A0A3B6A3S4	106	Nucleoside diphosphate kinase OS=Triticum aestivum OX=4565 PE=3 SV=1	---	LIGATDPSK(1)SEPGTIR	2	0.078698	4	174.181	4.15214e-12	188	2.30079e-17	211.171	3.14067e-24	211.17_x000D_
A0A3B6A3U0	442	Protein argonaute 4B(predicted) OS=Triticum aestivum OX=4565 PE=4 SV=1	---	MSTLNDALK(1)R	2	0.42515	3	81.0165	0.00680091	188.912	1.87606e-07	191.4	1.54311e-07	191.4_x000D_
A0A3B6A431	220	WD_REPEATS_REGION domain-containing protein OS=Triticum aestivum OX=4565 PE=4 SV=1	---	FVSASK(1)DGDAR	2	-0.97558	3	60.0802	0.0211881	91.9612	0.000433415	101.393	5.73414e-05	101.39_x000D_
A0A3B6AP99	251	Glycosyltransferase OS=Triticum aestivum OX=4565 PE=3 SV=1	---	SAEVGVK(1)R	2	-0.6521	3	65.2463	0.0549033	83.2061	0.0248265	80.1654	0.027924	80.165_x000D_
A0A3B6AP99	342	Glycosyltransferase OS=Triticum aestivum OX=4565 PE=3 SV=1	---	GLVVK(1)TWAPQR	2	0.44511	3	97.8134	0.00032436	85.9631	0.00156251	85.9631	0.00156251	85.963_x000D_
A0A3B6AQ47	45	Stress-response A/B barrel domain-containing protein OS=Triticum aestivum OX=4565 PE=4 SV=1	---	GYAGLVDK(1)VPSMK	2	0.57447	3	62.2875	0.0121851	86.9442	0.00148874	65.2186	0.00883353	65.219_x000D_
A0A3B6AQN8	34	Phosphoglycerate mutase-like protein(predicted) OS=Triticum aestivum OX=4565 PE=4 SV=1	---	HAQGVHNVEGEK(1)DFAAYK	4	0.21393	5	50.8308	4.72161e-20	263.088	3.43446e-44	48.907	1.59889e-06	117.3_x000D_
A0A3B6AQN8	144	Phosphoglycerate mutase-like protein(predicted) OS=Triticum aestivum OX=4565 PE=4 SV=1	---	EHLGVHPCDK(1)R	3	-0.78485	3	98.1049	0.000125582	80.6901	0.00101783	121.68	6.19895e-06	121.68_x000D_
A0A3B6AQN8	66	Phosphoglycerate mutase-like protein(predicted) OS=Triticum aestivum OX=4565 PE=4 SV=1	---	DHVTK(1)CGLAK	2	0.20914	3	91.7519	0.00100061	112.845	0.00018392	82.4943	0.00331443	82.494_x000D_
A0A3B6AR34	143	Eukaryotic translation initiation factor 3 subunit M OS=Triticum aestivum OX=4565 PE=3 SV=1	---	K(1)ALELAAAAGK	2	0.34047	3	85.8127	0.00293851	73.4351	0.00736903	78.3416	0.00561276	78.342_x000D_
A0A3B6ARM3	119	Ricin B-like lectin R40G2(predicted) OS=Triticum aestivum OX=4565 PE=4 SV=1	---	DMGK(1)GFR	2	-0.40839	4	79.3065	0.040169	69.1757	0.050975	68.3122	0.0529512	68.312_x000D_
A0A3B6ARM3	273	Ricin B-like lectin R40G2(predicted) OS=Triticum aestivum OX=4565 PE=4 SV=1	---	HSTGQGHPVK(1)LVPYNPAYQDESVLWTESR	4	-0.28563	9	133.401	1.34662e-10	138.606	4.25663e-13	149.521	1.91128e-13	149.52_x000D_
A0A3B6ARY9	427	Elongation factor 1-alpha OS=Triticum aestivum OX=4565 PE=3 SV=1	---	QTVAVGVIK(1)SVEK	2	2.7965	3	97.7971	0.000620231	107.348	0.000294494	120.287	4.88785e-05	120.29_x000D_
A0A3B6ARY9	179	Elongation factor 1-alpha OS=Triticum aestivum OX=4565 PE=3 SV=1	---	EVSSYLK(1)K	2	0.63027	3	67.1694	0.0476818	69.8246	0.0472507	73.2601	0.0349582	73.26_x000D_
A0A3B6AS02	156	Usp domain-containing protein OS=Triticum aestivum OX=4565 PE=4 SV=1	---	AEGVVGK(1)AR	2	-0.22609	3	66.5676	0.0164082	64.6536	0.0197658	48.091	0.04882	48.091_x000D_
A0A3B6AS02	187	Usp domain-containing protein OS=Triticum aestivum OX=4565 PE=4 SV=1	---	HVLCDAVEK(1)HR	3	0.1327	3	45.653	0.0194497	57.8855	0.00844441	147.909	4.00098e-07	147.91_x000D_
A0A3B6AS28	106	Lactoylglutathione lyase OS=Triticum aestivum OX=4565 PE=3 SV=1	---	VMGMSLLK(1)R	2	0.25721	3	105.521	0.0012603	82.2868	0.0122466	92.8379	0.00466678	92.838_x000D_
A0A3B6ASI2	94	"DNA-directed RNA polymerases I, II, and III subunit rpabc3(predicted) OS=Triticum aestivum OX=4565 PE=4 SV=1"	---	YDYVMHGK(1)LYK	3	1.5776	3	63.6242	0.00515424	62.4662	0.00581818	77.0624	0.00121689	77.062_x000D_
A0A3B6ASM7	81	Folylpolyglutamate synthase(predicted) OS=Triticum aestivum OX=4565 PE=4 SV=1	---	LSSLITQK(1)VR	2	-0.031296	3	112.129	0.000211525	180.091	3.5655e-07	112.129	0.000211525	112.13_x000D_
A0A3B6ASP4	241	AAA domain-containing protein OS=Triticum aestivum OX=4565 PE=3 SV=1	---	GVILYGEPGTGK(1)TLLAK	2	0.050618	4	127.287	5.17658e-06	80.4881	0.000947113	103.041	0.000130107	103.04_x000D_
A0A3B6ASP4	368	AAA domain-containing protein OS=Triticum aestivum OX=4565 PE=3 SV=1	---	KIEFPLPDIK(1)TR	3	0.87014	8	83.7306	0.000362334	97.2707	0.000141981	66.0227	0.00983369	66.023_x000D_
A0A3B6ASP4	335	AAA domain-containing protein OS=Triticum aestivum OX=4565 PE=3 SV=1	---	GDVK(1)VILATNR	2	-2.3743	3	99.4999	0.000292932	85.5216	0.00164813	100.376	0.000276602	100.38_x000D_
A0A3B6ASP4	422	AAA domain-containing protein OS=Triticum aestivum OX=4565 PE=3 SV=1	---	MK(1)VTHADFK	3	0.10349	3	64.3739	0.00749643	70.8081	0.00396923	63.6941	0.00793777	63.694_x000D_
A0A3B6ASV9	123	Superoxide dismutase [Cu-Zn] OS=Triticum aestivum OX=4565 PE=3 SV=1	---	GGHELSK(1)STGNAGAR	3	0.59149	13	98.5924	0.000142093	113.798	1.48158e-05	105.427	8.48829e-05	105.43_x000D_
A0A3B6ASV9	116	Superoxide dismutase [Cu-Zn] OS=Triticum aestivum OX=4565 PE=3 SV=1	---	AVVVHGDADDLGK(1)GGHELSK	4	-0.15903	23	84.9747	4.89094e-07	53.6247	0.000105594	42.9077	0.000120785	81.807_x000D_
A0A3B6ASV9	3	Superoxide dismutase [Cu-Zn] OS=Triticum aestivum OX=4565 PE=3 SV=1	---	VK(1)AVAVLTGSEGVK	2	0.18666	6	114.208	5.08853e-05	114.208	5.08853e-05	100.398	0.000433962	100.4_x000D_
A0A3B6ASY7	41	DAHP_synth_1 domain-containing protein OS=Triticum aestivum OX=4565 PE=4 SV=1	---	HIK(1)AITTK	2	0.089363	3	121.639	0.00445964	120.306	0.00459069	120.989	0.00452356	120.99_x000D_
A0A3B6AT24	578	Ubiquitin carboxyl-terminal hydrolase OS=Triticum aestivum OX=4565 PE=3 SV=1	---	TTAGK(1)AGVVTAR	2	-2.3747	3	50.0878	0.0301586	65.8954	0.00913589	51.0918	0.0288234	51.092_x000D_
A0A3B6ATE6	119	Putative ankyrin-kinase(predicted) OS=Triticum aestivum OX=4565 PE=3 SV=1	---	WQNTPLADAEGAK(1)R	2	0.69008	3	182.016	8.82411e-15	137.726	3.66711e-07	141.646	2.97237e-07	141.65_x000D_
A0A3B6ATQ1	27	Ribosomal_L18e/L15P domain-containing protein OS=Triticum aestivum OX=4565 PE=4 SV=1	---	SDDVYLK(1)LLVK	2	1.3259	3	84.8205	0.00178405	88.8027	0.00101196	80.0144	0.0010936	80.014_x000D_
A0A3B6ATQ1	74	Ribosomal_L18e/L15P domain-containing protein OS=Triticum aestivum OX=4565 PE=4 SV=1	---	FMEGK(1)EDK	2	-0.73595	3	87.4761	0.0110915	76.0641	0.0173883	77.7321	0.0164679	77.732_x000D_
A0A3B6ATQ1	98	Ribosomal_L18e/L15P domain-containing protein OS=Triticum aestivum OX=4565 PE=4 SV=1	---	VYEIPAMK(1)VAALR	2	0.97189	6	98.1049	0.000609734	104.244	0.000400344	98.1049	0.000609734	98.105_x000D_
A0A3B6ATQ1	50	Ribosomal_L18e/L15P domain-containing protein OS=Triticum aestivum OX=4565 PE=4 SV=1	---	SQFNAVILK(1)R	2	-0.41295	7	113.096	0.000321725	125.656	0.000189803	113.445	0.000296869	113.44_x000D_
A0A3B6ATQ1	41	Ribosomal_L18e/L15P domain-containing protein OS=Triticum aestivum OX=4565 PE=4 SV=1	---	TK(1)SQFNAVILK	2	-0.084308	5	140.483	1.6802e-06	133.893	4.2057e-06	142.996	1.47748e-06	143_x000D_
A0A3B6AU09	805	Glutamine amidotransferase type-2 domain-containing protein OS=Triticum aestivum OX=4565 PE=4 SV=1	---	SGLLK(1)ILSK	2	-0.049152	3	102.524	0.0024139	91.5493	0.00333162	129.889	0.00105269	129.89_x000D_
A0A3B6AU09	905	Glutamine amidotransferase type-2 domain-containing protein OS=Triticum aestivum OX=4565 PE=4 SV=1	---	EK(1)SDNAYTIYQQHLASR	3	-1.0542	3	98.0621	6.78995e-05	92.2357	9.10093e-05	56.8192	0.00512187	56.819_x000D_
A0A3B6AU09	1553	Glutamine amidotransferase type-2 domain-containing protein OS=Triticum aestivum OX=4565 PE=4 SV=1	---	GLIEAYVEK(1)TGSTK	2	-0.14539	4	141.003	1.67171e-07	123.291	2.9958e-05	133.477	6.48993e-06	133.48_x000D_
A0A3B6AU09	1351	Glutamine amidotransferase type-2 domain-containing protein OS=Triticum aestivum OX=4565 PE=4 SV=1	---	EVSK(1)TYPIYNVDR	2	-0.49093	3	118.24	5.51343e-05	138.345	2.22964e-07	142.768	1.73838e-07	142.77_x000D_
A0A3B6AU09	932	Glutamine amidotransferase type-2 domain-containing protein OS=Triticum aestivum OX=4565 PE=4 SV=1	---	DLVELK(1)SER	2	2.5828	4	98.0483	0.0027633	101.974	0.0024568	83.8618	0.00607206	83.862_x000D_
A0A3B6AU09	871	Glutamine amidotransferase type-2 domain-containing protein OS=Triticum aestivum OX=4565 PE=4 SV=1	---	AFSEDTAK(1)R	2	-1.4083	3	74.1727	0.0175867	63.2161	0.0411468	91.2652	0.0063377	91.265_x000D_
A0A3B6AU09	1064	Glutamine amidotransferase type-2 domain-containing protein OS=Triticum aestivum OX=4565 PE=4 SV=1	---	PGEGGQLPGK(1)K	2	-0.50126	3	118.766	3.41449e-05	75.8194	0.00651555	117.251	3.6788e-05	117.25_x000D_
A0A3B6AU09	224	Glutamine amidotransferase type-2 domain-containing protein OS=Triticum aestivum OX=4565 PE=4 SV=1	---	IAK(1)EDDADDIER	2	-0.81269	3	120.838	3.22508e-05	109.145	0.000176985	117.2	3.98304e-05	117.2_x000D_
A0A3B6AUE3	75	Aminotran_1_2 domain-containing protein OS=Triticum aestivum OX=4565 PE=4 SV=1	---	VLEFK(1)YAVR	2	-0.41181	3	94.8498	0.00301301	117.89	0.00140459	63.2161	0.0148718	63.216_x000D_
A0A3B6AUE3	273	Aminotran_1_2 domain-containing protein OS=Triticum aestivum OX=4565 PE=4 SV=1	---	SK(1)GITVR	2	-0.49445	3	98.5231	0.0241841	101.327	0.0228225	71.8775	0.047743	71.877_x000D_
A0A3B6AUE3	364	Aminotran_1_2 domain-containing protein OS=Triticum aestivum OX=4565 PE=4 SV=1	---	GYYGECGK(1)R	2	0.25717	4	96.3109	0.00535196	88.3697	0.00824334	68.3707	0.0244532	68.371_x000D_
A0A3B6AUG9	521	Protein kinase domain-containing protein OS=Triticum aestivum OX=4565 PE=4 SV=1	---	ATLEDGSLVAVK(1)R	2	-1.2351	3	95.1834	0.00130963	71.8787	0.00657051	91.3069	0.00164169	91.307_x000D_
A0A3B6AUI8	309	MFS domain-containing protein OS=Triticum aestivum OX=4565 PE=3 SV=1	---	VFK(1)SAGITGDNR	2	4.1224	3	74.9873	0.00338556	96.2296	0.000525163	69.8461	0.00422505	69.846_x000D_
A0A3B6AUW8	94	Ribosomal_L18e/L15P domain-containing protein OS=Triticum aestivum OX=4565 PE=3 SV=1	---	AAEAGGDK(1)APVVDVSQFGYFK	2	-1.3994	8	74.4442	1.64867e-07	155.494	5.66625e-15	84.3274	0.000259997	84.327_x000D_
A0A3B6AUW8	86	Ribosomal_L18e/L15P domain-containing protein OS=Triticum aestivum OX=4565 PE=3 SV=1	---	LWSMVPSEK(1)AAEAGGDK	2	-0.69034	6	102.085	0.000140362	111.221	4.24392e-05	109.041	6.58047e-05	109.04_x000D_
A0A3B6AV90	338	Taxadien-5-alpha-ol O-acetyltransferase(predicted) OS=Triticum aestivum OX=4565 PE=4 SV=1	---	EVILFLAHGK(1)ER	3	-0.52071	3	50.8967	0.0142493	46.3872	0.0142008	49.2981	0.0115496	49.298_x000D_
A0A3B6AVB5	99	Ribonuclease 1(predicted) OS=Triticum aestivum OX=4565 PE=3 SV=1	---	LK(1)LWEIK	2	0.18831	4	107.895	0.019633	102.514	0.0222463	120.457	0.014787	120.46_x000D_
A0A3B6AVB5	186	Ribonuclease 1(predicted) OS=Triticum aestivum OX=4565 PE=3 SV=1	---	DAIK(1)EGTGFTANLECNR	2	-1.0277	4	65.4698	3.49758e-30	202.839	7.25226e-21	220.784	4.0322e-25	220.78_x000D_
A0A3B6AVC7	262	V-type proton ATPase subunit H OS=Triticum aestivum OX=4565 PE=3 SV=1	---	LLDVVK(1)GSTK	2	2.7913	3	77.0624	0.00467207	78.3416	0.00435235	70.9415	0.00620191	70.942_x000D_
A0A3B6AVT9	195	Stress-response A/B barrel domain-containing protein UP3(predicted) OS=Triticum aestivum OX=4565 PE=4 SV=1	---	VAAATK(1)DAGEASGSK	2	-0.053632	3	177.88	2.73264e-12	166.904	1.36257e-11	167.688	1.2848e-11	167.69_x000D_
A0A3B6AVV4	95	Tubulin alpha chain OS=Triticum aestivum OX=4565 PE=3 SV=1	---	GHYTVGK(1)EIVDLCLDR	3	-1.8845	4	124.251	4.75501e-06	131.556	1.87487e-06	131.556	1.87487e-06	131.56_x000D_
A0A3B6AVV7	160	"Zinc-metallopeptidase, peroxisomal-like(predicted) OS=Triticum aestivum OX=4565 PE=3 SV=1"	---	EIK(1)AVDSENQK	2	4.2016	3	69.2612	0.00519473	61.9324	0.0196872	85.9235	0.00331023	85.924_x000D_
A0A3B6AVY4	85	Ribosomal protein L15 OS=Triticum aestivum OX=4565 PE=3 SV=1	---	PK(1)HQGITQLK	2	-0.2383	7	58.1721	0.00010322	85.8127	0.00625136	136.957	8.24124e-05	136.96_x000D_
A0A3B6AVY4	14	Ribosomal protein L15 OS=Triticum aestivum OX=4565 PE=3 SV=1	---	K(1)QSDVMR	2	-0.72714	3	118.743	0.028223	99.7553	0.0435435	116.25	0.0295663	116.25_x000D_
A0A3B6AVY4	56	Ribosomal protein L15 OS=Triticum aestivum OX=4565 PE=3 SV=1	---	AK(1)QGYVIYR	2	-0.35754	3	122.516	0.0012689	111.947	0.00167818	107.574	0.00201957	107.57_x000D_
A0A3B6AVY4	169	Ribosomal protein L15 OS=Triticum aestivum OX=4565 PE=3 SV=1	---	GLTSAGK(1)K	2	0.65413	3	69.9045	0.0383764	84.5678	0.0234395	71.5012	0.0456071	71.501_x000D_
A0A3B6AVY4	5	Ribosomal protein L15 OS=Triticum aestivum OX=4565 PE=3 SV=1	---	GAYK(1)FVSELWR	2	0.25695	4	93.6229	0.000402449	84.6051	0.00182582	98.1049	0.000318927	98.105_x000D_
A0A3B6AVY9	607	Helicase ATP-binding domain-containing protein OS=Triticum aestivum OX=4565 PE=4 SV=1	---	HLDNSEK(1)SEMHK	3	-0.50008	3	122.392	1.07369e-05	107.966	7.72581e-05	136.698	8.85962e-08	136.7_x000D_
A0A3B6AWT5	87	Uncharacterized protein OS=Triticum aestivum OX=4565 PE=4 SV=1	---	ENK(1)AEK(1)HEDGK(1)K	2	-1.0572	5	66.3926	0.00960178	69.0301	0.00707632	75.0877	0.00522508	75.088_x000D_
A0A3B6AWT5	90	Uncharacterized protein OS=Triticum aestivum OX=4565 PE=4 SV=1	---	ENK(1)AEK(1)HEDGK(1)K	2	-1.0572	5	66.3926	0.00960178	69.0301	0.00707632	75.0877	0.00522508	75.088_x000D_
A0A3B6AWT5	95	Uncharacterized protein OS=Triticum aestivum OX=4565 PE=4 SV=1	---	ENK(1)AEK(1)HEDGK(1)K	2	-1.0572	5	66.3926	0.00960178	69.0301	0.00707632	75.0877	0.00522508	75.088_x000D_
A0A3B6AXB7	222	Nudix hydrolase domain-containing protein OS=Triticum aestivum OX=4565 PE=4 SV=1	---	GTLAEAVDMETIHK(1)LK	3	-0.69457	3	58.2461	0.00763713	83.54	0.000430577	90.3479	0.000194143	90.348_x000D_
A0A3B6AXQ5	1621	DNA (cytosine-5)-methyltransferase OS=Triticum aestivum OX=4565 PE=3 SV=1	---	EAVDGK(1)HQQA	2	-0.87859	3	94.4091	0.000894732	101.974	0.000603064	125.181	0.000104322	125.18_x000D_
A0A3B6AXQ5	169	DNA (cytosine-5)-methyltransferase OS=Triticum aestivum OX=4565 PE=3 SV=1	---	LSEK(1)TSVVK	2	1.1467	3	68.8469	0.00737073	52.4897	0.0436009	90.9056	0.00231167	90.906_x000D_
A0A3B6AXY4	35	60S ribosomal protein L35-2(predicted) OS=Triticum aestivum OX=4565 PE=3 SV=1	---	VAK(1)VTGGAPNK	2	-0.061567	4	91.3133	0.000525196	97.7338	0.000325843	74.9616	0.00369553	74.962_x000D_
A0A3B6AXY4	85	60S ribosomal protein L35-2(predicted) OS=Triticum aestivum OX=4565 PE=3 SV=1	---	RLPLDLRPK(1)K	3	0.17064	16	74.4644	0.00264968	108.697	0.00115956	105.397	0.00158859	105.4_x000D_
A0A3B6AXY4	64	60S ribosomal protein L35-2(predicted) OS=Triticum aestivum OX=4565 PE=3 SV=1	---	VLTVISQK(1)QK	2	-0.32847	5	112.357	0.000202739	75.3872	0.00509076	121.797	0.000115108	121.8_x000D_
A0A3B6AXY4	102	60S ribosomal protein L35-2(predicted) OS=Triticum aestivum OX=4565 PE=3 SV=1	---	HQLSLK(1)TER	2	-1.1806	8	57.5318	0.00146642	68.8469	0.000307772	94.3092	0.00102275	98.044_x000D_
A0A3B6AXY4	111	60S ribosomal protein L35-2(predicted) OS=Triticum aestivum OX=4565 PE=3 SV=1	---	EK(1)YFPMR	2	-0.78762	7	95.5414	0.025632	94.2618	0.0262534	89.3692	0.02991	89.369_x000D_
A0A3B6AXY4	14	60S ribosomal protein L35-2(predicted) OS=Triticum aestivum OX=4565 PE=3 SV=1	---	NK(1)ADLQGQLK	2	-0.19522	5	130.982	8.58344e-05	152.069	2.55893e-05	104.048	0.000523116	104.05_x000D_
A0A3B6AXY4	43	60S ribosomal protein L35-2(predicted) OS=Triticum aestivum OX=4565 PE=3 SV=1	---	VTGGAPNK(1)LSK	2	0.30815	3	54.199	0.0285292	67.5191	0.00789354	96.0675	0.000356895	96.067_x000D_
A0A3B6AXY4	96	60S ribosomal protein L35-2(predicted) OS=Triticum aestivum OX=4565 PE=3 SV=1	---	LTK(1)HQLSLK	2	0.73728	7	113.687	0.00245835	49.0599	0.0174381	124.669	0.00118182	124.67_x000D_
A0A3B6AYM5	442	Aminotran_1_2 domain-containing protein OS=Triticum aestivum OX=4565 PE=4 SV=1	---	K(1)FNDSFMEQYQDHSR	3	-0.35177	3	157.906	1.65715e-09	157.906	1.65715e-09	111.221	3.87127e-05	111.22_x000D_
A0A3B6AYM5	91	Aminotran_1_2 domain-containing protein OS=Triticum aestivum OX=4565 PE=4 SV=1	---	AK(1)HYLSLAPGGLGAYSDSR	3	-2.4043	4	81.0159	0.000174027	87.352	0.000107036	85.8552	0.000122862	85.855_x000D_
A0A3B6AYT7	134	40S ribosomal protein S8 OS=Triticum aestivum OX=4565 PE=3 SV=1	---	K(1)EPAEGQEAEVAAAATEEAK	3	-0.52462	3	157.278	4.04434e-11	145.541	4.5659e-10	110.952	9.8854e-06	110.95_x000D_
A0A3B6AYT7	153	40S ribosomal protein S8 OS=Triticum aestivum OX=4565 PE=3 SV=1	---	KEPAEGQEAEVAAAATEEAK(1)K	3	0.27852	6	128.443	2.49018e-07	130.065	1.92756e-07	170.129	1.30292e-15	172.81_x000D_
A0A3B6AZ05	67	"ATP synthase subunit d, mitochondrial OS=Triticum aestivum OX=4565 PE=3 SV=1"	---	PIDWEYYK(1)K	2	-0.17689	5	130.656	0.00190193	117.312	0.00262443	121.733	0.00238504	121.73_x000D_
A0A3B6AZ05	131	"ATP synthase subunit d, mitochondrial OS=Triticum aestivum OX=4565 PE=3 SV=1"	---	EIAELK(1)ELK	2	0.5884	3	110.756	0.00177115	112.107	0.00166568	120.989	0.00131371	120.99_x000D_
A0A3B6AZ05	53	"ATP synthase subunit d, mitochondrial OS=Triticum aestivum OX=4565 PE=3 SV=1"	---	TFEDVNHQLQTK(1)FSQEPK	3	-0.74916	4	250.311	1.02793e-43	217.396	1.446e-26	170.608	7.60262e-14	170.61_x000D_
A0A3B6AZ05	79	"ATP synthase subunit d, mitochondrial OS=Triticum aestivum OX=4565 PE=3 SV=1"	---	VVDMYK(1)EAYDSIEIPK	2	-3.0207	9	69.9864	1.38971e-11	191.928	1.69213e-17	139.884	1.24651e-11	171.29_x000D_
A0A3B6AZ05	99	"ATP synthase subunit d, mitochondrial OS=Triticum aestivum OX=4565 PE=3 SV=1"	---	YVDTVTPEYK(1)PK	2	0.84301	4	140.142	2.03142e-07	125.542	2.24514e-05	140.142	2.03142e-07	140.14_x000D_
A0A3B6AZ05	136	"ATP synthase subunit d, mitochondrial OS=Triticum aestivum OX=4565 PE=3 SV=1"	---	K(1)ISTMTADEYFAK	2	-0.36338	3	115.119	0.000119392	83.6916	0.0019068	74.4752	0.00591178	74.475_x000D_
A0A3B6AZ05	13	"ATP synthase subunit d, mitochondrial OS=Triticum aestivum OX=4565 PE=3 SV=1"	---	VTDVAAK(1)AGK	2	0.39527	13	85.8073	0.00248639	85.5332	0.000820214	104.048	0.000478874	105.2_x000D_
A0A3B6AZ05	16	"ATP synthase subunit d, mitochondrial OS=Triticum aestivum OX=4565 PE=3 SV=1"	---	AGK(1)AIDWDGLAK	2	-0.33933	4	65.3289	0.00988929	69.0301	0.00496699	58.32	0.0192105	58.32_x000D_
A0A3B6AZ05	34	"ATP synthase subunit d, mitochondrial OS=Triticum aestivum OX=4565 PE=3 SV=1"	---	K(1)EFANLR	2	-0.27472	4	111.648	0.0328816	127.844	0.023319	123.69	0.0255575	123.69_x000D_
A0A3B6AZ05	73	"ATP synthase subunit d, mitochondrial OS=Triticum aestivum OX=4565 PE=3 SV=1"	---	GIGSK(1)VVDMYK	2	-0.17128	7	41.6838	0.00185919	77.0624	0.00328822	51.2862	0.000416552	92.866_x000D_
A0A3B6AZ05	89	"ATP synthase subunit d, mitochondrial OS=Triticum aestivum OX=4565 PE=3 SV=1"	---	EAYDSIEIPK(1)YVDTVTPEYKPK	3	-0.87871	7	43.6324	3.52308e-07	74.2428	7.1506e-16	43.5582	1.48867e-05	108.08_x000D_
A0A3B6AZ05	148	"ATP synthase subunit d, mitochondrial OS=Triticum aestivum OX=4565 PE=3 SV=1"	---	ISTMTADEYFAK(1)HPELK	3	0.19413	12	116.061	4.30438e-06	102.085	1.57057e-05	144.974	1.1456e-08	144.97_x000D_
A0A3B6AZ35	101	Phytocyanin domain-containing protein OS=Triticum aestivum OX=4565 PE=4 SV=1	---	LTTAGK(1)R	2	-0.08117	3	88.0288	0.0335291	97.6019	0.045474	94.6624	0.0481092	94.662_x000D_
A0A3B6AZ35	91	Phytocyanin domain-containing protein OS=Triticum aestivum OX=4565 PE=4 SV=1	---	YTGGK(1)TTVK	2	0.040834	3	47.8938	0.049166	66.0557	0.0173062	59.0674	0.0295651	59.067_x000D_
A0A3B6AZ37	28	Sm domain-containing protein OS=Triticum aestivum OX=4565 PE=3 SV=1	---	TPSDFLK(1)SIR	2	-0.60871	5	104.824	0.000112259	94.7673	0.000880923	103.083	0.000560302	103.08_x000D_
A0A3B6AZ70	811	UVR domain-containing protein OS=Triticum aestivum OX=4565 PE=3 SV=1	---	AK(1)EIDLQVTEK	2	-0.64006	3	94.1217	0.000393155	84.3649	0.00187238	77.1846	0.00326454	77.185_x000D_
A0A3B6AZ70	760	UVR domain-containing protein OS=Triticum aestivum OX=4565 PE=3 SV=1	---	IK(1)SLVTEELK	2	0.94427	4	99.2826	0.000706835	117.091	0.000130104	107.055	0.000407158	107.06_x000D_
A0A3B6AZ70	135	UVR domain-containing protein OS=Triticum aestivum OX=4565 PE=3 SV=1	---	VLK(1)SMGISLK	2	0.24313	4	78.3416	0.00435235	90.9131	0.00121027	81.0165	0.00368378	81.017_x000D_
A0A3B6AZ70	413	UVR domain-containing protein OS=Triticum aestivum OX=4565 PE=3 SV=1	---	HIEK(1)DPALER	2	-0.20961	3	93.3452	0.000935752	98.1049	0.00075224	97.1627	0.000788567	97.163_x000D_
A0A3B6AZ70	450	UVR domain-containing protein OS=Triticum aestivum OX=4565 PE=3 SV=1	---	YELHHK(1)LR	3	-0.13716	5	65.2463	0.00497661	83.2061	0.00497661	73.2482	0.00700999	73.248_x000D_
A0A3B6AZ70	678	UVR domain-containing protein OS=Triticum aestivum OX=4565 PE=3 SV=1	---	HTVSK(1)LIGSPPGYVGYTEGGQLTEAVR	3	0.030612	3	156.804	1.25803e-12	197.734	3.55771e-24	171.245	4.8268e-17	171.25_x000D_
A0A3B6AZ70	150	UVR domain-containing protein OS=Triticum aestivum OX=4565 PE=3 SV=1	---	VEVEK(1)IIGR	2	-0.4044	3	86.8981	0.00498967	81.9504	0.00675341	94.6921	0.00302532	94.692_x000D_
A0A3B6AZG1	152	PEROXIDASE_4 domain-containing protein OS=Triticum aestivum OX=4565 PE=3 SV=1	---	LVQPIK(1)DK	2	-0.18151	3	66.2702	0.0276563	99.4417	0.00751059	111.947	0.00553432	111.95_x000D_
A0A3B6AZG1	248	PEROXIDASE_4 domain-containing protein OS=Triticum aestivum OX=4565 PE=3 SV=1	---	SGWGK(1)PETK	2	-1.0967	3	76.2278	0.00879341	76.2278	0.00879341	73.4995	0.009766	73.499_x000D_
A0A3B6AZG1	200	PEROXIDASE_4 domain-containing protein OS=Triticum aestivum OX=4565 PE=3 SV=1	---	VDVTGPEQCPPEGK(1)LPDAGPSAPADHLR	3	-0.6243	4	215.809	8.1443e-33	204.051	1.84891e-32	234.729	2.30006e-42	234.73_x000D_
A0A3B6AZG4	371	Transket_pyr domain-containing protein OS=Triticum aestivum OX=4565 PE=4 SV=1	---	HIHLSLVANPSHLEAVDPVVAGK(1)TR	4	0.43652	3	122.44	7.46577e-08	162.106	2.04183e-16	137.521	3.52421e-11	137.52_x000D_
A0A3B6AZG4	131	Transket_pyr domain-containing protein OS=Triticum aestivum OX=4565 PE=4 SV=1	---	AK(1)LDPLGLEQR	2	-0.8297	3	53.4477	0.0296931	95.4983	0.000367501	82.5048	0.00223303	82.505_x000D_
A0A3B6AZG4	839	Transket_pyr domain-containing protein OS=Triticum aestivum OX=4565 PE=4 SV=1	---	KPLIVMSPK(1)NLLR	3	-0.5606	6	89.045	3.0753e-05	80.092	0.000113141	88.392	1.9378e-05	122.39_x000D_
A0A3B6AZG4	831	Transket_pyr domain-containing protein OS=Triticum aestivum OX=4565 PE=4 SV=1	---	K(1)PLIVMSPK	2	-0.62436	3	82.0082	0.01243	121.603	0.00239206	91.5493	0.00615076	91.549_x000D_
A0A3B6AZG4	977	Transket_pyr domain-containing protein OS=Triticum aestivum OX=4565 PE=4 SV=1	---	GSIDDIK(1)YVGR	2	0.63681	4	93.3452	0.000407625	117.091	2.00773e-05	110.932	7.98938e-05	110.93_x000D_
A0A3B6AZG4	375	Transket_pyr domain-containing protein OS=Triticum aestivum OX=4565 PE=4 SV=1	---	AK(1)QYYSNDLDR	2	-0.01432	5	121.021	1.63648e-05	151.976	7.52961e-07	172.173	9.15212e-08	172.17_x000D_
A0A3B6AZG4	907	Transket_pyr domain-containing protein OS=Triticum aestivum OX=4565 PE=4 SV=1	---	K(1)SDSNDVAICR	2	1.2104	3	187.512	5.50417e-09	166.164	2.8334e-07	193.94	3.20936e-09	193.94_x000D_
A0A3B6AZG4	865	Transket_pyr domain-containing protein OS=Triticum aestivum OX=4565 PE=4 SV=1	---	SSLSEFDDLAGHPGFDK(1)QGTR	3	0.2206	3	86.7609	8.40854e-05	145.022	1.132e-10	79.9422	0.000118083	79.942_x000D_
A0A3B6AZG4	564	Transket_pyr domain-containing protein OS=Triticum aestivum OX=4565 PE=4 SV=1	---	SKDDIPNK(1)R	3	-0.097637	3	58.8056	0.00887435	49.9784	0.015944	47.2817	0.0319061	53.317_x000D_
A0A3B6AZG4	848	Transket_pyr domain-containing protein OS=Triticum aestivum OX=4565 PE=4 SV=1	---	DCK(1)SSLSEFDDLAGHPGFDK	3	-1.2824	3	122.192	5.99357e-07	73.6723	0.000196941	99.2729	4.14087e-05	99.273_x000D_
A0A3B6AZG4	545	Transket_pyr domain-containing protein OS=Triticum aestivum OX=4565 PE=4 SV=1	---	K(1)VSTILNEEFKK	3	2.1378	6	131.172	1.25087e-05	109.261	4.11211e-07	100.441	9.92244e-06	120.57_x000D_
A0A3B6AZG4	209	Transket_pyr domain-containing protein OS=Triticum aestivum OX=4565 PE=4 SV=1	---	EK(1)CNWLR	2	-0.81696	4	74.4228	0.045148	90.7062	0.0285469	119.073	0.0151911	119.07_x000D_
A0A3B6AZG4	536	Transket_pyr domain-containing protein OS=Triticum aestivum OX=4565 PE=4 SV=1	---	ISK(1)EDIDK	2	1.4296	3	91.8667	0.00870769	92.0512	0.00867853	74.3762	0.0183196	74.376_x000D_
A0A3B6AZV4	237	Eukaryotic translation initiation factor 3 subunit H OS=Triticum aestivum OX=4565 PE=3 SV=1	---	QQSQQQAWLQK(1)R	3	-1.709	3	83.6516	0.00077602	90.6891	0.00032353	106.667	9.5991e-05	106.67_x000D_
A0A3B6AZV4	189	Eukaryotic translation initiation factor 3 subunit H OS=Triticum aestivum OX=4565 PE=3 SV=1	---	LK(1)LSTAPFMER	2	2.6335	3	81.9197	0.00234648	72.34	0.00420383	78.9027	0.00293143	78.903_x000D_
A0A3B6AZV4	142	Eukaryotic translation initiation factor 3 subunit H OS=Triticum aestivum OX=4565 PE=3 SV=1	---	NNGLTGEK(1)LR	2	0.70495	3	58.8894	0.0236972	91.5493	0.00105125	63.6242	0.0160823	63.624_x000D_
A0A3B6AZV4	121	Eukaryotic translation initiation factor 3 subunit H OS=Triticum aestivum OX=4565 PE=3 SV=1	---	SSQGVLALK(1)ALK	2	-0.68723	3	52.0715	0.0275205	64.1212	0.0114954	59.1298	0.0181335	59.13_x000D_
A0A3B6B0V9	421	Programmed cell death protein 4(predicted) OS=Triticum aestivum OX=4565 PE=4 SV=1	---	SLQELSAPEYNAIFLK(1)K	2	1.8352	3	117.069	2.04028e-05	133.857	8.49034e-10	101.055	0.000279507	101.05_x000D_
A0A3B6B0V9	422	Programmed cell death protein 4(predicted) OS=Triticum aestivum OX=4565 PE=4 SV=1	---	K(1)LITLAMDR	2	-0.051733	3	60.3978	0.0365089	109.83	0.00340339	62.4662	0.0435753	62.466_x000D_
A0A3B6B0Z6	343	Iso_dh domain-containing protein OS=Triticum aestivum OX=4565 PE=4 SV=1	---	VIAEGK(1)YR	2	0.55739	3	83.3132	0.0133885	60.9103	0.0385582	106.356	0.00641787	106.36_x000D_
A0A3B6B1D3	65	OO_Ba0013J05-OO_Ba0033A15.10 protein(predicted) OS=Triticum aestivum OX=4565 PE=4 SV=1	---	SAAAAEVDASAK(1)K	2	-0.35496	3	83.1372	0.00371428	67.2517	0.0120163	70.0893	0.00702446	70.089_x000D_
A0A3B6B1X9	78	Aldedh domain-containing protein OS=Triticum aestivum OX=4565 PE=3 SV=1	---	AK(1)YLNAIAAK	2	0.6112	3	103.006	0.000563298	86.8981	0.00221376	85.3546	0.00259954	85.355_x000D_
A0A3B6B1X9	322	Aldedh domain-containing protein OS=Triticum aestivum OX=4565 PE=3 SV=1	---	LVEWAK(1)NIK	2	0.89656	3	63.8162	0.0145321	76.0641	0.00885179	74.4644	0.0085041	74.464_x000D_
A0A3B6B1X9	86	Aldedh domain-containing protein OS=Triticum aestivum OX=4565 PE=3 SV=1	---	YLNAIAAK(1)IK	2	0.10436	4	90.1504	0.00140089	101.646	0.000615706	88.4955	0.00181451	88.495_x000D_
A0A3B6B250	280	Plasma membrane intrinsic protein(predicted) OS=Triticum aestivum OX=4565 PE=3 SV=1	---	ASATK(1)FGSSASFGSR	2	-0.76586	3	132.811	5.61962e-06	103.767	0.000266919	75.1433	0.00260838	75.143_x000D_
A0A3B6B250	3	Plasma membrane intrinsic protein(predicted) OS=Triticum aestivum OX=4565 PE=3 SV=1	---	AK(1)DIEAAPPGGEYAAK	2	1.0386	3	101.783	0.000225643	98.5734	0.000278735	105.06	0.000171424	105.06_x000D_
A0A3B6B2L7	127	H0311C03.6 protein(predicted) OS=Triticum aestivum OX=4565 PE=4 SV=1	---	SPLFAK(1)R	2	-0.11702	3	114.783	0.0268493	107.594	0.0303904	89.1423	0.0484683	89.142_x000D_
A0A3B6B2N0	192	FabA domain-containing protein OS=Triticum aestivum OX=4565 PE=3 SV=1	---	FGLAK(1)MEGK	2	-3.2196	3	93.5976	0.00311077	102.067	0.00106009	80.6884	0.0072033	80.688_x000D_
A0A3B6B328	193	OSJNBb0039L24.13 protein(predicted) OS=Triticum aestivum OX=4565 PE=4 SV=1	---	AEEMAAK(1)YR	2	-1.7767	3	64.6536	0.0197658	83.9477	0.00604142	66.5676	0.0164082	66.568_x000D_
A0A3B6B328	121	OSJNBb0039L24.13 protein(predicted) OS=Triticum aestivum OX=4565 PE=4 SV=1	---	K(1)VSAILSWENTK	2	0.58558	3	116.188	7.7426e-05	94.0899	0.00107604	77.7756	0.00540977	77.776_x000D_
A0A3B6B362	217	Fn3_like domain-containing protein OS=Triticum aestivum OX=4565 PE=4 SV=1	---	HYIAYDLEK(1)WGK	3	0.45904	4	118.278	1.39087e-05	118.278	8.58175e-07	107.055	8.63477e-05	107.06_x000D_
A0A3B6B3W7	163	Ubiquitin protein(predicted) OS=Triticum aestivum OX=4565 PE=4 SV=1	---	TLTGK(1)TITLEVESSDTIDNVK	3	1.1301	12	147.488	2.45036e-48	177.017	1.20309e-79	192.247	9.4589e-22	192.25_x000D_
A0A3B6B3W7	27	Ubiquitin protein(predicted) OS=Triticum aestivum OX=4565 PE=4 SV=1	---	TITLEVESSDTIDNVK(1)AK	3	-1.1612	21	243.899	2.19595e-35	220.601	2.74143e-60	91.9321	4.31703e-35	240.63_x000D_
A0A3B6B424	28	60S ribosomal protein L7-4(predicted) OS=Triticum aestivum OX=4565 PE=4 SV=1	---	RGEVWAAAK(1)K	3	-0.42971	7	45.4329	0.00883144	47.3018	0.00519057	86.6702	0.00936179	86.67_x000D_
A0A3B6B424	51	60S ribosomal protein L7-4(predicted) OS=Triticum aestivum OX=4565 PE=4 SV=1	---	AK(1)QYAGEYEAQDK	2	0.3173	3	137.625	2.30966e-07	137.625	2.30966e-07	130.199	1.85879e-05	130.2_x000D_
A0A3B6B424	44	60S ribosomal protein L7-4(predicted) OS=Triticum aestivum OX=4565 PE=4 SV=1	---	DAENTK(1)VIYAR	2	0.25291	7	129.001	8.82657e-06	155.473	4.70826e-07	162.26	1.93712e-07	162.26_x000D_
A0A3B6B4B3	1256	OSIGBa0126B18.8 protein(predicted) OS=Triticum aestivum OX=4565 PE=4 SV=1	---	EAEVTDLK(1)EK	2	0.64204	5	106.618	0.000424002	102.524	0.000581878	89.1712	0.00164563	89.171_x000D_
A0A3B6B4B3	934	OSIGBa0126B18.8 protein(predicted) OS=Triticum aestivum OX=4565 PE=4 SV=1	---	LK(1)SAEEQLEHSGR	3	-1.4979	3	118.522	2.00846e-05	42.3169	0.0356523	119.615	1.88481e-05	119.62_x000D_
A0A3B6B4B3	877	OSIGBa0126B18.8 protein(predicted) OS=Triticum aestivum OX=4565 PE=4 SV=1	---	LAQANEEK(1)EK	2	1.4695	3	125.737	0.000102553	106.4	0.000432438	104.434	0.000508222	104.43_x000D_
A0A3B6B4B3	1391	OSIGBa0126B18.8 protein(predicted) OS=Triticum aestivum OX=4565 PE=4 SV=1	---	VK(1)FDEVVHK	3	2.8281	3	99.815	0.000971584	70.9084	0.00395599	70.0282	0.00407211	70.028_x000D_
A0A3B6B4B3	331	OSIGBa0126B18.8 protein(predicted) OS=Triticum aestivum OX=4565 PE=4 SV=1	---	EK(1)ETSEATLEK	2	0.34627	3	112.845	4.42486e-05	120.574	1.67876e-05	127.559	1.01892e-05	127.56_x000D_
A0A3B6B4B3	1353	OSIGBa0126B18.8 protein(predicted) OS=Triticum aestivum OX=4565 PE=4 SV=1	---	LHEALETITQK(1)EAEVK	3	0.92817	3	160.78	4.72826e-12	123.291	5.13353e-06	119.544	6.61083e-06	119.54_x000D_
A0A3B6B4B3	674	OSIGBa0126B18.8 protein(predicted) OS=Triticum aestivum OX=4565 PE=4 SV=1	---	LQEQLQEK(1)QVIEER	2	-1.5915	3	285.895	4.76557e-37	299.271	8.99732e-46	285.575	5.02744e-37	285.58_x000D_
A0A3B6B4B3	1258	OSIGBa0126B18.8 protein(predicted) OS=Triticum aestivum OX=4565 PE=4 SV=1	---	EK(1)LVSLEAENGK	2	-0.45673	3	61.5322	0.0149385	88.1008	0.00124427	97.9573	0.000478587	97.957_x000D_
A0A3B6B4B3	1398	OSIGBa0126B18.8 protein(predicted) OS=Triticum aestivum OX=4565 PE=4 SV=1	---	FDEVVHK(1)LK	3	0.49215	3	46.0014	0.0208421	44.8204	0.0228645	47.1869	0.0188121	47.187_x000D_
A0A3B6B4B3	1148	OSIGBa0126B18.8 protein(predicted) OS=Triticum aestivum OX=4565 PE=4 SV=1	---	DSEIK(1)DLNER	2	0.45555	3	121.964	0.000114574	127.696	9.63071e-05	163.898	6.17152e-06	163.9_x000D_
A0A3B6B4B3	1598	OSIGBa0126B18.8 protein(predicted) OS=Triticum aestivum OX=4565 PE=4 SV=1	---	K(1)ELEAAYR	2	0.36046	3	104.2	0.0124775	78.1489	0.0299781	96.9355	0.0145971	96.936_x000D_
A0A3B6B4B3	1586	OSIGBa0126B18.8 protein(predicted) OS=Triticum aestivum OX=4565 PE=4 SV=1	---	MQEHANLVHEK(1)DQLEQQLLEVR	4	0.38531	3	137.642	1.19441e-10	125.447	1.96371e-07	190.37	6.77292e-22	190.37_x000D_
A0A3B6B4B3	1542	OSIGBa0126B18.8 protein(predicted) OS=Triticum aestivum OX=4565 PE=4 SV=1	---	ELHISK(1)LER	3	-0.39083	3	100.709	0.000945765	123.863	0.00045497	91.0848	0.00129423	91.085_x000D_
A0A3B6B4B3	1536	OSIGBa0126B18.8 protein(predicted) OS=Triticum aestivum OX=4565 PE=4 SV=1	---	SEK(1)ELHISK	3	-0.39187	4	59.9076	0.0103959	50.3534	0.0165984	41.3995	0.0287224	41.399_x000D_
A0A3B6B5R2	217	Polyadenylate-binding protein RBP45C(predicted) OS=Triticum aestivum OX=4565 PE=4 SV=1	---	VVTDK(1)MTMR	2	-0.0026663	5	51.4359	0.0429524	99.013	0.00629162	77.6625	0.00828198	77.662_x000D_
A0A3B6B5R2	209	Polyadenylate-binding protein RBP45C(predicted) OS=Triticum aestivum OX=4565 PE=4 SV=1	---	VHYPSVK(1)GAK	3	-0.12692	10	67.3338	0.00124578	82.2868	0.00124578	82.2868	0.00124578	82.287_x000D_
A0A3B6B5R2	174	Polyadenylate-binding protein RBP45C(predicted) OS=Triticum aestivum OX=4565 PE=4 SV=1	---	LNWASAGEK(1)R	2	0.3311	5	150.103	5.72159e-05	131.819	0.000153546	120.36	0.000220962	120.36_x000D_
A0A3B6B5R2	229	Polyadenylate-binding protein RBP45C(predicted) OS=Triticum aestivum OX=4565 PE=4 SV=1	---	GYGFVK(1)FGDPTEQAR	2	-2.2782	3	81.3269	0.00183842	116.576	3.16618e-05	104.939	0.00024041	104.94_x000D_
A0A3B6B5W5	369	Aldedh domain-containing protein OS=Triticum aestivum OX=4565 PE=4 SV=1	---	ICK(1)LVQSGADSGAR	2	-0.58	3	143.925	1.39124e-07	115.682	4.74899e-05	150.265	7.82745e-08	150.26_x000D_
A0A3B6B5W5	118	Aldedh domain-containing protein OS=Triticum aestivum OX=4565 PE=4 SV=1	---	ANMDK(1)LAENITTEQGK	2	-1.2737	3	230.972	1.0211e-29	287.878	5.84464e-44	273.439	2.7837e-43	273.44_x000D_
A0A3B6B5W5	287	Aldedh domain-containing protein OS=Triticum aestivum OX=4565 PE=4 SV=1	---	VQCNMGAK(1)NHAIILPDADR	3	1.04	3	148.063	7.04271e-10	148.259	6.90921e-10	143.566	1.01007e-09	143.57_x000D_
A0A3B6B5W5	442	Aldedh domain-containing protein OS=Triticum aestivum OX=4565 PE=4 SV=1	---	NK(1)YGNGASIFTTSGVSAR	2	1.2844	3	175.802	9.90095e-14	191.469	7.82292e-19	232.011	9.9127e-35	232.01_x000D_
A0A3B6B5W5	129	Aldedh domain-containing protein OS=Triticum aestivum OX=4565 PE=4 SV=1	---	LAENITTEQGK(1)TLK	2	0.051774	3	213.992	4.00959e-19	190.238	2.89353e-15	159.178	2.17878e-11	159.18_x000D_
A0A3B6B5W5	107	Aldedh domain-containing protein OS=Triticum aestivum OX=4565 PE=4 SV=1	---	IMFK(1)YQELIR	2	1.207	3	122.74	0.000112103	93.5609	0.000927434	64.6401	0.0288004	64.64_x000D_
A0A3B6B5W5	132	Aldedh domain-containing protein OS=Triticum aestivum OX=4565 PE=4 SV=1	---	TLK(1)DAWGDVFR	2	-0.74211	3	138.236	1.8615e-06	142.968	1.47969e-06	132.502	5.51941e-06	132.5_x000D_
A0A3B6B623	205	D-3-phosphoglycerate dehydrogenase OS=Triticum aestivum OX=4565 PE=3 SV=1	---	TK(1)YVGVSLVGK	2	-1.1257	4	57.1747	0.0239192	57.5673	0.017443	59.9752	0.0195807	59.975_x000D_
A0A3B6B623	197	D-3-phosphoglycerate dehydrogenase OS=Triticum aestivum OX=4565 PE=3 SV=1	---	NVAQADASLK(1)AGK	2	0.57581	8	109.145	0.000233187	110.923	0.000172563	118.757	5.35523e-05	118.76_x000D_
A0A3B6B623	426	D-3-phosphoglycerate dehydrogenase OS=Triticum aestivum OX=4565 PE=3 SV=1	---	SVK(1)VTYASAR	2	0.033852	4	84.5074	0.00281128	101.393	0.000625452	92.611	0.000964058	92.611_x000D_
A0A3B6B623	233	D-3-phosphoglycerate dehydrogenase OS=Triticum aestivum OX=4565 PE=3 SV=1	---	AK(1)GLGMHVIAHDPYASADR	4	0.040946	5	57.1708	0.0010788	70.0936	0.000256549	104.45	2.36589e-05	104.45_x000D_
A0A3B6B623	522	D-3-phosphoglycerate dehydrogenase OS=Triticum aestivum OX=4565 PE=3 SV=1	---	VK(1)DGIPHLTK	3	0.33598	8	63.4729	0.000792786	72.2905	0.00195578	72.2905	0.000326008	94.767_x000D_
A0A3B6B6A6	10	Epimerase domain-containing protein OS=Triticum aestivum OX=4565 PE=4 SV=1	---	GYAVK(1)TTVR	2	-0.66892	3	83.647	0.00614861	80.6884	0.0072033	68.8461	0.0124112	68.846_x000D_
A0A3B6B6A6	5	Epimerase domain-containing protein OS=Triticum aestivum OX=4565 PE=4 SV=1	---	MLLEK(1)GYAVK	2	3.1706	3	76.2278	0.00488067	73.4995	0.00556258	98.0483	0.000754424	98.048_x000D_
A0A3B6B6M7	237	Adenosylhomocysteinase OS=Triticum aestivum OX=4565 PE=3 SV=1	---	SK(1)FDNLYGCR	2	0.10171	20	159.829	7.6329e-06	193.206	7.04946e-08	211.778	3.51189e-10	211.78_x000D_
A0A3B6B6M7	53	Adenosylhomocysteinase OS=Triticum aestivum OX=4565 PE=3 SV=1	---	TEFGPSQPFK(1)GAR	2	-0.44838	7	125.033	3.4376e-05	156.362	2.28426e-08	98.9421	0.00058118	98.942_x000D_
A0A3B6B6M7	282	Adenosylhomocysteinase OS=Triticum aestivum OX=4565 PE=3 SV=1	---	GCAAALK(1)QAGAR	2	-0.48844	10	143.96	1.62932e-07	164.335	7.87145e-09	120.062	3.38686e-05	120.06_x000D_
A0A3B6B6M7	7	Adenosylhomocysteinase OS=Triticum aestivum OX=4565 PE=3 SV=1	---	ALSVEK(1)TSSGR	2	-0.396	14	155.969	2.40811e-07	85.8127	5.87527e-07	84.4793	2.79595e-06	133.05_x000D_
A0A3B6B6M7	263	Adenosylhomocysteinase OS=Triticum aestivum OX=4565 PE=3 SV=1	---	ATDVMIAGK(1)VAVVCGYGDVGK	3	4.4535	5	87.7934	7.89375e-05	109.847	9.46834e-07	42.78	0.0153756	42.78_x000D_
A0A3B6B6M7	17	Adenosylhomocysteinase OS=Triticum aestivum OX=4565 PE=3 SV=1	---	VK(1)DLSQADFGR	2	-0.2991	9	49.4481	3.18172e-06	103.439	1.99907e-06	125.97	1.16897e-05	125.97_x000D_
A0A3B6B6M7	460	Adenosylhomocysteinase OS=Triticum aestivum OX=4565 PE=3 SV=1	---	LTK(1)SQSDYISIPVEGPYKPAAYR	3	0.34064	20	186.282	2.06428e-43	128.156	4.04547e-44	167.547	1.37598e-44	268.55_x000D_
A0A3B6B6M7	427	Adenosylhomocysteinase OS=Triticum aestivum OX=4565 PE=3 SV=1	---	ATGK(1)YEK	2	0.11203	3	89.1423	0.0301414	96.4916	0.0251706	77.2825	0.0249315	77.282_x000D_
A0A3B6B6M7	162	Adenosylhomocysteinase OS=Triticum aestivum OX=4565 PE=3 SV=1	---	SGK(1)VPDPESTDNPEFK	2	0.17811	4	142.391	8.44293e-08	135.09	1.30062e-06	79.3927	0.00155269	79.393_x000D_
A0A3B6B6M7	186	Adenosylhomocysteinase OS=Triticum aestivum OX=4565 PE=3 SV=1	---	DGLK(1)TDAHK	3	0.19047	6	61.7795	0.00918067	56.9157	0.0248673	51.2762	0.0159993	51.276_x000D_
A0A3B6B6M7	275	Adenosylhomocysteinase OS=Triticum aestivum OX=4565 PE=3 SV=1	---	VAVVCGYGDVGK(1)GCAAALK	2	0.13127	8	202.342	6.07779e-35	191.928	6.38844e-26	239.864	2.9791e-35	239.86_x000D_
A0A3B6B6M7	159	Adenosylhomocysteinase OS=Triticum aestivum OX=4565 PE=3 SV=1	---	AEEEFEK(1)SGK	2	0.42511	8	121.899	0.000114784	125.737	0.000102553	128.811	9.27557e-05	128.81_x000D_
A0A3B6B6M7	437	Adenosylhomocysteinase OS=Triticum aestivum OX=4565 PE=3 SV=1	---	VYVLPK(1)HLDEK	3	0.027795	20	43.8967	0.000249762	42.629	0.000134219	67.0795	1.79093e-05	119.39_x000D_
A0A3B6B6M7	442	Adenosylhomocysteinase OS=Triticum aestivum OX=4565 PE=3 SV=1	---	HLDEK(1)VAALHLGK	3	0.91774	15	108.997	8.8165e-05	111.793	5.28764e-05	71.9762	1.57076e-05	122.39_x000D_
A0A3B6B6M7	211	Adenosylhomocysteinase OS=Triticum aestivum OX=4565 PE=3 SV=1	---	LVGVSEETTTGVK(1)R	3	0.58151	9	75.7641	0.00233159	64.3744	8.96945e-15	50.0878	0.0103913	50.088_x000D_
A0A3B6B6M7	367	Adenosylhomocysteinase OS=Triticum aestivum OX=4565 PE=3 SV=1	---	NNAIVCNIGHFDNEIDMNGLETYPGVK(1)R	3	3.5661	3	338.965	1.5614e-103	266.17	3.06493e-53	99.5357	2.86832e-06	99.536_x000D_
A0A3B6B6M7	191	Adenosylhomocysteinase OS=Triticum aestivum OX=4565 PE=3 SV=1	---	TDAHK(1)YR	2	-0.84258	5	77.0577	0.0424617	129.554	0.0121317	60.4363	0.0374719	65.252_x000D_
A0A3B6B6M7	431	Adenosylhomocysteinase OS=Triticum aestivum OX=4565 PE=3 SV=1	---	K(1)VYVLPK	2	-0.25396	7	91.9062	0.0505801	91.9062	0.0505801	91.9062	0.0505801	91.906_x000D_
A0A3B6B6M7	450	Adenosylhomocysteinase OS=Triticum aestivum OX=4565 PE=3 SV=1	---	VAALHLGK(1)LGAR	2	-0.50451	16	110.077	7.26663e-05	141.084	3.79948e-08	104.824	9.74056e-05	104.82_x000D_
A0A3B6B6M7	372	Adenosylhomocysteinase OS=Triticum aestivum OX=4565 PE=3 SV=1	---	ITIK(1)PQTDR	2	0.080584	6	114.513	0.00150361	114.968	0.00149027	104.048	0.00229491	104.05_x000D_
A0A3B6B781	464	Adenosylhomocysteinase OS=Triticum aestivum OX=4565 PE=3 SV=1	---	LTK(1)AQSEYISIPVDGPYKPAAYR	3	0.54819	3	166.656	5.50034e-16	158.415	9.61438e-16	161.307	9.61438e-16	167.61_x000D_
A0A3B6B835	314	Sulfotransferase OS=Triticum aestivum OX=4565 PE=3 SV=1	---	LVEEK(1)FK	2	1.6843	3	81.2967	0.03814	81.2967	0.03814	81.2967	0.03814	81.297_x000D_
A0A3B6B835	168	Sulfotransferase OS=Triticum aestivum OX=4565 PE=3 SV=1	---	WHFDNK(1)MGK	3	-0.42264	3	89.3546	0.00152248	88.3697	0.00165242	67.8972	0.00520912	67.897_x000D_
A0A3B6B887	276	Peroxidase OS=Triticum aestivum OX=4565 PE=3 SV=1	---	SDQGLIDHPTTK(1)R	2	0.32177	6	40.9413	3.28e-05	58.2684	2.08063e-11	208.833	2.12905e-18	208.83_x000D_
A0A3B6B887	310	Peroxidase OS=Triticum aestivum OX=4565 PE=3 SV=1	---	MSNMDLLTGNK(1)GEIR	2	-1.2592	6	178.853	3.42106e-14	183.759	4.96823e-16	164.805	1.57093e-11	164.8_x000D_
A0A3B6B887	206	Peroxidase OS=Triticum aestivum OX=4565 PE=3 SV=1	---	FK(1)PVFDTNPAIDSK	2	-0.14357	8	87.5193	0.00123242	108.579	0.000203598	75.3164	0.00171129	83.856_x000D_
A0A3B6B887	264	Peroxidase OS=Triticum aestivum OX=4565 PE=3 SV=1	---	QGLFK(1)SDQGLIDHPTTK	3	-0.16626	3	48.3721	0.00812161	111.727	1.36995e-05	97.3525	7.07143e-05	97.352_x000D_
A0A3B6B887	226	Peroxidase OS=Triticum aestivum OX=4565 PE=3 SV=1	---	NK(1)CAGDNPAGTLTQNLDVR	3	-0.67242	5	42.7051	0.000216101	83.6137	0.00014656	125.515	6.75234e-07	125.51_x000D_
A0A3B6B887	218	Peroxidase OS=Triticum aestivum OX=4565 PE=3 SV=1	---	FKPVFDTNPAIDSK(1)FATSLR	3	-0.0011373	11	171.816	1.31625e-26	132.338	3.1917e-10	166.097	1.17246e-19	188.34_x000D_
A0A3B6B891	177	Peroxidase OS=Triticum aestivum OX=4565 PE=3 SV=1	---	LIK(1)SFGDR	2	0.71923	4	66.2987	0.0275983	80.1654	0.0151253	91.0686	0.00910927	91.069_x000D_
A0A3B6B8A7	298	APH domain-containing protein OS=Triticum aestivum OX=4565 PE=3 SV=1	---	AYK(1)QWILK	2	0.22453	3	82.2787	0.0497213	58.782	0.0448613	75.1092	0.0387849	75.109_x000D_
A0A3B6B8A7	122	APH domain-containing protein OS=Triticum aestivum OX=4565 PE=3 SV=1	---	YIK(1)PPHIILR	3	-0.09617	3	43.7698	0.0220364	60.3978	0.00787196	44.8822	0.0200429	44.882_x000D_
A0A3B6B8A7	322	APH domain-containing protein OS=Triticum aestivum OX=4565 PE=3 SV=1	---	FLGLWNK(1)HK	3	-0.011059	3	79.474	0.00282598	79.474	0.00282598	93.4285	0.00115611	93.429_x000D_
A0A3B6B937	225	Peroxidase OS=Triticum aestivum OX=4565 PE=3 SV=1	---	FATMLK(1)DK	2	-2.9531	3	68.0161	0.0241052	87.6395	0.0110013	65.2243	0.0297835	65.224_x000D_
A0A3B6B937	136	Peroxidase OS=Triticum aestivum OX=4565 PE=3 SV=1	---	EAVFK(1)AGGPR	2	-0.25267	3	79.4891	0.00406556	79.9855	0.00394147	79.4891	0.00406556	79.489_x000D_
A0A3B6B937	236	Peroxidase OS=Triticum aestivum OX=4565 PE=3 SV=1	---	K(1)TQSLDVR	2	-1.209	3	96.1429	0.0148283	83.4559	0.0245721	88.1361	0.0198045	88.136_x000D_
A0A3B6B937	227	Peroxidase OS=Triticum aestivum OX=4565 PE=3 SV=1	---	DK(1)CANDFDR	2	-0.43959	3	109.79	0.00184662	104.221	0.00228134	101.818	0.00246902	101.82_x000D_
A0A3B6B9T7	51	PLAT domain-containing protein OS=Triticum aestivum OX=4565 PE=4 SV=1	---	ISLSVSTANGK(1)K	2	0.2464	3	128.847	2.87365e-05	98.4072	0.000100445	117.091	7.39528e-05	117.09_x000D_
A0A3B6BWS6	503	ABC transporter B family member 4(predicted) OS=Triticum aestivum OX=4565 PE=4 SV=1	---	GAQLSGGQK(1)QR	2	0.20804	3	113.687	2.85599e-05	137.895	1.88899e-06	139.153	1.78749e-06	139.15_x000D_
A0A3B6BWW8	55	Protein kinase domain-containing protein OS=Triticum aestivum OX=4565 PE=4 SV=1	---	GILNDGGVVAVK(1)R	2	-0.018188	3	85.5541	0.00310114	81.5653	0.00411308	98.1049	0.00112568	98.105_x000D_
A0A3B6BXM5	202	Nop domain-containing protein OS=Triticum aestivum OX=4565 PE=4 SV=1	---	ALNLDAAK(1)K	2	0.82123	5	56.2581	0.0173947	56.9157	0.046291	55.0637	0.0363038	64.711_x000D_
A0A3B6BXR2	41	OSIGBa0101K10.1 protein(predicted) OS=Triticum aestivum OX=4565 PE=4 SV=1	---	SLKPK(1)FNLFVK	3	-0.47315	3	16.0921	0.000726683	36.6155	6.70028e-05	24.2242	0.000844715	84.479_x000D_
A0A3B6BXR6	18	Dirigent protein OS=Triticum aestivum OX=4565 PE=3 SV=1	---	HK(1)EILLDGLYMHQDLDGSPNQNQK	4	-1.116	3	222.46	5.87051e-31	122.392	1.10541e-07	144.265	3.53151e-11	144.27_x000D_
A0A3B6BXX3	137	Adenylate kinase(predicted) OS=Triticum aestivum OX=4565 PE=3 SV=1	---	AIESSSAK(1)R	2	-0.95775	3	93.6488	0.00573565	102.067	0.00452226	82.645	0.0120109	82.645_x000D_
A0A3B6BXX8	274	Dirigent protein OS=Triticum aestivum OX=4565 PE=3 SV=1	---	YGPFGHEK(1)GNR	3	-1.1479	4	83.0814	0.000785017	77.0624	0.00121689	49.4481	0.0132818	49.448_x000D_
A0A3B6BXY7	1195	TIP120 domain-containing protein OS=Triticum aestivum OX=4565 PE=4 SV=1	---	ISGSDYSMK(1)LK	2	0.62114	3	91.0429	0.000577618	98.1563	0.000317969	101.349	0.00025847	101.35_x000D_
A0A3B6BXY7	88	TIP120 domain-containing protein OS=Triticum aestivum OX=4565 PE=4 SV=1	---	VVEMTDK(1)LCDK	2	-0.076437	3	107.092	0.000151454	119.386	1.79093e-05	73.4351	0.00399151	73.435_x000D_
A0A3B6BXY7	1212	TIP120 domain-containing protein OS=Triticum aestivum OX=4565 PE=4 SV=1	---	ITATPSLAEK(1)YNSVR	2	0.31223	3	172.428	8.14393e-12	198.31	1.18202e-16	225.847	1.23776e-24	225.85_x000D_
A0A3B6BXY7	899	TIP120 domain-containing protein OS=Triticum aestivum OX=4565 PE=4 SV=1	---	K(1)QYLLLHSLK	3	-0.21974	3	93.8429	0.000360908	79.659	0.00158415	93.4769	0.000366466	93.477_x000D_
A0A3B6BXY7	725	TIP120 domain-containing protein OS=Triticum aestivum OX=4565 PE=4 SV=1	---	NVGLAVK(1)HK	2	-0.47404	3	72.9281	0.00996968	93.6488	0.00310677	64.7115	0.0196643	64.711_x000D_
A0A3B6BY66	167	Lipoyl-binding domain-containing protein OS=Triticum aestivum OX=4565 PE=4 SV=1	---	SAAPAETHVAPSEEAPQK(1)ESPPAK	3	0.15537	3	127.157	8.17191e-08	138.571	5.58875e-11	145.809	3.55066e-11	145.81_x000D_
A0A3B6BYD8	348	Benzyl alcohol O-benzoyltransferase-like(predicted) OS=Triticum aestivum OX=4565 PE=4 SV=1	---	AK(1)DGVPELLR	2	0.9547	3	67.385	0.0100341	81.5247	0.00355677	64.6401	0.0144486	64.64_x000D_
A0A3B6BYX8	11	Glycosyltransferase OS=Triticum aestivum OX=4565 PE=3 SV=1	---	ASTETTGSSK(1)K	2	-1.3322	3	125.97	1.47044e-05	76.3258	0.0043159	92.2466	0.000538503	92.247_x000D_
A0A3B6BZD8	31	PEROXIDASE_4 domain-containing protein OS=Triticum aestivum OX=4565 PE=3 SV=1	---	GLIAEK(1)NCAPLMLR	2	-0.61511	6	127.715	1.31203e-09	125.468	2.49421e-05	184.977	4.10048e-15	184.98_x000D_
A0A3B6BZE5	254	Phosphoinositide phospholipase C OS=Triticum aestivum OX=4565 PE=4 SV=1	---	ELPSPESLK(1)GR	2	2.3023	3	49.4481	0.044165	64.6401	0.0123537	50.1161	0.0348545	50.116_x000D_
A0A3B6BZH1	327	AAA domain-containing protein OS=Triticum aestivum OX=4565 PE=3 SV=1	---	K(1)IEFPLPDR	2	0.22894	3	70.9415	0.0197132	82.0285	0.00867786	81.0165	0.00985535	81.017_x000D_
A0A3B6BZH1	398	AAA domain-containing protein OS=Triticum aestivum OX=4565 PE=3 SV=1	---	DFEK(1)GYR	2	-0.3315	4	68.9149	0.0336538	76.0346	0.0435048	81.2967	0.03814	81.297_x000D_
A0A3B6BZH1	209	AAA domain-containing protein OS=Triticum aestivum OX=4565 PE=3 SV=1	---	GVLLYGPPGTGK(1)TMLAK	2	0.054749	3	97.2911	0.000191738	97.9042	0.000185167	99.7109	0.000165804	99.711_x000D_
A0A3B6BZV1	905	"Lon protease homolog, mitochondrial OS=Triticum aestivum OX=4565 PE=3 SV=1"	---	ILPIGGVK(1)EK	2	0.51226	3	73.4995	0.00556258	55.8063	0.0286556	57.3472	0.0261774	57.347_x000D_
A0A3B6BZV1	210	"Lon protease homolog, mitochondrial OS=Triticum aestivum OX=4565 PE=3 SV=1"	---	VDHLK(1)ENTYNKDDDVIK	4	-1.0306	3	42.7877	0.00512753	56.4875	0.000248832	50.5058	0.000482798	74.141_x000D_
A0A3B6C021	263	Ricin B-like lectin R40G2(predicted) OS=Triticum aestivum OX=4565 PE=4 SV=1	---	VTGECIK(1)HSTGQGHPVK	4	-1.387	3	48.423	0.00718096	69.3307	0.000601535	51.4954	0.00621412	51.495_x000D_
A0A3B6C046	81	Stress responsive protein 1(predicted) OS=Triticum aestivum OX=4565 PE=4 SV=1	---	DDYQHWIK(1)DMR	2	-1.1448	5	97.2993	0.000123583	133.159	4.89935e-06	161.255	2.04076e-07	161.25_x000D_
A0A3B6C061	42	Peroxidase OS=Triticum aestivum OX=4565 PE=3 SV=1	---	ALATIK(1)SGVAAAVSSDPR	3	-0.34045	7	120.56	3.57584e-06	144.303	1.47605e-09	141.128	1.80802e-09	141.13_x000D_
A0A3B6C0D4	109	60S ribosomal protein L22-2(predicted) OS=Triticum aestivum OX=4565 PE=4 SV=1	---	VIAANK(1)ER	2	0.40523	7	99.4417	0.00751059	124.983	0.00413072	100.017	0.00741966	100.02_x000D_
A0A3B6C0D4	18	60S ribosomal protein L22-2(predicted) OS=Triticum aestivum OX=4565 PE=4 SV=1	---	K(1)GSVSFVIDCTKPVEDK	3	-0.2293	6	146.973	1.37276e-09	119.292	2.77247e-06	178.125	4.44857e-18	188.27_x000D_
A0A3B6C0D4	71	60S ribosomal protein L22-2(predicted) OS=Triticum aestivum OX=4565 PE=4 SV=1	---	SK(1)VTVTSDGAFSK	2	0.15111	7	119.867	5.0162e-05	107.348	0.000294494	130.199	1.85879e-05	130.2_x000D_
A0A3B6C0D4	86	60S ribosomal protein L22-2(predicted) OS=Triticum aestivum OX=4565 PE=4 SV=1	---	YLK(1)YLTK	2	-0.11775	5	123.69	0.0138435	86.7939	0.0325356	89.0462	0.0302393	89.046_x000D_
A0A3B6C0D4	29	60S ribosomal protein L22-2(predicted) OS=Triticum aestivum OX=4565 PE=4 SV=1	---	GSVSFVIDCTK(1)PVEDK	2	-0.93169	9	157.906	7.47475e-12	176.293	2.79326e-12	176.293	4.42196e-14	180.56_x000D_
A0A3B6C0D4	82	60S ribosomal protein L22-2(predicted) OS=Triticum aestivum OX=4565 PE=4 SV=1	---	VTVTSDGAFSK(1)R	2	1.0619	8	110.977	0.000235568	110.977	0.000235568	122.392	9.48326e-09	170.04_x000D_
A0A3B6C0D4	14	60S ribosomal protein L22-2(predicted) OS=Triticum aestivum OX=4565 PE=4 SV=1	---	GTAATAAAAAK(1)GK	2	0.052845	4	78.964	0.00258534	79.0886	0.00256823	150.693	8.58158e-08	150.69_x000D_
A0A3B6C0G0	409	NAD(P)-bd_dom domain-containing protein OS=Triticum aestivum OX=4565 PE=4 SV=1	---	ELLGWEPK(1)VALR	2	-0.31686	4	138.626	2.19098e-07	155.48	4.16295e-08	164.038	8.01377e-09	164.04_x000D_
A0A3B6C0G0	326	NAD(P)-bd_dom domain-containing protein OS=Triticum aestivum OX=4565 PE=4 SV=1	---	KEPLTVYGDGK(1)QTR	3	-0.1484	16	183.064	5.08676e-19	82.8091	1.60828e-07	79.8098	1.79983e-11	163.33_x000D_
A0A3B6C0G0	223	NAD(P)-bd_dom domain-containing protein OS=Triticum aestivum OX=4565 PE=4 SV=1	---	TNVVGTLNMLGLAK(1)R	2	-3.5043	7	150.927	1.13357e-07	79.3463	5.17485e-05	74.9664	0.000673381	99.442_x000D_
A0A3B6C0G0	316	NAD(P)-bd_dom domain-containing protein OS=Triticum aestivum OX=4565 PE=4 SV=1	---	K(1)EPLTVYGDGK	2	-1.0769	6	79.492	0.00520099	79.492	0.00520099	86.7722	0.00259506	86.772_x000D_
A0A3B6C0K1	201	Eukaryotic translation initiation factor 3 subunit M OS=Triticum aestivum OX=4565 PE=3 SV=1	---	EYFK(1)FLNK	2	-0.78575	3	58.782	0.042887	77.2825	0.016716	77.2825	0.014167	77.282_x000D_
A0A3B6C0K1	346	Eukaryotic translation initiation factor 3 subunit M OS=Triticum aestivum OX=4565 PE=3 SV=1	---	AISSK(1)ILDCK	2	1.2304	3	59.1984	0.0232002	68.7856	0.00778152	61.3438	0.0197499	61.344_x000D_
A0A3B6C0K1	380	Eukaryotic translation initiation factor 3 subunit M OS=Triticum aestivum OX=4565 PE=3 SV=1	---	SK(1)LGVWR	2	-0.19473	6	108.087	0.0195397	140.984	0.00990265	124.343	0.0136528	124.34_x000D_
A0A3B6C0K1	143	Eukaryotic translation initiation factor 3 subunit M OS=Triticum aestivum OX=4565 PE=3 SV=1	---	K(1)ALELAAAGK	2	0.11851	3	112.834	0.000340388	96.1135	0.00153052	105.46	0.000865216	105.46_x000D_
A0A3B6C0M4	127	Xylose isomerase OS=Triticum aestivum OX=4565 PE=3 SV=1	---	MK(1)AHFEFMEK	3	0.1902	3	92.1118	0.000363897	91.9612	0.000366046	101.349	0.000232096	101.35_x000D_
A0A3B6C0M4	135	Xylose isomerase OS=Triticum aestivum OX=4565 PE=3 SV=1	---	AHFEFMEK(1)LGVER	3	-0.70997	3	96.0589	0.000251473	91.6203	0.000313149	101.532	0.000182387	101.53_x000D_
A0A3B6C0M4	62	Xylose isomerase OS=Triticum aestivum OX=4565 PE=3 SV=1	---	YEGPTSK(1)K	2	-0.034802	5	87.4761	0.000352446	11.1108	0.00020634	99.4417	0.00105515	99.442_x000D_
A0A3B6C101	38	EF1_GNE domain-containing protein OS=Triticum aestivum OX=4565 PE=3 SV=1	---	DDVK(1)VFAAVPVKPSAEFLNAAR	3	0.5332	4	62.1796	0.000143493	72.4552	8.31064e-05	81.1466	2.49252e-05	103.94_x000D_
A0A3B6C1S1	106	OSJNBb0067G11.11 protein(predicted) OS=Triticum aestivum OX=4565 PE=4 SV=1	---	RDDADLPAVAK(1)R	3	0.29732	6	88.0206	0.000574054	59.1551	3.18858e-05	78.3239	0.000714011	94.465_x000D_
A0A3B6C1S1	183	OSJNBb0067G11.11 protein(predicted) OS=Triticum aestivum OX=4565 PE=4 SV=1	---	K(1)WQQVVDFDDHLDDISK	3	-0.55654	3	104.881	4.34667e-05	148.441	9.04579e-09	139.884	1.68032e-08	139.88_x000D_
A0A3B6C1S1	151	OSJNBb0067G11.11 protein(predicted) OS=Triticum aestivum OX=4565 PE=4 SV=1	---	DSSK(1)SWR	2	0.42865	5	69.9844	0.049673	77.2825	0.0237705	99.375	0.0237705	99.375_x000D_
A0A3B6C1U7	119	TolB protein-related(predicted) OS=Triticum aestivum OX=4565 PE=4 SV=1	---	LYFVSAHEK(1)PDGWFR	3	-0.26141	3	86.4967	0.000442128	78.1909	0.000824861	89.9108	0.000284802	89.911_x000D_
A0A3B6C271	32	OBG-type G domain-containing protein OS=Triticum aestivum OX=4565 PE=4 SV=1	---	ATAHHLGLLK(1)AK	3	0.51404	4	69.8636	0.00156253	79.492	0.0009807	61.4803	0.00555393	61.48_x000D_
A0A3B6C271	322	OBG-type G domain-containing protein OS=Triticum aestivum OX=4565 PE=4 SV=1	---	YALVWGSSVK(0.977)HK(0.023)PQR	4	-0.079936	3	14.8821	0.00144211	16.3142	0.000175181	15.6285	0.000775781	78.814_x000D_
A0A3B6C2D5	306	MHD domain-containing protein OS=Triticum aestivum OX=4565 PE=3 SV=1	---	K(1)IVGGSEHTLR	3	0.1207	3	87.6673	0.000485157	54.6504	0.0109584	80.2447	0.00105183	80.245_x000D_
A0A3B6C2I9	80	Histone H3 OS=Triticum aestivum OX=4565 PE=3 SV=1	---	EIAHDFK(1)TDLR	3	-0.066271	3	57.1641	0.00885801	70.7284	0.00167137	83.0451	0.000787625	83.045_x000D_
A0A3B6C2K2	25	UMP-CMP kinase OS=Triticum aestivum OX=4565 PE=3 SV=1	---	EVVAENMLGDK(1)K	2	-0.6837	5	169.891	9.61477e-09	232.168	4.21709e-18	158.011	2.76515e-08	158.01_x000D_
A0A3B6C2K2	166	UMP-CMP kinase OS=Triticum aestivum OX=4565 PE=3 SV=1	---	IDAAK(1)PIPEVFEDVK	2	0.88206	6	6.32885	0.00107776	81.0104	0.00187782	59.5791	0.00956503	59.579_x000D_
A0A3B6C2K2	106	UMP-CMP kinase OS=Triticum aestivum OX=4565 PE=3 SV=1	---	NENDK(1)FLIDGFPR	2	-0.16579	5	115.826	6.25107e-05	138.97	2.16026e-07	98.3393	0.000601739	98.339_x000D_
A0A3B6C2L2	190	Stress-response A/B barrel domain-containing protein UP3(predicted) OS=Triticum aestivum OX=4565 PE=4 SV=1	---	VAAATK(1)DAGEASGAK	2	0.045702	3	177.88	2.73264e-12	138.186	1.65807e-07	157.577	6.90855e-09	157.58_x000D_
A0A3B6C2W5	116	Epimerase domain-containing protein OS=Triticum aestivum OX=4565 PE=4 SV=1	---	VIHTASVTAASPLK(1)EDGDGYK	3	-0.75888	4	80.3621	0.00011599	75.3343	1.20424e-10	86.7483	8.41485e-05	86.748_x000D_
A0A3B6C366	202	SUMO-activating enzyme subunit OS=Triticum aestivum OX=4565 PE=3 SV=1	---	LFGDK(1)NQDNDLNVHSK	3	0.011736	3	109.041	3.90667e-05	120.627	6.18385e-06	95.6617	0.000120979	95.662_x000D_
A0A3B6C3F5	129	Importin N-terminal domain-containing protein OS=Triticum aestivum OX=4565 PE=4 SV=1	---	AHLLAALQSDPPK(0.004)PIAK(0.996)K	3	0.036884	5	24.4331	3.94686e-06	12.8081	0.00459561	15.5839	0.00101577	67.685_x000D_
A0A3B6C3F5	731	Importin N-terminal domain-containing protein OS=Triticum aestivum OX=4565 PE=4 SV=1	---	LAVEK(1)GQAPGR	2	2.1331	5	130.006	7.87741e-06	122.691	1.47877e-05	118.278	1.89556e-05	118.28_x000D_
A0A3B6C3F5	541	Importin N-terminal domain-containing protein OS=Triticum aestivum OX=4565 PE=4 SV=1	---	AILMNATDK(1)SNR	2	2.1332	3	128.847	1.55654e-05	155.48	4.16295e-08	150.056	9.87487e-08	150.06_x000D_
A0A3B6C3F5	1065	Importin N-terminal domain-containing protein OS=Triticum aestivum OX=4565 PE=4 SV=1	---	MISVLK(1)R	2	-0.46884	5	135.865	0.0189966	138.848	0.0185204	154.095	0.0168191	154.09_x000D_
A0A3B6C3Q7	694	SEC7 domain-containing protein OS=Triticum aestivum OX=4565 PE=4 SV=1	---	MKDDLHAAK(1)TSK	3	0.41712	3	22.1188	0.0217886	33.3427	0.0111493	29.5705	0.0151741	47.774_x000D_
A0A3B6C3Q7	33	SEC7 domain-containing protein OS=Triticum aestivum OX=4565 PE=4 SV=1	---	LAFETK(1)HIK	3	-0.85225	3	64.6536	0.00731485	65.1572	0.00698788	72.3251	0.00376909	72.325_x000D_
A0A3B6C3Q7	239	SEC7 domain-containing protein OS=Triticum aestivum OX=4565 PE=4 SV=1	---	AVELEDGK(1)K	2	-0.86783	8	80.6884	0.0132986	82.2868	0.0122466	83.9477	0.0111535	83.948_x000D_
A0A3B6C3Q7	279	SEC7 domain-containing protein OS=Triticum aestivum OX=4565 PE=4 SV=1	---	EESDEVATK(1)TR	2	-0.58834	3	139.76	1.7385e-06	128.847	8.97234e-06	176.776	4.40768e-08	176.78_x000D_
A0A3B6C3Q7	705	SEC7 domain-containing protein OS=Triticum aestivum OX=4565 PE=4 SV=1	---	VRPEIEEK(1)GR	3	-0.89619	5	78.3416	0.00198707	74.3925	0.00168184	56.5476	0.00487726	70.942_x000D_
A0A3B6C3X9	123	V-type proton ATPase subunit H OS=Triticum aestivum OX=4565 PE=3 SV=1	---	GNWFVQEK(1)SCK	2	-2.5545	5	111.496	6.93744e-05	93.3452	0.000407625	125.72	1.19258e-05	125.72_x000D_
A0A3B6C3X9	262	V-type proton ATPase subunit H OS=Triticum aestivum OX=4565 PE=3 SV=1	---	LVDVVK(1)GSTK	2	0.95817	5	54.2593	0.0311436	89.1712	0.00164563	46.8438	0.04466	46.844_x000D_
A0A3B6C3X9	413	V-type proton ATPase subunit H OS=Triticum aestivum OX=4565 PE=3 SV=1	---	LVVADLK(1)AK	2	0.33439	4	62.4631	0.0236084	53.7511	0.0388911	63.2161	0.0222876	63.216_x000D_
A0A3B6C3X9	154	V-type proton ATPase subunit H OS=Triticum aestivum OX=4565 PE=3 SV=1	---	SK(1)LTSIHDVLK	3	0.039095	5	73.082	0.00150249	93.6229	0.000148937	71.0845	0.00164582	71.085_x000D_
A0A3B6C3X9	337	V-type proton ATPase subunit H OS=Triticum aestivum OX=4565 PE=3 SV=1	---	YK(1)QQVLLGHLDWSPMHK	4	-0.25503	4	79.8366	0.000323788	80.7384	0.000329034	71.6009	0.000528201	71.601_x000D_
A0A3B6C3X9	335	V-type proton ATPase subunit H OS=Triticum aestivum OX=4565 PE=3 SV=1	---	LSSFDK(1)YK	2	-3.6537	3	68.2235	0.0236833	69.5982	0.020956	68.2235	0.0236833	68.224_x000D_
A0A3B6C3X9	13	V-type proton ATPase subunit H OS=Triticum aestivum OX=4565 PE=3 SV=1	---	AELTTEQVLK(1)R	2	-1.0753	4	144.172	2.55252e-06	160.183	3.97168e-07	110.077	0.000176924	110.08_x000D_
A0A3B6C4D6	123	NADH dehydrogenase [ubiquinone] 1 alpha subcomplex subunit 6(predicted) OS=Triticum aestivum OX=4565 PE=4 SV=1	---	DQGSSEFLK(1)K	2	-1.5892	3	84.5074	0.00519012	82.4167	0.00615486	84.896	0.00264714	84.896_x000D_
A0A3B6C4U5	44	C2 domain-containing protein OS=Triticum aestivum OX=4565 PE=4 SV=1	---	VK(1)TSIQK	2	0.58418	3	86.095	0.033248	97.0933	0.0248784	97.0933	0.0248784	97.093_x000D_
A0A3B6C4X9	177	ATP-synt_DE_N domain-containing protein OS=Triticum aestivum OX=4565 PE=3 SV=1	---	GLAEFTAK(1)LGSASTDLEK	2	1.1115	4	214.457	5.4044e-26	180.622	2.28448e-16	214.496	5.38483e-26	214.5_x000D_
A0A3B6C521	36	40S ribosomal protein S12 OS=Triticum aestivum OX=4565 PE=3 SV=1	---	K(1)SSAHDGLVK	3	0.0022774	10	97.1627	0.0002712	44.6138	0.00440812	86.9232	0.000102898	110.84_x000D_
A0A3B6C521	75	40S ribosomal protein S12 OS=Triticum aestivum OX=4565 PE=3 SV=1	---	HAAQLCVLAEDCDQPDYVK(1)LVK	3	0.47651	9	153.356	2.82045e-22	205.682	4.11307e-29	162.324	1.76826e-15	162.32_x000D_
A0A3B6C521	95	40S ribosomal protein S12 OS=Triticum aestivum OX=4565 PE=3 SV=1	---	ALCAEHNVHLVTVPSAK(1)TLGEWAGLCK	4	0.024197	6	142.25	1.1172e-11	173.353	3.31691e-17	163.745	7.69454e-17	163.74_x000D_
A0A3B6C521	111	40S ribosomal protein S12 OS=Triticum aestivum OX=4565 PE=3 SV=1	---	IDSEGK(1)AR	2	0.20726	7	68.625	0.00910927	73.5727	0.00702511	75.0433	0.0179515	75.043_x000D_
A0A3B6C521	78	40S ribosomal protein S12 OS=Triticum aestivum OX=4565 PE=3 SV=1	---	LVK(1)ALCAEHNVHLVTVPSAK	4	0.40398	3	121.205	5.6847e-07	104.182	2.47306e-05	114.461	8.2387e-07	114.46_x000D_
A0A3B6C521	52	40S ribosomal protein S12 OS=Triticum aestivum OX=4565 PE=3 SV=1	---	EAAK(1)SIEK	2	-1.5651	3	80.2187	0.0506712	90.7088	0.00930777	60.5892	0.0392111	60.589_x000D_
A0A3B6C521	56	40S ribosomal protein S12 OS=Triticum aestivum OX=4565 PE=3 SV=1	---	SIEK(1)HAAQLCVLAEDCDQPDYVK	3	-1.1887	5	122.344	2.03593e-07	130.829	7.89818e-08	161.532	1.14339e-15	161.53_x000D_
A0A3B6C521	45	40S ribosomal protein S12 OS=Triticum aestivum OX=4565 PE=3 SV=1	---	SSAHDGLVK(1)GLR	3	0.15684	13	81.6249	0.000167726	111.855	3.84606e-05	85.8855	0.000594343	85.885_x000D_
A0A3B6C521	105	40S ribosomal protein S12 OS=Triticum aestivum OX=4565 PE=3 SV=1	---	TLGEWAGLCK(1)IDSEGK	2	-1.6454	6	251.277	4.7481e-36	105.809	6.06796e-30	121.722	2.45501e-36	260.08_x000D_
A0A3B6C534	92	40S ribosomal protein SA OS=Triticum aestivum OX=4565 PE=3 SV=1	---	AVLK(1)FAQYTGANAIAGR	3	-0.010569	5	91.789	9.27808e-05	112.338	5.25801e-18	153.795	3.94052e-09	153.79_x000D_
A0A3B6C534	60	40S ribosomal protein SA OS=Triticum aestivum OX=4565 PE=3 SV=1	---	TWEK(1)LQMAAR	2	-0.24973	10	152.675	2.39228e-05	152.675	2.39228e-05	166.657	5.18058e-06	166.66_x000D_
A0A3B6C534	169	40S ribosomal protein SA OS=Triticum aestivum OX=4565 PE=3 SV=1	---	YVDIGIPANNK(1)GK	2	-0.69483	5	107.088	0.000303338	78.3239	0.00267331	88.0206	0.00134083	88.021_x000D_
A0A3B6C534	138	40S ribosomal protein SA OS=Triticum aestivum OX=4565 PE=3 SV=1	---	TDHQPIK(1)ESALGNIPTIAFCDTDSPMR	3	0.60858	4	121.725	3.60766e-08	75.0184	4.82416e-05	130.705	1.66804e-11	137.03_x000D_
A0A3B6C571	94	Ribosomal_L18e/L15P domain-containing protein OS=Triticum aestivum OX=4565 PE=3 SV=1	---	AAEAGGDK(1)APVVDVSQFGYFK	2	-1.3994	8	74.4442	1.64867e-07	155.494	5.66625e-15	84.3274	0.000259997	84.327_x000D_
A0A3B6C571	86	Ribosomal_L18e/L15P domain-containing protein OS=Triticum aestivum OX=4565 PE=3 SV=1	---	LWSMVPAEK(1)AAEAGGDK	2	0.1551	5	101.783	0.000143599	101.055	0.000151398	102.085	0.000140362	102.08_x000D_
A0A3B6C579	32	Thioredoxin domain-containing protein OS=Triticum aestivum OX=4565 PE=4 SV=1	---	VIAPVFAEYAK(1)K	2	-0.60334	3	54.3425	0.0274695	53.0339	0.0484447	54.3425	0.0274695	54.343_x000D_
A0A3B6C5U5	290	PCI domain-containing protein OS=Triticum aestivum OX=4565 PE=4 SV=1	---	YVGPDVDAMK(1)AVADAYSK	2	0.34937	6	151.278	9.12451e-26	182.821	7.45578e-26	124.249	1.21425e-34	228.58_x000D_
A0A3B6C605	56	MFS domain-containing protein OS=Triticum aestivum OX=4565 PE=3 SV=1	---	K(1)FFPEVYDK	2	-0.34095	3	73.4995	0.0180298	91.5493	0.00615076	70.9415	0.0197132	70.942_x000D_
A0A3B6C650	281	Plasma membrane intrinsic protein(predicted) OS=Triticum aestivum OX=4565 PE=3 SV=1	---	AGAIK(1)ALGSFR	2	0.34266	4	75.8194	0.00352922	56.0867	0.0256047	48.9483	0.0366637	48.948_x000D_
A0A3B6C650	3	Plasma membrane intrinsic protein(predicted) OS=Triticum aestivum OX=4565 PE=3 SV=1	---	AK(1)DEVMETGGGGDFAAK	2	-0.83367	3	204.051	1.97895e-24	204.051	1.97895e-24	225.129	5.56962e-30	225.13_x000D_
A0A3B6C663	155	Aldo_ket_red domain-containing protein OS=Triticum aestivum OX=4565 PE=4 SV=1	---	LVEEGK(1)IK	2	-0.55434	3	60.9103	0.0385582	93.3738	0.00846952	52.9367	0.054776	52.937_x000D_
A0A3B6C663	148	Aldo_ket_red domain-containing protein OS=Triticum aestivum OX=4565 PE=4 SV=1	---	VPIEVTVGELK(1)K	2	0.2916	6	172.755	7.08035e-09	156.362	5.97075e-08	158.011	2.76515e-08	158.01_x000D_
A0A3B6C663	157	Aldo_ket_red domain-containing protein OS=Triticum aestivum OX=4565 PE=4 SV=1	---	IK(1)YIGLSEASASTIR	2	-0.6566	3	103.604	0.000270606	72.3155	0.00208124	115.801	3.29038e-05	115.8_x000D_
A0A3B6C663	220	Aldo_ket_red domain-containing protein OS=Triticum aestivum OX=4565 PE=4 SV=1	---	GFFSK(1)GAK	2	0.76444	3	55.5305	0.0495003	63.5651	0.0331584	75.1092	0.0179152	75.109_x000D_
A0A3B6C663	100	Aldo_ket_red domain-containing protein OS=Triticum aestivum OX=4565 PE=4 SV=1	---	FGISFADGK(1)R	2	-0.46563	4	90.827	0.00227409	117.706	0.00023658	82.4167	0.00615486	82.417_x000D_
A0A3B6C663	223	Aldo_ket_red domain-containing protein OS=Triticum aestivum OX=4565 PE=4 SV=1	---	GAK(1)LVDSLSDQDFR	2	-4.4298	4	91.812	0.00067571	60.5499	0.0123247	82.6513	0.00124897	82.651_x000D_
A0A3B6C691	205	Ras GTPase-activating protein-binding protein 1(predicted) OS=Triticum aestivum OX=4565 PE=4 SV=1	---	SYASIVK(1)VMK	2	-1.3181	3	86.8981	0.00221376	75.3872	0.00509076	86.8981	0.00221376	86.898_x000D_
A0A3B6C6A1	22	60S ribosomal protein L35-2(predicted) OS=Triticum aestivum OX=4565 PE=3 SV=1	---	AELQGQLK(1)DLK	2	0.92647	3	91.9612	0.000433415	105.652	0.000178281	125.97	1.16897e-05	125.97_x000D_
A0A3B6C6A1	14	60S ribosomal protein L35-2(predicted) OS=Triticum aestivum OX=4565 PE=3 SV=1	---	NK(1)AELQGQLK	2	0.28166	4	104.221	0.000516415	98.0402	0.000754734	105.397	0.000471101	105.4_x000D_
A0A3B6C6E8	74	SnRK1 gamma subunit(predicted) OS=Triticum aestivum OX=4565 PE=4 SV=1	---	NK(1)ILSAPIR	2	-0.057004	3	84.6146	0.00580368	66.5676	0.0164082	88.1769	0.00453379	88.177_x000D_
A0A3B6C6E8	359	SnRK1 gamma subunit(predicted) OS=Triticum aestivum OX=4565 PE=4 SV=1	---	HHLQEQHEASPLLHDVITCK(1)R	5	-0.48337	3	188.193	1.06741e-21	103.311	2.34394e-05	95.1952	4.08915e-05	95.195_x000D_
A0A3B6C6E8	375	SnRK1 gamma subunit(predicted) OS=Triticum aestivum OX=4565 PE=4 SV=1	---	LDSTK(1)IHR	3	0.77843	3	71.5012	0.00736672	69.5982	0.0077553	69.5982	0.0077553	69.598_x000D_
A0A3B6C6G0	152	40S ribosomal protein S8 OS=Triticum aestivum OX=4565 PE=3 SV=1	---	KDAAEGQESEVAAAATEEAK(1)K	3	0.89044	8	128.134	2.26698e-26	127.657	2.61528e-60	124.798	6.15531e-10	141.06_x000D_
A0A3B6C6G0	133	40S ribosomal protein S8 OS=Triticum aestivum OX=4565 PE=3 SV=1	---	K(1)DAAEGQESEVAAAATEEAK	2	-0.17158	5	244.216	9.44029e-36	127.582	3.9265e-07	273.509	1.7171e-51	273.51_x000D_
A0A3B6C7H1	122	"NADH dehydrogenase [ubiquinone] flavoprotein 1, mitochondrial OS=Triticum aestivum OX=4565 PE=3 SV=1"	---	GADWIVNEMK(1)K	2	-1.1853	4	73.4351	0.00736903	99.752	0.000532131	55.2612	0.049632	55.261_x000D_
A0A3B6C7H1	167	"NADH dehydrogenase [ubiquinone] flavoprotein 1, mitochondrial OS=Triticum aestivum OX=4565 PE=3 SV=1"	---	VSDGRPSYLVVNADESEPGTCK(1)DR	3	-0.029191	4	169.415	3.41903e-16	154.861	5.17652e-97	154.861	1.23542e-11	154.86_x000D_
A0A3B6C7H1	145	"NADH dehydrogenase [ubiquinone] flavoprotein 1, mitochondrial OS=Triticum aestivum OX=4565 PE=3 SV=1"	---	WSFMPK(1)VSDGR	2	-1.4103	6	104.593	0.000198023	86.9106	0.000189842	124.423	1.31516e-05	124.42_x000D_
A0A3B6C7H1	416	"NADH dehydrogenase [ubiquinone] flavoprotein 1, mitochondrial OS=Triticum aestivum OX=4565 PE=3 SV=1"	---	LSYFYK(1)HESCGQCTPCR	3	-1.1403	3	210.977	4.91006e-25	158.452	2.23351e-12	203.595	7.48254e-25	203.59_x000D_
A0A3B6C7H1	343	"NADH dehydrogenase [ubiquinone] flavoprotein 1, mitochondrial OS=Triticum aestivum OX=4565 PE=3 SV=1"	---	ELIEK(1)HCGGVR	3	-0.49584	3	43.8967	0.0207062	52.2469	0.0116771	61.3438	0.0064617	61.344_x000D_
A0A3B6C7X1	114	Uncharacterized RNA-binding protein C23E6.01c(predicted) OS=Triticum aestivum OX=4565 PE=4 SV=1	---	GAK(1)VIIDANTGR	2	-1.7489	3	67.9969	0.00634101	59.2273	0.0180039	59.2273	0.0180039	59.227_x000D_
A0A3B6C7X1	195	Uncharacterized RNA-binding protein C23E6.01c(predicted) OS=Triticum aestivum OX=4565 PE=4 SV=1	---	SFAK(1)YGDVASVK	2	-2.5966	4	86.2877	0.00154033	84.3649	0.0018543	80.3118	0.00251613	80.312_x000D_
A0A3B6C840	109	Aldose 1-epimerase OS=Triticum aestivum OX=4565 PE=3 SV=1	---	GFSK(1)VIWTVK	2	0.96563	4	70.4116	0.00633436	108.401	0.000355278	45.8289	0.0495746	45.829_x000D_
A0A3B6C840	34	Aldose 1-epimerase OS=Triticum aestivum OX=4565 PE=3 SV=1	---	MVGVYELK(1)R	2	-0.59686	3	80.7549	0.0132548	81.9504	0.012468	91.0872	0.0051387	91.087_x000D_
A0A3B6C840	335	Aldose 1-epimerase OS=Triticum aestivum OX=4565 PE=3 SV=1	---	PGQVYK(1)HDMR	3	-0.43361	3	69.7206	0.00240811	79.659	0.00148885	44.5638	0.0206136	44.564_x000D_
A0A3B6C851	3	14-3-3 protein OS=Triticum aestivum OX=4565 PE=3 SV=1	---	MAK(1)LAEQAER	2	0.50955	4	89.9003	0.0014634	104.824	0.000493189	112.834	0.000184375	112.83_x000D_
A0A3B6C874	302	ABC transporter B family member 19(predicted) OS=Triticum aestivum OX=4565 PE=4 SV=1	---	GLQLSGGQK(1)QR	2	0.33987	3	100.687	0.000270815	95.6181	0.000365269	66.2667	0.00983387	66.267_x000D_
A0A3B6C8B0	191	PHB domain-containing protein OS=Triticum aestivum OX=4565 PE=4 SV=1	---	K(1)QVAQQEAER	2	-0.20088	3	158.94	1.46808e-05	149.332	6.11299e-05	172.098	5.95746e-06	172.1_x000D_
A0A3B6C8B0	207	PHB domain-containing protein OS=Triticum aestivum OX=4565 PE=4 SV=1	---	FLVAK(1)AEQER	2	1.0117	3	99.2826	0.000706835	119.528	0.000122337	148.321	3.58902e-05	148.32_x000D_
A0A3B6C8G5	631	Amine oxidase OS=Triticum aestivum OX=4565 PE=3 SV=1	---	LHEGLATWVK(1)K	3	0.44918	3	65.2776	0.00447557	71.0303	0.0017553	64.1031	0.00519203	64.103_x000D_
A0A3B6C8X8	118	Glucose-6-phosphate 1-dehydrogenase OS=Triticum aestivum OX=4565 PE=3 SV=1	---	YVSGSYDSGEGFEK(1)LNK	2	-0.96408	6	142.739	1.45028e-24	238.122	2.30292e-30	228.488	4.72508e-30	228.49_x000D_
A0A3B6C8X8	484	Glucose-6-phosphate 1-dehydrogenase OS=Triticum aestivum OX=4565 PE=3 SV=1	---	GPK(1)EADELSEK	2	0.13916	4	136.376	2.0115e-06	174.892	6.34951e-08	129.343	8.50389e-06	129.34_x000D_
A0A3B6C8X8	472	Glucose-6-phosphate 1-dehydrogenase OS=Triticum aestivum OX=4565 PE=3 SV=1	---	LK(1)AVSYKPGSR	3	-0.023687	4	53.5101	0.00202233	55.4463	0.00167605	32.0599	0.0207026	46.069_x000D_
A0A3B6C8X8	375	Glucose-6-phosphate 1-dehydrogenase OS=Triticum aestivum OX=4565 PE=3 SV=1	---	DVPGDIFK(1)CK	2	-0.67417	10	57.5318	0.0121719	57.5318	0.0188103	66.0557	0.00715212	66.056_x000D_
A0A3B6C8X8	284	Glucose-6-phosphate 1-dehydrogenase OS=Triticum aestivum OX=4565 PE=3 SV=1	---	PVSLK(1)PEHIR	3	0.41422	3	48.9809	0.014667	117.022	4.82297e-05	78.1365	0.00162967	78.136_x000D_
A0A3B6C8Z7	118	Chitin-binding type-1 domain-containing protein OS=Triticum aestivum OX=4565 PE=4 SV=1	---	ANPNFGK(1)GR	2	-0.14679	3	72.8792	0.00998711	50.8046	0.0440599	66.6919	0.0161902	66.692_x000D_
A0A3B6C964	91	"Cytochrome b-c1 complex subunit Rieske, mitochondrial OS=Triticum aestivum OX=4565 PE=4 SV=1"	---	NPNSK(1)ILYDQYNHER	3	-1.3361	9	88.311	0.000358522	155.256	9.59438e-09	104.257	9.46788e-05	104.26_x000D_
A0A3B6C964	171	"Cytochrome b-c1 complex subunit Rieske, mitochondrial OS=Triticum aestivum OX=4565 PE=4 SV=1"	---	GK(1)PVFIR	2	0.020403	6	89.6734	0.0295998	89.6734	0.0295998	89.6734	0.0295998	89.673_x000D_
A0A3B6C964	184	"Cytochrome b-c1 complex subunit Rieske, mitochondrial OS=Triticum aestivum OX=4565 PE=4 SV=1"	---	TDDDIK(1)LANSVDVASLR	2	0.35352	3	160.431	5.49679e-12	145.915	2.87898e-08	163.184	4.74776e-12	163.18_x000D_
A0A3B6C9E7	106	Glutaredoxin domain-containing protein OS=Triticum aestivum OX=4565 PE=1 SV=1	---	HIGGCDDTIALNK(1)GGK	3	-1.2838	4	91.3065	0.000160849	124.515	4.651e-06	75.9604	0.000693815	75.96_x000D_
A0A3B6CA10	228	ATP-dependent Clp protease proteolytic subunit OS=Triticum aestivum OX=4565 PE=3 SV=1	---	IYAK(1)HTGQAIDR	3	0.21654	3	86.7722	0.000540759	74.9873	0.00125291	74.9873	0.00125291	74.987_x000D_
A0A3B6CA10	224	ATP-dependent Clp protease proteolytic subunit OS=Triticum aestivum OX=4565 PE=3 SV=1	---	LNK(1)IYAK	2	0.28327	4	79.116	0.0403632	81.2967	0.03814	82.305	0.037112	82.305_x000D_
A0A3B6CB61	21	Glutathione peroxidase OS=Triticum aestivum OX=4565 PE=3 SV=1	---	DASGK(1)DVDLSVYK	2	0.75778	5	105.992	0.000340749	154.719	4.10951e-08	93.0389	0.000141587	111.83_x000D_
A0A3B6CB61	16	Glutathione peroxidase OS=Triticum aestivum OX=4565 PE=3 SV=1	---	AAASSATSVHDFTVK(1)DASGK	3	-0.44267	3	143.566	5.25248e-10	129.195	3.18483e-07	129.195	3.18483e-07	129.2_x000D_
A0A3B6CB61	140	Glutathione peroxidase OS=Triticum aestivum OX=4565 PE=3 SV=1	---	FLVDK(1)EGHVVDR	3	0.41565	5	84.3649	0.00068623	80.3118	0.00093116	104.244	0.000114393	104.24_x000D_
A0A3B6CB61	29	Glutathione peroxidase OS=Triticum aestivum OX=4565 PE=3 SV=1	---	DVDLSVYK(1)GK	2	-3.2537	4	64.82	0.0141592	76.2278	0.00488067	55.3143	0.0294469	55.314_x000D_
A0A3B6CB66	74	AA_kinase domain-containing protein OS=Triticum aestivum OX=4565 PE=3 SV=1	---	TVVVK(1)YGGAAMK	2	1.5258	3	72.1522	0.0038485	85.8127	0.00161789	75.8194	0.00324968	75.819_x000D_
A0A3B6CB66	69	AA_kinase domain-containing protein OS=Triticum aestivum OX=4565 PE=3 SV=1	---	GK(1)TVVVK	2	-0.22348	3	71.3424	0.0482884	75.1893	0.0443665	78.3235	0.0411712	78.324_x000D_
A0A3B6CBD9	1149	OSIGBa0126B18.8 protein(predicted) OS=Triticum aestivum OX=4565 PE=4 SV=1	---	EAEVTDLK(1)EK	2	0.64204	5	106.618	0.000424002	102.524	0.000581878	89.1712	0.00164563	89.171_x000D_
A0A3B6CBD9	224	OSIGBa0126B18.8 protein(predicted) OS=Triticum aestivum OX=4565 PE=4 SV=1	---	EK(1)ETSEATLEK	2	0.34627	3	112.845	4.42486e-05	120.574	1.67876e-05	127.559	1.01892e-05	127.56_x000D_
A0A3B6CBJ4	339	La protein-like protein(predicted) OS=Triticum aestivum OX=4565 PE=4 SV=1	---	SLSENDK(1)EPVSR	2	-1.662	3	182.369	5.43438e-11	167.298	6.45092e-09	168.426	5.91018e-09	168.43_x000D_
A0A3B6CBJ4	309	La protein-like protein(predicted) OS=Triticum aestivum OX=4565 PE=4 SV=1	---	APENTDAK(1)EEK	2	-0.57716	3	110.977	7.90515e-05	164.129	1.74445e-07	78.7046	0.00296982	78.705_x000D_
A0A3B6CBJ4	227	La protein-like protein(predicted) OS=Triticum aestivum OX=4565 PE=4 SV=1	---	EFDAEMEAK(1)K	2	-0.23475	4	113.445	0.000296869	102.524	0.00107425	99.7879	0.00126898	99.788_x000D_
A0A3B6CBJ4	218	La protein-like protein(predicted) OS=Triticum aestivum OX=4565 PE=4 SV=1	---	K(1)EFDAEMEAK	2	0.76935	3	68.5154	0.0151685	71.1532	0.0113522	81.6763	0.00649648	81.676_x000D_
A0A3B6CBJ4	364	La protein-like protein(predicted) OS=Triticum aestivum OX=4565 PE=4 SV=1	---	YVDFSK(1)GDDSGYLR	2	-1.0686	4	110.438	2.37741e-05	153.809	4.42564e-08	146.959	1.10008e-07	146.96_x000D_
A0A3B6CBJ4	301	La protein-like protein(predicted) OS=Triticum aestivum OX=4565 PE=4 SV=1	---	ASEEK(1)APENTDAK	2	0.34702	3	124.452	3.61509e-05	133.159	9.54322e-06	118.73	5.36348e-05	118.73_x000D_
A0A3B6CBL2	139	Bet_v_1 domain-containing protein OS=Triticum aestivum OX=4565 PE=3 SV=1	---	AK(1)ESVTAIFK	2	0.3043	5	103.083	0.000560302	96.2294	0.000824549	118.278	0.00012632	118.28_x000D_
A0A3B6CBM0	375	UDP-N-acetylglucosamine diphosphorylase 2(predicted) OS=Triticum aestivum OX=4565 PE=4 SV=1	---	DSVYHLAQK(1)K	3	-0.46939	3	44.3175	0.0224025	68.657	0.00314554	55.0839	0.011741	55.084_x000D_
A0A3B6CBP3	101	Pectate_lyase_3 domain-containing protein OS=Triticum aestivum OX=4565 PE=4 SV=1	---	VYHVTDYGADPTGAADATAAIK(1)K	3	0.62186	3	96.8478	2.45556e-05	146.128	6.03072e-11	157.88	2.6385e-12	157.88_x000D_
A0A3B6CBV7	258	PPM-type phosphatase domain-containing protein OS=Triticum aestivum OX=4565 PE=4 SV=1	---	DPQAAAK(1)R	2	-0.62147	3	97.4306	0.00816828	114.281	0.00956905	103.872	0.0048067	103.87_x000D_
A0A3B6CBW7	777	Calcium-transporting ATPase OS=Triticum aestivum OX=4565 PE=3 SV=1	---	LLLVK(1)ALR	2	0.11069	3	101.643	0.00716268	101.284	0.00721943	101.643	0.00716268	101.64_x000D_
A0A3B6CC10	252	"alpha-1,2-Mannosidase OS=Triticum aestivum OX=4565 PE=3 SV=1"	---	YQLK(1)AENVIR	2	0.59173	3	123.792	0.000108748	151.216	2.79331e-05	121.603	0.000115725	121.6_x000D_
A0A3B6CC10	475	"alpha-1,2-Mannosidase OS=Triticum aestivum OX=4565 PE=3 SV=1"	---	DVNSGEK(1)DDK	2	-0.25481	3	101.295	0.000629239	92.611	0.000964058	115.574	0.00013494	115.57_x000D_
A0A3B6CC10	313	"alpha-1,2-Mannosidase OS=Triticum aestivum OX=4565 PE=3 SV=1"	---	TESVK(1)HYR	3	0.20557	3	61.9623	0.0134775	41.4482	0.0334585	61.9623	0.0134775	61.962_x000D_
A0A3B6CCA6	203	MFS domain-containing protein OS=Triticum aestivum OX=4565 PE=4 SV=1	---	LPEK(1)SSLSSFGK	2	-0.65739	3	93.3481	0.000602843	109.442	0.000168981	82.0687	0.00222924	82.069_x000D_
A0A3B6CCA6	211	MFS domain-containing protein OS=Triticum aestivum OX=4565 PE=4 SV=1	---	SSLSSFGK(1)K	2	0.63324	3	101.646	0.00458294	101.646	0.00229237	113.622	0.00114035	113.62_x000D_
A0A3B6CCF0	3	Aquaporin(predicted) OS=Triticum aestivum OX=4565 PE=3 SV=1	---	AK(1)DIEAAPPGGEYGAK	2	0.21908	4	56.1208	0.00416612	75.1433	0.00195147	75.1433	0.00195147	75.143_x000D_
A0A3B6CDP7	35	Epimerase domain-containing protein OS=Triticum aestivum OX=4565 PE=4 SV=1	---	GYAVK(1)TTVR	2	-0.66892	3	83.647	0.00614861	80.6884	0.0072033	68.8461	0.0124112	68.846_x000D_
A0A3B6CE10	284	"Beta-fructofuranosidase, insoluble isoenzyme 7(predicted) OS=Triticum aestivum OX=4565 PE=3 SV=1"	---	LDHGHLYASK(1)SFYDAR	4	-0.037515	4	46.1561	5.65078e-05	63.6823	0.00289995	63.6823	0.00289995	63.682_x000D_
A0A3B6CE10	329	"Beta-fructofuranosidase, insoluble isoenzyme 7(predicted) OS=Triticum aestivum OX=4565 PE=3 SV=1"	---	AIWLDADGK(1)R	2	1.0554	5	86.8816	0.00409462	77.5333	0.00840819	147.405	7.09084e-05	147.4_x000D_
A0A3B6CE10	242	"Beta-fructofuranosidase, insoluble isoenzyme 7(predicted) OS=Triticum aestivum OX=4565 PE=3 SV=1"	---	LTDFAK(1)EDHYMVGR	3	-0.40905	6	75.7641	2.83697e-06	112.423	5.6963e-08	87.0829	5.6963e-08	142.38_x000D_
A0A3B6CE13	327	TLDc domain-containing protein OS=Triticum aestivum OX=4565 PE=4 SV=1	---	SSLHGK(1)GLSR	3	0.14261	3	42.629	0.0240809	49.4481	0.014389	42.0835	0.0250585	42.083_x000D_
A0A3B6CE13	402	TLDc domain-containing protein OS=Triticum aestivum OX=4565 PE=4 SV=1	---	MLLPSGK(1)EK	2	-0.45596	3	71.4507	0.0104964	71.6136	0.0104383	79.1482	0.00775235	79.148_x000D_
A0A3B6CE27	464	Adenosylhomocysteinase OS=Triticum aestivum OX=4565 PE=3 SV=1	---	LTK(1)AQSEYISIPVEGPYK	3	-3.8048	3	223.106	9.98276e-27	233.791	8.75771e-35	65.2873	0.00171096	65.287_x000D_
A0A3B6CE50	464	Adenosylhomocysteinase OS=Triticum aestivum OX=4565 PE=3 SV=1	---	LTK(1)SQSDYISIPIEGPYKPAAYR	3	0.12998	11	188.002	1.11498e-22	201.863	2.01752e-29	230.867	4.37632e-39	245.92_x000D_
A0A3B6CE50	191	Adenosylhomocysteinase OS=Triticum aestivum OX=4565 PE=3 SV=1	---	TDASK(1)YR	2	-0.1395	11	128.566	0.0124201	138.242	0.00965722	145.045	0.00965722	145.04_x000D_
A0A3B6CE50	186	Adenosylhomocysteinase OS=Triticum aestivum OX=4565 PE=3 SV=1	---	DGLK(1)TDASK	2	2.4922	9	82.9137	0.00641004	93.3246	0.00313208	82.8305	0.00498967	86.898_x000D_
A0A3B6CE87	428	Serine hydroxymethyltransferase OS=Triticum aestivum OX=4565 PE=3 SV=1	---	EHGK(1)LLK	2	2.4681	4	77.0577	0.0424617	101.284	0.0228434	101.284	0.0228434	101.28_x000D_
A0A3B6CE87	441	Serine hydroxymethyltransferase OS=Triticum aestivum OX=4565 PE=3 SV=1	---	GLVNNK(1)DIENLK	2	0.6381	6	123.198	2.73336e-05	158.3	1.19431e-08	140.001	2.04625e-07	140_x000D_
A0A3B6CE87	435	Serine hydroxymethyltransferase OS=Triticum aestivum OX=4565 PE=3 SV=1	---	DFSK(1)GLVNNK	2	-1.5104	11	103.255	0.000128146	123.596	7.54316e-05	123.42	0.000109936	123.42_x000D_
A0A3B6CE87	327	Serine hydroxymethyltransferase OS=Triticum aestivum OX=4565 PE=3 SV=1	---	ANAVAVGK(1)YLMSK	2	0.52139	9	127.793	2.27366e-08	101.431	0.000495562	111.851	0.000186645	111.85_x000D_
A0A3B6CE87	359	Serine hydroxymethyltransferase OS=Triticum aestivum OX=4565 PE=3 SV=1	---	PLGLTGNK(1)VEK	2	1.4471	7	114.721	1.10054e-16	120.551	3.95355e-17	124.599	1.29851e-05	124.6_x000D_
A0A3B6CE87	183	Serine hydroxymethyltransferase OS=Triticum aestivum OX=4565 PE=3 SV=1	---	PK(1)LIICGGSAYPR	2	1.5232	9	111.116	1.82436e-06	103.761	0.000416814	82.6513	1.82436e-06	118.72_x000D_
A0A3B6CE87	332	Serine hydroxymethyltransferase OS=Triticum aestivum OX=4565 PE=3 SV=1	---	YLMSK(1)GYK	2	-1.9092	11	73.2482	0.018942	78.7702	0.0134476	98.5231	0.0134476	98.523_x000D_
A0A3B6CE87	176	Serine hydroxymethyltransferase OS=Triticum aestivum OX=4565 PE=3 SV=1	---	LEEK(1)AMDFRPK	3	0.28249	13	113.379	4.31473e-22	108.984	1.37288e-08	143.974	8.63845e-16	170.27_x000D_
A0A3B6CE87	447	Serine hydroxymethyltransferase OS=Triticum aestivum OX=4565 PE=3 SV=1	---	DIENLK(1)VEVEK	2	-0.92915	6	148.784	1.01051e-06	153.739	6.10752e-07	153.739	6.10752e-07	153.74_x000D_
A0A3B6CE87	172	Serine hydroxymethyltransferase OS=Triticum aestivum OX=4565 PE=3 SV=1	---	VSAANGYIDYDK(1)LEEK	2	0.67636	5	186.851	2.33551e-17	161.908	1.20503e-11	183.696	1.1547e-29	228.84_x000D_
A0A3B6CE87	431	Serine hydroxymethyltransferase OS=Triticum aestivum OX=4565 PE=3 SV=1	---	LLK(1)DFSK	2	-0.026525	4	84.5678	0.0348051	89.1423	0.0301414	89.1423	0.0301414	89.142_x000D_
A0A3B6CE87	362	Serine hydroxymethyltransferase OS=Triticum aestivum OX=4565 PE=3 SV=1	---	VEK(1)MCDLCSITLNK	2	-0.91492	7	196.178	1.53109e-15	150.37	7.72646e-08	203.271	7.89081e-19	203.27_x000D_
A0A3B6CE87	319	Serine hydroxymethyltransferase OS=Triticum aestivum OX=4565 PE=3 SV=1	---	QVK(1)ANAVAVGK	2	-0.03621	5	96.0088	0.000357989	73.4995	0.00397902	102.524	0.000236585	102.52_x000D_
A0A3B6CE87	145	Serine hydroxymethyltransferase OS=Triticum aestivum OX=4565 PE=3 SV=1	---	IMGLDLPSGGHLTHGYYTAGGK(1)K	4	0.13304	11	65.2071	7.7644e-11	101.747	1.51782e-05	109.847	5.32922e-06	109.85_x000D_
A0A3B6CE87	335	Serine hydroxymethyltransferase OS=Triticum aestivum OX=4565 PE=3 SV=1	---	GYK(1)MVTDGTDNHLVLWDLRPLGLTGNK	4	-0.17023	13	151.908	4.9459e-12	61.4882	1.00024e-16	119.45	9.7112e-17	160.67_x000D_
A0A3B6CED5	323	Glutamine synthetase OS=Triticum aestivum OX=4565 PE=3 SV=1	---	GK(1)GYLEDR	2	-0.87878	4	90.7088	0.00930777	106.599	0.00637945	83.9477	0.0130383	83.948_x000D_
A0A3B6CEP4	479	NADPH--cytochrome P450 reductase OS=Triticum aestivum OX=4565 PE=3 SV=1	---	FYSISSSPK(1)LAPSR	2	0.96281	3	126.705	2.2091e-05	84.7534	0.00159403	101.304	0.000408449	101.3_x000D_
A0A3B6CEP4	159	NADPH--cytochrome P450 reductase OS=Triticum aestivum OX=4565 PE=3 SV=1	---	FYK(1)WFTEGK	2	-1.4304	3	106.199	0.00212696	62.4631	0.0490883	130.656	0.0010302	130.66_x000D_
A0A3B6CEP4	665	NADPH--cytochrome P450 reductase OS=Triticum aestivum OX=4565 PE=3 SV=1	---	VLHTIVQK(1)QGSLDNSK	3	0.17587	3	120.205	6.35016e-06	125.356	4.31936e-06	99.7963	9.56662e-05	99.796_x000D_
A0A3B6CEP4	399	NADPH--cytochrome P450 reductase OS=Triticum aestivum OX=4565 PE=3 SV=1	---	YADLLNAPK(1)K	2	0.5606	3	119.528	0.000225855	115.781	0.000247902	107.788	0.000699545	107.79_x000D_
A0A3B6CEP4	105	NADPH--cytochrome P450 reductase OS=Triticum aestivum OX=4565 PE=3 SV=1	---	AMAEEAK(1)AR	2	0.42826	3	103.546	0.00233404	113.706	0.00154082	107.574	0.00201957	107.57_x000D_
A0A3B6CER0	172	Nuclease S1(predicted) OS=Triticum aestivum OX=4565 PE=4 SV=1	---	SNLHK(1)VWDSDVITEAMK	3	-0.68273	3	135.076	2.58143e-07	100.394	5.86521e-05	124.908	2.42182e-06	124.91_x000D_
A0A3B6CER0	262	Nuclease S1(predicted) OS=Triticum aestivum OX=4565 PE=4 SV=1	---	ALPVVQK(1)R	2	-0.41108	3	73.3237	0.0348934	71.3424	0.0369116	84.0975	0.0239185	84.097_x000D_
A0A3B6CF64	230	Fn3_like domain-containing protein OS=Triticum aestivum OX=4565 PE=4 SV=1	---	HYTAYDVDNWK(1)GVER	3	0.54281	3	94.4871	0.000176456	147.388	3.34532e-08	119.631	9.90335e-06	119.63_x000D_
A0A3B6CF64	422	Fn3_like domain-containing protein OS=Triticum aestivum OX=4565 PE=4 SV=1	---	NNGALPLSAK(1)SIK	2	0.093024	3	82.202	0.00214039	97.6896	0.000623899	80.7463	0.00234043	80.746_x000D_
A0A3B6CFS9	118	Superoxide dismutase OS=Triticum aestivum OX=4565 PE=3 SV=1	---	NLK(0.001)PISEGGGEAPHGK(0.999)LGWAIDEDFGSIEK	4	0.39033	3	27.3538	4.52623e-10	31.1895	2.51747e-08	27.372	6.8519e-10	118.97_x000D_
A0A3B6CFS9	214	Superoxide dismutase OS=Triticum aestivum OX=4565 PE=3 SV=1	---	VVNWK(1)YAGEEYEK	2	-1.6378	4	148.616	1.08889e-07	119.253	5.20365e-05	129.368	2.11264e-05	129.37_x000D_
A0A3B6CGE3	371	Carboxypeptidase OS=Triticum aestivum OX=4565 PE=3 SV=1	---	FLNLK(1)SVR	2	-1.0986	6	111.947	0.00553432	99.4417	0.00751059	99.4417	0.00751059	99.442_x000D_
A0A3B6CGE3	497	Carboxypeptidase OS=Triticum aestivum OX=4565 PE=3 SV=1	---	AALEMLK(1)R	2	0.12778	3	78.1916	0.0299346	74.3009	0.0338979	69.5982	0.0474727	69.598_x000D_
A0A3B6CGE3	454	Carboxypeptidase OS=Triticum aestivum OX=4565 PE=3 SV=1	---	AFVSSTEK(1)PFMVDGK	2	-0.66121	3	187.164	4.08248e-16	182.016	5.42201e-16	169.395	1.11538e-11	169.4_x000D_
A0A3B6CGE3	445	Carboxypeptidase OS=Triticum aestivum OX=4565 PE=3 SV=1	---	WVDSMEWSGK(1)K	2	-1.544	5	102.4	0.000441019	81.9197	0.00433201	111.63	0.000123484	111.63_x000D_
A0A3B6CGE3	344	Carboxypeptidase OS=Triticum aestivum OX=4565 PE=3 SV=1	---	LIIGSK(1)NYYDIR	2	-0.65398	3	69.0301	0.00361289	69.0301	0.0104297	78.3239	0.00134475	78.324_x000D_
A0A3B6CGW6	77	Protein kinase domain-containing protein OS=Triticum aestivum OX=4565 PE=4 SV=1	---	APNVVYK(1)GK	2	0.0067696	3	68.4559	0.0130957	50.4729	0.0446417	63.5339	0.0217301	63.534_x000D_
A0A3B6CH67	230	Oryzain alpha chain(predicted) OS=Triticum aestivum OX=4565 PE=3 SV=1	---	VVTIDGYEDVPVNSEK(1)SLQK	3	-0.0095022	9	161.992	3.80131e-14	120.077	1.73115e-07	148.361	2.68068e-35	231.21_x000D_
A0A3B6CH67	314	Oryzain alpha chain(predicted) OS=Triticum aestivum OX=4565 PE=3 SV=1	---	ASSGK(1)CGIAVEPSYPTK	2	-0.02523	4	52.3647	3.35163e-19	180.877	1.46802e-17	188.411	9.64669e-18	188.41_x000D_
A0A3B6CH67	119	Oryzain alpha chain(predicted) OS=Triticum aestivum OX=4565 PE=3 SV=1	---	K(1)GAVAAIK	2	0.90215	5	82.2787	0.0257712	82.2787	0.0257712	89.698	0.0182135	89.698_x000D_
A0A3B6CH67	214	Oryzain alpha chain(predicted) OS=Triticum aestivum OX=4565 PE=3 SV=1	---	NAK(1)VVTIDGYEDVPVNSEK	3	0.41595	8	50.4929	4.02109e-60	251.001	1.65352e-43	96.3792	1.54746e-36	246.9_x000D_
A0A3B6CH98	310	Peroxidase OS=Triticum aestivum OX=4565 PE=3 SV=1	---	MSNMDLLTGTK(1)GEIR	2	-1.9649	3	153.223	4.25849e-08	147.639	8.83428e-08	155.633	2.28386e-08	155.63_x000D_
A0A3B6CH98	218	Peroxidase OS=Triticum aestivum OX=4565 PE=3 SV=1	---	FKPVFDTNPAIDGK(1)FATSLR	3	-0.93862	4	71.4275	2.34958e-06	40.2304	0.013396	82.526	7.3941e-07	122.19_x000D_
A0A3B6CHB2	195	Glycerol kinase(predicted) OS=Triticum aestivum OX=4565 PE=4 SV=1	---	DRDGK(1)ELVGQHVTDCSNAAR	4	-0.46282	6	74.0293	0.000304413	69.2557	3.26443e-05	84.9747	7.92998e-07	126.84_x000D_
A0A3B6CHB9	281	Peroxidase OS=Triticum aestivum OX=4565 PE=3 SV=1	---	TTAAIVK(1)R	2	0.26756	9	110.12	0.0107504	114.281	0.00956905	117.399	0.00900305	117.4_x000D_
A0A3B6CHB9	287	Peroxidase OS=Triticum aestivum OX=4565 PE=3 SV=1	---	FAESK(1)DAFFGQFAR	2	1.3662	5	128.355	1.8291e-05	160.48	2.0466e-11	60.9367	0.0068905	60.937_x000D_
A0A3B6CHB9	300	Peroxidase OS=Triticum aestivum OX=4565 PE=3 SV=1	---	SMEK(1)LAR	2	0.11133	4	72.4922	0.0471163	75.2127	0.0443427	81.8902	0.0375349	81.89_x000D_
A0A3B6CHS6	386	Zinc finger protein ZPR1(predicted) OS=Triticum aestivum OX=4565 PE=4 SV=1	---	VHGFQLGDSTYEWK(1)K	3	0.87443	3	86.2142	0.000484274	114.31	1.38983e-05	91.812	0.000211576	91.812_x000D_
A0A3B6CIR4	27	Pyruvate kinase OS=Triticum aestivum OX=4565 PE=3 SV=1	---	TK(1)LVCTLGPASR	2	-3.2717	4	61.0665	0.0155579	101.431	0.000384946	64.1035	0.00143313	86.944_x000D_
A0A3B6CIR4	237	Pyruvate kinase OS=Triticum aestivum OX=4565 PE=3 SV=1	---	QLLGQHAK(1)R	3	-0.59753	3	40.7239	0.0317919	43.442	0.0268394	60.0191	0.00756151	60.019_x000D_
A0A3B6CIR4	221	Pyruvate kinase OS=Triticum aestivum OX=4565 PE=3 SV=1	---	K(1)GSDLVTVR	2	2.7352	5	135.859	0.00162022	95.4831	0.00264009	74.8486	0.00513539	97.813_x000D_
A0A3B6CIR4	417	Pyruvate kinase OS=Triticum aestivum OX=4565 PE=3 SV=1	---	LVAK(1)YRPR	3	-0.52333	4	69.9985	0.00946666	101.643	0.00327014	114.783	0.00234386	114.78_x000D_
A0A3B6CIR4	106	Pyruvate kinase OS=Triticum aestivum OX=4565 PE=3 SV=1	---	DGKPIK(1)LTK	3	0.08032	3	44.0872	0.0097926	41.5194	0.0150347	39.1439	0.0161781	55.721_x000D_
A0A3B6CIR4	66	Pyruvate kinase OS=Triticum aestivum OX=4565 PE=3 SV=1	---	FNFSHGTHEYHK(1)ETLDALR	4	-1.1035	4	94.2811	4.75659e-05	97.2709	4.05367e-05	103.901	2.49482e-05	103.9_x000D_
A0A3B6CIR4	100	Pyruvate kinase OS=Triticum aestivum OX=4565 PE=3 SV=1	---	TGFLK(1)DGK	2	-1.0173	7	53.089	0.00646572	22.346	0.00646572	15.4556	0.00448967	66.267_x000D_
A0A3B6CIR4	133	Pyruvate kinase OS=Triticum aestivum OX=4565 PE=3 SV=1	---	GDTNTISMSYK(1)K	2	-0.526	5	156.362	5.97075e-08	117.2	7.35339e-05	134.99	5.10991e-06	134.99_x000D_
A0A3B6CJE6	181	Peroxidase OS=Triticum aestivum OX=4565 PE=3 SV=1	---	NLDK(1)ADLVSLSGAHSFGIAHCSSFSDR	4	-1.5442	3	119.35	3.72109e-08	92.2584	3.5596e-06	84.3981	2.08478e-05	84.398_x000D_
A0A3B6CJF7	295	Peroxidase OS=Triticum aestivum OX=4565 PE=3 SV=1	---	SMTK(1)LASVPK	2	-0.12204	4	91.5493	0.00105125	91.5493	0.00105125	62.1662	0.0184273	62.166_x000D_
A0A3B6D421	410	Protein transport Sec24-like protein(predicted) OS=Triticum aestivum OX=4565 PE=4 SV=1	---	AYGTDK(1)EHILR	3	0.36962	3	118.278	7.01502e-06	99.2826	0.000109906	92.8661	0.000154156	92.866_x000D_
A0A3B6D4N2	95	DLH domain-containing protein OS=Triticum aestivum OX=4565 PE=4 SV=1	---	WLK(1)ENGSPK	2	-0.2937	3	81.9717	0.00674585	96.1429	0.00291205	79.1482	0.00775235	79.148_x000D_
A0A3B6D4V2	116	Eukaryotic translation initiation factor 3 subunit M OS=Triticum aestivum OX=4565 PE=3 SV=1	---	LTHQPGEK(1)PTLR	3	1.5635	3	46.0691	0.0147662	50.4595	0.010978	42.4694	0.0211631	42.469_x000D_
A0A3B6D590	163	Lipoyl-binding domain-containing protein OS=Triticum aestivum OX=4565 PE=4 SV=1	---	SAAPAETHVAPSEEAPQK(1)ESPPVK	3	0.25935	3	121.578	1.32091e-07	97.976	1.16692e-05	145.331	3.68526e-11	145.33_x000D_
A0A3B6D590	209	Lipoyl-binding domain-containing protein OS=Triticum aestivum OX=4565 PE=4 SV=1	---	TSPTEPQLPPK(1)ER	2	-1.1273	7	72.2094	0.000360459	104.696	0.000384944	106.55	0.000321711	106.55_x000D_
A0A3B6D590	262	Lipoyl-binding domain-containing protein OS=Triticum aestivum OX=4565 PE=4 SV=1	---	SDYKDEFVK(1)K	3	-0.089785	5	51.6987	0.00227488	61.8099	0.000816938	40.7304	0.00699082	64.103_x000D_
A0A3B6D5A7	66	Phosphoglycerate mutase-like protein(predicted) OS=Triticum aestivum OX=4565 PE=4 SV=1	---	EHVTK(1)SGLAK	3	0.72613	3	163.117	6.45184e-06	157.678	1.01708e-05	52.4897	0.0125787	52.49_x000D_
A0A3B6D5A7	150	Phosphoglycerate mutase-like protein(predicted) OS=Triticum aestivum OX=4565 PE=4 SV=1	---	SSITK(1)YR	2	0.38691	4	92.1869	0.0272609	113.696	0.0168163	125.252	0.0113202	125.25_x000D_
A0A3B6D5W5	371	Tr-type G domain-containing protein OS=Triticum aestivum OX=4565 PE=4 SV=1	---	VTGINLDEK(1)K	2	-0.59939	3	117.52	0.000237673	126.707	0.000183618	128.811	0.000171243	128.81_x000D_
A0A3B6D5W5	226	Tr-type G domain-containing protein OS=Triticum aestivum OX=4565 PE=4 SV=1	---	EHVLLAK(1)TLGVAK	3	0.42906	3	118.866	1.96958e-05	133.321	3.34783e-06	125.542	1.21459e-05	125.54_x000D_
A0A3B6D5W5	362	Tr-type G domain-containing protein OS=Triticum aestivum OX=4565 PE=4 SV=1	---	THVK(1)VTGINLDEK	3	0.16265	4	101.608	0.000181429	102.903	0.000165081	92.0388	0.000302214	92.039_x000D_
A0A3B6D5W5	506	Tr-type G domain-containing protein OS=Triticum aestivum OX=4565 PE=4 SV=1	---	TEGK(1)TIAVGK	2	1.0527	4	102.524	0.000581878	102.524	0.000581878	106.618	0.000424002	106.62_x000D_
A0A3B6D5Y5	173	Sulfotransferase OS=Triticum aestivum OX=4565 PE=3 SV=1	---	DPK(1)DTLVSR	2	1.3957	3	108.313	0.00196193	133.124	0.000957805	134.844	0.000907359	134.84_x000D_
A0A3B6D6A4	147	Glucose-6-phosphate 1-dehydrogenase OS=Triticum aestivum OX=4565 PE=3 SV=1	---	SK(1)MTDAELR	2	-0.46338	3	91.6583	0.00329274	67.2066	0.0152873	59.0674	0.0295651	59.067_x000D_
A0A3B6D6A4	159	Glucose-6-phosphate 1-dehydrogenase OS=Triticum aestivum OX=4565 PE=3 SV=1	---	DMVSK(1)TLTCR	2	0.035351	6	96.1713	0.000135433	106.4	0.000432438	108.47	9.74827e-05	108.47_x000D_
A0A3B6D6A4	512	Glucose-6-phosphate 1-dehydrogenase OS=Triticum aestivum OX=4565 PE=3 SV=1	---	YPK(1)EIPDAYER	2	0.17226	9	95.4173	0.000330887	97.9573	0.000321677	125.527	1.21085e-05	125.53_x000D_
A0A3B6D6A4	248	Glucose-6-phosphate 1-dehydrogenase OS=Triticum aestivum OX=4565 PE=3 SV=1	---	VIVEK(1)PFGR	2	0.12285	7	95.5016	0.00296212	74.9406	0.00925229	72.607	0.0100842	72.607_x000D_
A0A3B6D6A4	458	Glucose-6-phosphate 1-dehydrogenase OS=Triticum aestivum OX=4565 PE=3 SV=1	---	HVPGNLYK(1)GSFGTDLDR	3	0.66823	4	118.205	3.84812e-06	112.674	9.94378e-06	119.458	3.5815e-06	119.46_x000D_
A0A3B6D6A4	262	Glucose-6-phosphate 1-dehydrogenase OS=Triticum aestivum OX=4565 PE=3 SV=1	---	DSESSAALTK(1)GLK	2	2.6626	3	122.459	4.22395e-05	92.9062	0.000787042	61.0665	0.0135812	61.067_x000D_
A0A3B6D6A4	441	Glucose-6-phosphate 1-dehydrogenase OS=Triticum aestivum OX=4565 PE=3 SV=1	---	ALHTK(1)QAEIR	3	0.085467	4	98.2572	0.000276214	98.2572	0.000276214	74.8486	0.00193379	74.849_x000D_
A0A3B6D6A4	180	Glucose-6-phosphate 1-dehydrogenase OS=Triticum aestivum OX=4565 PE=3 SV=1	---	MEEFLK(1)R	2	-0.39171	5	114.783	0.0303569	107.594	0.0365165	117.934	0.028659	117.93_x000D_
A0A3B6D6A4	485	Glucose-6-phosphate 1-dehydrogenase OS=Triticum aestivum OX=4565 PE=3 SV=1	---	VQPDEGIYLK(1)INNK	2	0.21358	3	94.0899	0.000611572	69.2611	0.00392206	75.7641	0.00276924	75.764_x000D_
A0A3B6D6J5	53	PEROXIDASE_4 domain-containing protein OS=Triticum aestivum OX=4565 PE=3 SV=1	---	LAWHSAGTFDVATK(1)TGGPFGTMK	3	-2.4593	16	143.33	6.95814e-11	144.822	6.27022e-11	133.453	4.04549e-08	133.45_x000D_
A0A3B6D6J5	31	PEROXIDASE_4 domain-containing protein OS=Triticum aestivum OX=4565 PE=3 SV=1	---	GFIAEK(1)NCAPLMLR	2	-0.085335	7	186.131	3.83557e-15	214.812	3.71256e-19	199.964	6.62641e-16	199.96_x000D_
A0A3B6D6P1	342	Alpha-galactosidase OS=Triticum aestivum OX=4565 PE=3 SV=1	---	ILGQGK(1)GGCR	2	-0.045554	3	111.455	0.000237519	105.358	0.000472589	113.622	0.000153978	113.62_x000D_
A0A3B6D6P1	255	Alpha-galactosidase OS=Triticum aestivum OX=4565 PE=3 SV=1	---	SMTDIADK(1)NNK	2	-0.61826	3	135.795	2.40872e-06	89.266	0.00092213	105.134	0.000187945	105.13_x000D_
A0A3B6D6T0	198	Acyl-CoA dehydrogenase family member 10(predicted) OS=Triticum aestivum OX=4565 PE=4 SV=1	---	QYLHSTGEGK(1)PAR	3	-1.3593	3	48.5846	0.0103079	59.2273	0.00580435	73.9271	0.00121292	73.927_x000D_
A0A3B6D7B1	254	Peroxidase OS=Triticum aestivum OX=4565 PE=3 SV=1	---	NLMSQK(1)GLLHSDQVLINDGR	3	-1.231	7	146.128	5.04624e-10	132.142	2.14592e-07	145.767	5.19442e-10	145.77_x000D_
A0A3B6D7J8	274	Nop domain-containing protein OS=Triticum aestivum OX=4565 PE=4 SV=1	---	AQLYDYLK(1)SR	2	-0.609	4	60.2551	0.0215008	60.2551	0.0215008	66.2667	0.00323077	77.744_x000D_
A0A3B6D7J8	204	Nop domain-containing protein OS=Triticum aestivum OX=4565 PE=4 SV=1	---	IVADNIHYAK(1)AVK	3	-0.078962	4	60.1571	0.00541091	72.7049	0.00127508	67.5191	0.00229559	67.519_x000D_
A0A3B6D7J8	207	Nop domain-containing protein OS=Triticum aestivum OX=4565 PE=4 SV=1	---	AVK(1)MMGNR	2	2.8252	3	87.7543	0.010938	89.1423	0.0101721	69.9844	0.0207429	69.984_x000D_
A0A3B6D7J8	78	Nop domain-containing protein OS=Triticum aestivum OX=4565 PE=4 SV=1	---	FLQK(1)HCDGETLAVADSK	3	-0.080734	3	128.789	1.596e-06	151.412	5.97018e-09	173.87	6.81015e-13	173.87_x000D_
A0A3B6D7J8	419	Nop domain-containing protein OS=Triticum aestivum OX=4565 PE=4 SV=1	---	IEAYEK(1)DR	2	-0.30072	3	120.155	0.00460558	120.155	0.00460558	107.574	0.00622535	107.57_x000D_
A0A3B6D7J8	37	Nop domain-containing protein OS=Triticum aestivum OX=4565 PE=4 SV=1	---	DFASSDK(1)AR	2	-0.034361	4	89.0474	0.0042235	74.267	0.00949242	80.6884	0.0072033	80.688_x000D_
A0A3B6D7J8	399	Nop domain-containing protein OS=Triticum aestivum OX=4565 PE=4 SV=1	---	VLEGK(1)ELGR	2	-1.0275	4	68.657	0.012743	101.646	0.0024824	78.5564	0.00796331	78.556_x000D_
A0A3B6D7T9	161	Nop domain-containing protein OS=Triticum aestivum OX=4565 PE=4 SV=1	---	VK(1)FNVNR	2	-1.9015	3	82.3855	0.019612	66.9932	0.035657	88.6429	0.0160052	88.643_x000D_
A0A3B6D814	1031	WD_REPEATS_REGION domain-containing protein OS=Triticum aestivum OX=4565 PE=4 SV=1	---	ALGGAPAK(1)K	2	1.0524	3	58.9807	0.0548634	58.9807	0.0548634	60.9103	0.0486142	60.91_x000D_
A0A3B6D814	692	WD_REPEATS_REGION domain-containing protein OS=Triticum aestivum OX=4565 PE=4 SV=1	---	TITLALATGHK(1)R	3	0.54612	4	130.098	5.10291e-06	95.4772	0.000214777	111.63	4.33139e-05	111.63_x000D_
A0A3B6D814	1040	WD_REPEATS_REGION domain-containing protein OS=Triticum aestivum OX=4565 PE=4 SV=1	---	EIEDNSK(1)K	2	1.8351	4	69.6276	0.0386584	90.3698	0.0175291	87.1812	0.0207773	87.181_x000D_
A0A3B6D889	9	"Leucyl-tRNA synthetase, cytoplasmic(predicted) OS=Triticum aestivum OX=4565 PE=3 SV=1"	---	SSNTDGAK(1)SHAR	2	-0.63465	4	159.496	5.69614e-09	159.656	5.65316e-09	193.619	1.37014e-11	193.62_x000D_
A0A3B6D8B7	226	Amidase domain-containing protein OS=Triticum aestivum OX=4565 PE=4 SV=1	---	ILQSVK(1)VGK	2	-0.20674	3	95.6077	0.00295384	91.8667	0.00324591	102.067	0.00244953	102.07_x000D_
A0A3B6D8Q3	343	PUA domain-containing protein OS=Triticum aestivum OX=4565 PE=4 SV=1	---	K(1)WGLGPVALK	2	-0.59197	3	73.8866	0.0100909	85.3546	0.0047992	82.2607	0.00622683	82.261_x000D_
A0A3B6D8X6	143	Superkiller viralicidic activity 2-like 2(predicted) OS=Triticum aestivum OX=4565 PE=4 SV=1	---	ALSNQK(1)YR	2	-2.8075	3	133.116	0.00333092	101.284	0.00721943	119.173	0.00470207	119.17_x000D_
A0A3B6DA12	207	Ribosomal protein L19 OS=Triticum aestivum OX=4565 PE=3 SV=1	---	DHAPAPAAAAPAPAPAAAAPK(1)K	3	0.035707	3	78.554	0.00010274	86.5392	1.59948e-07	65.8874	0.00114961	65.887_x000D_
A0A3B6DAA8	333	Ricin B-like lectin R40G2(predicted) OS=Triticum aestivum OX=4565 PE=4 SV=1	---	AHGGVHDGTEVVLWK(1)WCEGDNQR	4	-0.5335	3	100.282	1.64106e-05	112.144	2.4551e-06	50.202	0.00476344	50.202_x000D_
A0A3B6DAA8	204	Ricin B-like lectin R40G2(predicted) OS=Triticum aestivum OX=4565 PE=4 SV=1	---	VFCK(1)AGEDYSLTAR	2	0.81514	4	156.243	2.08921e-08	95.1953	0.000580445	111.831	0.000112037	111.83_x000D_
A0A3B6DAA8	57	Ricin B-like lectin R40G2(predicted) OS=Triticum aestivum OX=4565 PE=4 SV=1	---	DETQHWLK(1)DMR	3	-0.10566	10	61.1103	7.93492e-06	54.7718	0.0102295	136.275	7.4744e-07	136.27_x000D_
A0A3B6DAA8	234	Ricin B-like lectin R40G2(predicted) OS=Triticum aestivum OX=4565 PE=4 SV=1	---	DDYQHWIK(1)DMR	2	-1.1448	5	97.2993	0.000123583	133.159	4.89935e-06	161.255	2.04076e-07	161.25_x000D_
A0A3B6DAA8	273	Ricin B-like lectin R40G2(predicted) OS=Triticum aestivum OX=4565 PE=4 SV=1	---	HSTGQGHPVK(1)LVPYNPAYQDESVLWTESR	4	-0.28563	9	133.401	1.34662e-10	138.606	4.25663e-13	149.521	1.91128e-13	149.52_x000D_
A0A3B6DAA8	263	Ricin B-like lectin R40G2(predicted) OS=Triticum aestivum OX=4565 PE=4 SV=1	---	VTGECIK(1)HSTGQGHPVK	4	-1.387	3	48.423	0.00718096	69.3307	0.000601535	51.4954	0.00621412	51.495_x000D_
A0A3B6DAA8	119	Ricin B-like lectin R40G2(predicted) OS=Triticum aestivum OX=4565 PE=4 SV=1	---	DVGK(1)GFR	2	-0.19239	10	72.1384	0.0332568	71.7148	0.0451557	76.0346	0.042677	76.847_x000D_
A0A3B6DAA8	49	Ricin B-like lectin R40G2(predicted) OS=Triticum aestivum OX=4565 PE=4 SV=1	---	DGEVVLAPVNPK(1)DETQHWLK	3	-0.59989	3	119.377	7.19627e-07	64.2655	0.000347361	166.603	2.86091e-14	166.6_x000D_
A0A3B6DAA8	96	Ricin B-like lectin R40G2(predicted) OS=Triticum aestivum OX=4565 PE=4 SV=1	---	HSIGQSHPVK(1)LVPFNPAYEDASVLWTESK	4	-1.3285	3	249.956	2.29127e-55	193.229	3.71594e-25	101.391	3.49218e-08	101.39_x000D_
A0A3B6DAC5	447	Cellulose synthase OS=Triticum aestivum OX=4565 PE=3 SV=1	---	INALVSK(1)ALK	2	-0.43365	3	75.8194	0.00498274	64.1031	0.0153122	70.9415	0.00620191	70.942_x000D_
A0A3B6DAJ7	44	Peroxidase OS=Triticum aestivum OX=4565 PE=3 SV=1	---	ALATIK(1)SAVTAAVR	2	0.20849	3	54.8118	0.0243737	103.296	0.000352346	67.8459	0.0055804	67.846_x000D_
A0A3B6DAU6	70	Ribosomal_S13_N domain-containing protein OS=Triticum aestivum OX=4565 PE=3 SV=1	---	AVTGAK(1)IVR	2	0.34325	3	65.2243	0.0187646	65.2243	0.0187646	76.0641	0.00885179	76.064_x000D_
A0A3B6DB70	147	EF1_GNE domain-containing protein OS=Triticum aestivum OX=4565 PE=3 SV=1	---	K(1)LEEAVR	2	-0.6845	3	89.2957	0.0553575	93.5608	0.0490968	109.357	0.0349358	109.36_x000D_
A0A3B6DB70	146	EF1_GNE domain-containing protein OS=Triticum aestivum OX=4565 PE=3 SV=1	---	SSVLMDIKPWDDETDMK(1)K	3	0.043695	7	83.3616	3.38522e-10	54.1414	0.000186478	70.8638	7.41699e-07	129.11_x000D_
A0A3B6DB70	15	EF1_GNE domain-containing protein OS=Triticum aestivum OX=4565 PE=3 SV=1	---	AVTFSDLHTADGLK(1)ALEAHLAGK	4	0.072078	7	139.947	7.54865e-11	156.872	6.31549e-12	135.982	2.94204e-09	135.98_x000D_
A0A3B6DB70	38	EF1_GNE domain-containing protein OS=Triticum aestivum OX=4565 PE=3 SV=1	---	DDVK(1)VFAAVPVKPSAEFPNAAR	3	-2.2549	9	63.9616	9.2345e-05	96.9497	4.87635e-07	92.4203	4.94604e-07	116.74_x000D_
A0A3B6DB70	34	EF1_GNE domain-containing protein OS=Triticum aestivum OX=4565 PE=3 SV=1	---	TYISGDGITK(1)DDVK	2	4.3712	6	104.549	0.000317068	81.6316	0.000957285	82.6513	0.00186884	82.651_x000D_
A0A3B6DB70	46	EF1_GNE domain-containing protein OS=Triticum aestivum OX=4565 PE=3 SV=1	---	VFAAVPVK(1)PSAEFPNAAR	2	1.2212	6	62.4688	8.4809e-07	109.041	3.91482e-05	116.956	4.39834e-06	116.96_x000D_
A0A3B6DB70	24	EF1_GNE domain-containing protein OS=Triticum aestivum OX=4565 PE=3 SV=1	---	ALEAHLAGK(1)TYISGDGITK	2	-0.1671	9	132.791	2.16494e-07	84.6891	3.91815e-06	138.66	1.06163e-10	138.66_x000D_
A0A3B6DB95	127	Calcium-dependent protein kinase(predicted) OS=Triticum aestivum OX=4565 PE=3 SV=1	---	ADK(1)EDIR	2	-0.2648	4	97.0933	0.0248784	71.8775	0.0305656	84.2272	0.0351523	84.227_x000D_
A0A3B6DB95	178	Calcium-dependent protein kinase(predicted) OS=Triticum aestivum OX=4565 PE=3 SV=1	---	IIAK(1)GHYSER	3	-0.45723	3	72.2004	0.00217874	62.4662	0.00664093	60.2551	0.00795693	60.255_x000D_
A0A3B6DB95	383	Calcium-dependent protein kinase(predicted) OS=Triticum aestivum OX=4565 PE=3 SV=1	---	LGSK(1)LSEAEVK	2	1.3011	4	103.462	0.000219105	63.0912	0.0147534	87.7194	0.001222	87.719_x000D_
A0A3B6DB95	292	Calcium-dependent protein kinase(predicted) OS=Triticum aestivum OX=4565 PE=3 SV=1	---	MLAQDPK(1)K	2	0.58513	7	127.565	0.00715737	67.8972	0.00302854	119.173	0.0014184	119.17_x000D_
A0A3B6DB95	89	Calcium-dependent protein kinase(predicted) OS=Triticum aestivum OX=4565 PE=3 SV=1	---	SVYSLGK(1)ELGR	2	0.25457	6	114.862	2.21826e-05	78.5482	0.00300016	104.07	0.000207768	104.07_x000D_
A0A3B6DBF7	146	Uncharacterized RNA-binding protein C23E6.01c(predicted) OS=Triticum aestivum OX=4565 PE=4 SV=1	---	NK(1)HTGQPEGYGFIEFQSR	3	0.22993	4	100.282	3.68307e-05	132.735	2.9504e-07	164.971	1.18774e-13	164.97_x000D_
A0A3B6DBF7	196	Uncharacterized RNA-binding protein C23E6.01c(predicted) OS=Triticum aestivum OX=4565 PE=4 SV=1	---	LNWASCSAGDK(1)R	2	-0.7543	3	149.693	1.89358e-07	147.327	2.3536e-07	110.15	0.000276732	110.15_x000D_
A0A3B6DBK0	543	Pyruvate kinase OS=Triticum aestivum OX=4565 PE=3 SV=1	---	TFSLLK(1)AR	2	0.17332	3	91.8534	0.0087098	80.4381	0.0149748	102.514	0.00702511	102.51_x000D_
A0A3B6DBW8	366	FAD-binding PCMH-type domain-containing protein OS=Triticum aestivum OX=4565 PE=3 SV=1	---	AK(1)SDHVQEPIPR	3	-0.099764	3	82.7744	0.000782342	126.832	7.31397e-06	84.7337	0.000663944	84.734_x000D_
A0A3B6DBW8	458	FAD-binding PCMH-type domain-containing protein OS=Triticum aestivum OX=4565 PE=3 SV=1	---	EMEPYVSK(1)NPR	2	-1.0705	3	115.287	2.1782e-05	110.077	9.58324e-05	129.819	8.05434e-06	129.82_x000D_
A0A3B6DC18	833	Ubiquitin carboxyl-terminal hydrolase 13(predicted) OS=Triticum aestivum OX=4565 PE=3 SV=1	---	PQPIK(1)YR	2	0.58727	3	111.278	0.0179903	86.8662	0.0324619	90.9856	0.0282621	90.986_x000D_
A0A3B6DC18	916	Ubiquitin carboxyl-terminal hydrolase 13(predicted) OS=Triticum aestivum OX=4565 PE=3 SV=1	---	LLEVFYHK(1)IYK	3	0.46519	3	68.5357	0.00233836	68.5357	0.00233836	77.7442	0.00116797	77.744_x000D_
A0A3B6DC18	344	Ubiquitin carboxyl-terminal hydrolase 13(predicted) OS=Triticum aestivum OX=4565 PE=3 SV=1	---	YHAEQHGLQDAK(1)K	3	0.3202	5	95.2645	0.000278238	94.6731	0.000286179	45.9924	0.000251266	97.273_x000D_
A0A3B6DC18	162	Ubiquitin carboxyl-terminal hydrolase 13(predicted) OS=Triticum aestivum OX=4565 PE=3 SV=1	---	K(1)ETGYVGLK	2	0.34813	3	85.3546	0.0102276	76.9431	0.0157634	89.6786	0.0073819	89.679_x000D_
A0A3B6DC18	694	Ubiquitin carboxyl-terminal hydrolase 13(predicted) OS=Triticum aestivum OX=4565 PE=3 SV=1	---	PQDILPK(1)LR	2	-1.5195	4	70.6796	0.00170009	44.132	0.0203101	57.785	0.000340896	94.09_x000D_
A0A3B6DC18	992	Ubiquitin carboxyl-terminal hydrolase 13(predicted) OS=Triticum aestivum OX=4565 PE=3 SV=1	---	EDETLSSIK(1)ER	2	-1.546	4	136.957	1.9647e-06	138.626	1.82998e-06	151.976	7.52961e-07	151.98_x000D_
A0A3B6DC18	1008	Ubiquitin carboxyl-terminal hydrolase 13(predicted) OS=Triticum aestivum OX=4565 PE=3 SV=1	---	VSDEDFSK(1)WK	2	-0.23574	3	45.653	0.0504266	102.524	0.000581878	123.792	0.000108748	123.79_x000D_
A0A3B6DC18	231	Ubiquitin carboxyl-terminal hydrolase 13(predicted) OS=Triticum aestivum OX=4565 PE=3 SV=1	---	LQYNDSSVSTK(1)ELTK	2	0.47319	3	147.639	8.83428e-08	166.904	1.36257e-11	159.136	2.13351e-11	159.14_x000D_
A0A3B6DCQ5	50	TPR domain containing protein(predicted) OS=Triticum aestivum OX=4565 PE=4 SV=1	---	AEELFDK(1)GSK	2	1.7058	3	69.7206	0.00650706	102.531	0.000581596	69.7206	0.00650706	69.721_x000D_
A0A3B6DCQ5	207	TPR domain containing protein(predicted) OS=Triticum aestivum OX=4565 PE=4 SV=1	---	NPDNTMEK(1)VK	2	-3.6824	3	121.608	0.000115711	172.56	3.06101e-06	126.026	0.000101631	126.03_x000D_
A0A3B6DCS5	128	Ribosomal_L18e/L15P domain-containing protein OS=Triticum aestivum OX=4565 PE=3 SV=1	---	LISK(1)IAEK	2	-1.1031	5	87.6395	0.0110013	80.4546	0.0149657	86.6702	0.0115361	86.67_x000D_
A0A3B6DCS5	63	Ribosomal_L18e/L15P domain-containing protein OS=Triticum aestivum OX=4565 PE=3 SV=1	---	YFHK(1)LSNR	3	0.31851	7	99.4417	0.00277949	123.72	0.00157464	127.462	0.00143848	127.46_x000D_
A0A3B6DCS5	94	Ribosomal_L18e/L15P domain-containing protein OS=Triticum aestivum OX=4565 PE=3 SV=1	---	AAEAGGDK(1)APVVDVSQFGYFK	2	-1.3994	8	74.4442	1.64867e-07	155.494	5.66625e-15	84.3274	0.000259997	84.327_x000D_
A0A3B6DCS5	122	Ribosomal_L18e/L15P domain-containing protein OS=Triticum aestivum OX=4565 PE=3 SV=1	---	PIVVK(1)AK	2	-0.087803	11	44.2519	0.00129198	42.0146	0.00173712	68.4847	0.00173712	70.089_x000D_
A0A3B6DCS5	111	Ribosomal_L18e/L15P domain-containing protein OS=Triticum aestivum OX=4565 PE=3 SV=1	---	VLGK(1)GMLPEKPIVVK	2	-1.2303	6	40.6903	0.000822009	48.0535	0.00118102	78.7208	1.56255e-05	135.23_x000D_
A0A3B6DCS5	47	Ribosomal_L18e/L15P domain-containing protein OS=Triticum aestivum OX=4565 PE=3 SV=1	---	ILFDK(1)YHPGYFGK	2	-2.2526	6	78.3239	0.000989327	69.0301	0.00165621	129.772	1.98934e-05	129.77_x000D_
A0A3B6DCS5	117	Ribosomal_L18e/L15P domain-containing protein OS=Triticum aestivum OX=4565 PE=3 SV=1	---	GMLPEK(1)PIVVK	2	0.097985	6	69.6716	0.00472118	61.3438	0.0174605	79.2014	0.0028735	79.201_x000D_
A0A3B6DCS5	86	Ribosomal_L18e/L15P domain-containing protein OS=Triticum aestivum OX=4565 PE=3 SV=1	---	LWSMVPSDK(1)AAEAGGDK	2	-0.89458	6	120.627	9.00566e-06	93.2257	0.000235309	110.558	4.95438e-05	110.56_x000D_
A0A3B6DCS5	55	Ribosomal_L18e/L15P domain-containing protein OS=Triticum aestivum OX=4565 PE=3 SV=1	---	YHPGYFGK(1)VGMR	3	0.20368	10	96.1135	0.000195508	53.2374	0.000195508	63.6941	0.000194931	96.171_x000D_
A0A3B6DD06	310	Putative membrane protein(predicted) OS=Triticum aestivum OX=4565 PE=4 SV=1	---	STLSEK(1)QQR	2	-0.30269	3	137.13	0.000845637	138.396	0.000815773	164.955	0.000252708	164.96_x000D_
A0A3B6DD50	206	Acyl-[acyl-carrier-protein] desaturase OS=Triticum aestivum OX=4565 PE=3 SV=1	---	HAK(1)QFGDLK	2	0.37415	3	125.682	0.00117606	130.982	0.00102062	148.914	0.000567508	148.91_x000D_
A0A3B6DE42	149	Usp domain-containing protein OS=Triticum aestivum OX=4565 PE=4 SV=1	---	IPYK(1)IHIVK	3	-0.38355	3	65.2243	0.00694432	76.0641	0.00327583	76.0641	0.00327583	76.064_x000D_
A0A3B6DE42	154	Usp domain-containing protein OS=Triticum aestivum OX=4565 PE=4 SV=1	---	IHIVK(1)DHDMK	3	0.056208	7	90.0503	0.000527692	78.3416	0.00104031	97.8134	0.000282545	97.813_x000D_
A0A3B6DE43	160	Ribosomal_L18_c domain-containing protein OS=Triticum aestivum OX=4565 PE=3 SV=1	---	VFGALK(1)GALDGGLDIPHSDKR	4	0.02999	18	110.352	1.00727e-19	118.847	3.16264e-36	127.365	1.35124e-19	182.22_x000D_
A0A3B6DE43	193	Ribosomal_L18_c domain-containing protein OS=Triticum aestivum OX=4565 PE=3 SV=1	---	K(1)YIYGGHVADYMK	3	-1.975	6	89.2306	0.000462495	92.9393	0.000309464	66.9887	0.00085002	82.069_x000D_
A0A3B6DE43	48	Ribosomal_L18_c domain-containing protein OS=Triticum aestivum OX=4565 PE=3 SV=1	---	YNTPK(1)YR	2	0.14378	5	128.566	0.0124201	130.765	0.0117782	158.084	0.00886915	158.08_x000D_
A0A3B6DE43	184	Ribosomal_L18_c domain-containing protein OS=Triticum aestivum OX=4565 PE=3 SV=1	---	DEK(1)QLDAEIHR	3	0.16675	8	55.2612	0.00140817	55.2612	0.00101776	60.1571	1.12861e-05	123.28_x000D_
A0A3B6DE43	205	Ribosomal_L18_c domain-containing protein OS=Triticum aestivum OX=4565 PE=3 SV=1	---	YIYGGHVADYMK(1)SLADEEPEK	3	-1.6231	5	124.202	3.21466e-07	142.431	1.35101e-10	151.866	2.91285e-15	159.06_x000D_
A0A3B6DE43	174	Ribosomal_L18_c domain-containing protein OS=Triticum aestivum OX=4565 PE=3 SV=1	---	GALDGGLDIPHSDK(1)R	2	0.45096	5	57.9727	0.0067645	52.5991	0.00929983	71.6009	0.00159511	71.601_x000D_
A0A3B6DE43	214	Ribosomal_L18_c domain-containing protein OS=Triticum aestivum OX=4565 PE=3 SV=1	---	SLADEEPEK(1)YQSHFSEYIK	3	-0.45072	3	80.1418	0.000183269	105.203	2.47006e-05	151.948	4.40043e-10	151.95_x000D_
A0A3B6DE43	43	Ribosomal_L18_c domain-containing protein OS=Triticum aestivum OX=4565 PE=3 SV=1	---	NK(1)YNTPK	2	0.046883	4	89.0462	0.0302393	101.643	0.022669	109.012	0.0190906	109.01_x000D_
A0A3B6DE43	5	Ribosomal_L18_c domain-containing protein OS=Triticum aestivum OX=4565 PE=3 SV=1	---	VFVK(1)NQK	2	-0.3065	6	109.704	0.0187549	111.687	0.0177917	106.761	0.0201839	106.76_x000D_
A0A3B6DE44	448	DNA primase large subunit OS=Triticum aestivum OX=4565 PE=4 SV=1	---	VLQAK(1)VS	2	0.57839	7	86.0864	0.0332568	86.0864	0.0332568	86.0864	0.0332568	86.086_x000D_
A0A3B6DE95	109	Transmembrane CLPTM1 family protein(predicted) OS=Triticum aestivum OX=4565 PE=4 SV=1	---	K(1)SLLGDSDESEEK	2	1.224	3	178.669	3.78922e-12	145.493	2.65063e-07	104.091	0.00074877	104.09_x000D_
A0A3B6DE95	433	Transmembrane CLPTM1 family protein(predicted) OS=Triticum aestivum OX=4565 PE=4 SV=1	---	LK(1)SVAHMPWR	3	-0.57775	3	72.2004	0.00217874	97.4716	0.000287423	93.5609	0.000343221	93.561_x000D_
A0A3B6DER4	238	PPM-type phosphatase domain-containing protein OS=Triticum aestivum OX=4565 PE=4 SV=1	---	QLVAEAVK(1)R	2	-0.39541	3	79.9855	0.0137611	59.0674	0.0545824	63.4265	0.0404653	63.426_x000D_
A0A3B6DF54	372	Integral membrane single C2 domain protein(predicted) OS=Triticum aestivum OX=4565 PE=4 SV=1	---	LMQSVDSLK(1)IK	2	1.6943	3	117.091	2.00773e-05	63.9438	0.0134325	103.909	0.00021076	103.91_x000D_
A0A3B6DFE2	8	Small nuclear ribonucleoprotein-associated protein OS=Triticum aestivum OX=4565 PE=3 SV=1	---	GSK(1)MLQFVNYR	2	0.48514	3	59.8396	0.0197907	55.7541	0.0375522	51.7271	0.0323588	51.727_x000D_
A0A3B6DFJ1	106	PCI domain-containing protein OS=Triticum aestivum OX=4565 PE=4 SV=1	---	EAHLAK(1)SLYFIR	3	0.4341	3	162.26	3.28106e-09	156.581	1.11169e-08	141.711	6.90632e-08	141.71_x000D_
A0A3B6DFK7	120	Histone H3 OS=Triticum aestivum OX=4565 PE=3 SV=1	---	VTIMPK(1)DIQLAR	2	-0.36176	24	103.439	0.000330799	103.462	0.000330203	85.5541	8.65869e-05	112.5_x000D_
A0A3B6DFK7	77	Histone H3 OS=Triticum aestivum OX=4565 PE=3 SV=1	---	EIAQDFK(1)TDLR	2	0.30183	22	158.563	2.31825e-07	145.275	1.23951e-06	111.63	8.75534e-07	150.46_x000D_
A0A3B6DFK7	54	Histone H3 OS=Triticum aestivum OX=4565 PE=3 SV=1	---	YQK(1)STELLIR	2	0.75195	17	61.2126	7.18742e-06	153.97	9.94461e-06	124.669	7.25746e-08	165.63_x000D_
A0A3B6DH12	327	Sucrose synthase OS=Triticum aestivum OX=4565 PE=3 SV=1	---	IK(1)LQGLHITPK	3	0.88333	3	53.6003	0.0109012	57.4014	0.00872198	84.8205	0.000660234	84.821_x000D_
A0A3B6DH21	530	Phenylalanine ammonia-lyase OS=Triticum aestivum OX=4565 PE=3 SV=1	---	HLEENVK(1)NAVK	2	-0.47986	3	148.784	1.01051e-06	160.524	2.11612e-07	135.098	3.06731e-06	135.1_x000D_
A0A3B6DH35	519	H0321H01.13 protein(predicted) OS=Triticum aestivum OX=4565 PE=4 SV=1	---	ISTDK(1)WPEYYDTK(1)RGR	3	2.6151	3	42.3144	0.0318692	67.136	0.00265654	48.4048	0.015873	48.405_x000D_
A0A3B6DH35	511	H0321H01.13 protein(predicted) OS=Triticum aestivum OX=4565 PE=4 SV=1	---	ISTDK(1)WPEYYDTK(1)RGR	3	2.6151	3	42.3144	0.0318692	67.136	0.00265654	48.4048	0.015873	48.405_x000D_
A0A3B6DHB7	59	(+)-neomenthol dehydrogenase(predicted) OS=Triticum aestivum OX=4565 PE=3 SV=1	---	GTAAVEQIK(1)R	2	-1.208	3	113.926	0.00026261	130.982	0.000158466	130.412	0.00016182	130.41_x000D_
A0A3B6DHB7	87	(+)-neomenthol dehydrogenase(predicted) OS=Triticum aestivum OX=4565 PE=3 SV=1	---	LADFLK(1)TR	2	0.080543	7	63.0755	0.0118311	61.7795	0.0103506	71.4507	0.0115361	86.67_x000D_
A0A3B6DHL3	152	Coatomer subunit epsilon OS=Triticum aestivum OX=4565 PE=3 SV=1	---	SDYADK(1)QLK	2	-0.94212	4	70.0564	0.0109934	113.622	0.00154742	70.0564	0.0109934	70.056_x000D_
A0A3B6DHL3	260	Coatomer subunit epsilon OS=Triticum aestivum OX=4565 PE=3 SV=1	---	YFSQLK(1)LSHPDHVLVK	4	-0.57436	5	62.1037	0.00346146	83.54	0.000381558	75.0178	0.000643837	75.018_x000D_
A0A3B6DHL3	270	Coatomer subunit epsilon OS=Triticum aestivum OX=4565 PE=3 SV=1	---	LSHPDHVLVK(1)TTTSAEGNFER	3	1.5032	4	101.382	2.99453e-05	105.906	1.93849e-05	67.1496	7.19012e-05	87.352_x000D_
A0A3B6DHS2	287	HMA domain-containing protein OS=Triticum aestivum OX=4565 PE=4 SV=1	---	SAGVGENYK(1)K	2	0.45979	3	103.255	0.00102217	66.0557	0.0224715	94.6921	0.00163169	94.692_x000D_
A0A3B6DIC4	12	Multiple RNA-binding domain-containing protein 1(predicted) OS=Triticum aestivum OX=4565 PE=4 SV=1	---	NLPK(1)GADEK	2	0.12989	3	50.1076	0.0452826	69.2755	0.011658	70.5516	0.0108169	70.552_x000D_
A0A3B6DIV2	157	Gamma-soluble NSF attachment protein(predicted) OS=Triticum aestivum OX=4565 PE=4 SV=1	---	LEK(1)YSDAAAFHLR	3	-0.54088	3	107.927	0.000101677	78.8093	0.000964643	88.1627	0.000488982	88.163_x000D_
A0A3B6DIW5	849	26S proteasome non-ATPase regulatory subunit 1 homolog OS=Triticum aestivum OX=4565 PE=3 SV=1	---	AANQEK(1)TAEAESK	2	-0.37442	6	154.102	4.79493e-08	156.243	2.41722e-08	217.677	5.24931e-19	217.68_x000D_
A0A3B6DIW5	831	26S proteasome non-ATPase regulatory subunit 1 homolog OS=Triticum aestivum OX=4565 PE=3 SV=1	---	LPTAILSTYAK(1)AK	2	1.158	5	119.253	5.20365e-05	115.342	6.39895e-05	128.541	2.3654e-05	128.54_x000D_
A0A3B6DIW5	937	26S proteasome non-ATPase regulatory subunit 1 homolog OS=Triticum aestivum OX=4565 PE=3 SV=1	---	VVPAQEK(1)FIK	2	0.040311	3	57.785	0.0254733	77.1917	0.00463975	67.3338	0.0101164	67.334_x000D_
A0A3B6DIW5	144	26S proteasome non-ATPase regulatory subunit 1 homolog OS=Triticum aestivum OX=4565 PE=3 SV=1	---	MLEK(1)CVLDGK	2	-2.9439	5	134.304	6.98862e-06	58.2738	0.0167	126.194	0.000101095	126.19_x000D_
A0A3B6DIW5	708	26S proteasome non-ATPase regulatory subunit 1 homolog OS=Triticum aestivum OX=4565 PE=3 SV=1	---	QLEK(1)IILDK	2	1.0505	3	46.8438	0.0524207	62.4662	0.023603	62.7801	0.0230523	62.78_x000D_
A0A3B6DIW5	913	26S proteasome non-ATPase regulatory subunit 1 homolog OS=Triticum aestivum OX=4565 PE=3 SV=1	---	DGDAMQVDGAAEK(1)K	2	-0.31167	3	154.719	6.55703e-08	105.582	0.000531676	167.028	2.55092e-11	167.03_x000D_
A0A3B6DIW5	713	26S proteasome non-ATPase regulatory subunit 1 homolog OS=Triticum aestivum OX=4565 PE=3 SV=1	---	IILDK(1)HEDTMSK	3	0.13215	8	100.376	0.000152982	85.2868	0.000100378	105.649	0.000100378	105.65_x000D_
A0A3B6DIW5	800	26S proteasome non-ATPase regulatory subunit 1 homolog OS=Triticum aestivum OX=4565 PE=3 SV=1	---	FEFLSHAK(1)PSLFEYPKPTTQQTTTSAVK	4	1.1853	3	99.0837	9.00243e-10	138.663	1.87066e-32	153.238	5.68899e-53	247.51_x000D_
A0A3B6DIW5	740	26S proteasome non-ATPase regulatory subunit 1 homolog OS=Triticum aestivum OX=4565 PE=3 SV=1	---	NVTIK(1)LLSR	2	0.51557	3	83.8618	0.00607206	96.1429	0.00291205	96.1429	0.00291205	96.143_x000D_
A0A3B6DIW5	856	26S proteasome non-ATPase regulatory subunit 1 homolog OS=Triticum aestivum OX=4565 PE=3 SV=1	---	TAEAESK(1)ANQEK	2	-0.31123	4	241.312	9.0233e-19	293.945	2.27983e-40	228.784	2.79573e-18	228.78_x000D_
A0A3B6DIW5	316	26S proteasome non-ATPase regulatory subunit 1 homolog OS=Triticum aestivum OX=4565 PE=3 SV=1	---	LK(1)GILSGEK	2	-0.47886	4	73.8853	0.00962848	85.3546	0.00553989	60.064	0.0278168	60.064_x000D_
A0A3B6DIW5	536	26S proteasome non-ATPase regulatory subunit 1 homolog OS=Triticum aestivum OX=4565 PE=3 SV=1	---	AAEMLAYAHDTQHEK(1)IIR	3	0.4243	4	123.553	1.07061e-06	144.678	1.43676e-09	109.717	1.2764e-05	109.72_x000D_
A0A3B6DIW5	393	26S proteasome non-ATPase regulatory subunit 1 homolog OS=Triticum aestivum OX=4565 PE=3 SV=1	---	ATNWAK(1)FSATAGLGVIHR	3	0.00042567	3	100.966	3.50862e-05	175.394	3.97359e-14	175.394	3.97359e-14	175.39_x000D_
A0A3B6DIW5	843	26S proteasome non-ATPase regulatory subunit 1 homolog OS=Triticum aestivum OX=4565 PE=3 SV=1	---	DAESK(1)AANQEK	2	-0.095838	8	158.254	4.27738e-09	157.027	3.40945e-09	191.785	1.16296e-11	208.17_x000D_
A0A3B6DJ31	259	Aminomethyltransferase OS=Triticum aestivum OX=4565 PE=3 SV=1	---	ALLEK(1)SEGK	2	0.039982	3	64.6536	0.0197658	115.714	0.00146839	103.546	0.00233404	103.55_x000D_
A0A3B6DJ31	368	Aminomethyltransferase OS=Triticum aestivum OX=4565 PE=3 SV=1	---	SHSEIVSGTGENIGEVTSGGFSPCLK(1)K	3	0.4304	3	200.197	1.96271e-24	216.253	2.46096e-32	214.055	3.07477e-32	214.05_x000D_
A0A3B6DJ31	394	Aminomethyltransferase OS=Triticum aestivum OX=4565 PE=3 SV=1	---	GK(1)QYDAVVTK	2	-0.17274	7	83.0451	0.00317678	91.5493	0.00105125	96.2294	0.000824549	96.229_x000D_
A0A3B6DJ31	174	Aminomethyltransferase OS=Triticum aestivum OX=4565 PE=3 SV=1	---	DKDLAHIGAHMEAFQK(1)K	4	-0.19916	3	120.752	2.86182e-06	98.5579	6.23667e-05	103.435	4.36744e-05	103.88_x000D_
A0A3B6DJ31	409	Aminomethyltransferase OS=Triticum aestivum OX=4565 PE=3 SV=1	---	MPFVPTK(1)YYK	2	0.65562	3	85.3546	0.00259954	83.499	0.00306332	73.8853	0.00546616	73.885_x000D_
A0A3B6DJ31	44	Aminomethyltransferase OS=Triticum aestivum OX=4565 PE=3 SV=1	---	K(1)TALYDFHVAHGGK	4	0.1714	5	61.1674	0.000274146	41.2269	0.00478879	73.3864	0.00104388	73.386_x000D_
A0A3B6DJ31	388	Aminomethyltransferase OS=Triticum aestivum OX=4565 PE=3 SV=1	---	AGTEFK(1)VVVR	2	1.2023	3	94.6921	0.000883821	121.603	0.000115725	83.8686	0.00297094	83.869_x000D_
A0A3B6DJI6	121	Transmembrane protein 184-like protein(predicted) OS=Triticum aestivum OX=4565 PE=4 SV=1	---	NIVPDEIK(1)GR	2	0.59613	6	73.4995	0.000478874	105.975	0.000109504	63.6242	0.00259954	85.355_x000D_
A0A3B6DJL8	234	Glucose-6-phosphate 1-epimerase OS=Triticum aestivum OX=4565 PE=3 SV=1	---	VYLDTPPK(1)IAIIDHEK	3	-0.27373	3	112.667	1.68679e-05	106.377	5.53776e-05	97.9042	0.00010725	97.904_x000D_
A0A3B6DJL8	242	Glucose-6-phosphate 1-epimerase OS=Triticum aestivum OX=4565 PE=3 SV=1	---	IAIIDHEK(1)K	3	0.044891	6	91.8667	0.000967464	78.1489	0.00127812	91.8667	0.000967464	91.867_x000D_
A0A3B6DJQ6	192	Zinc finger CCCH domain-containing protein 31(predicted) OS=Triticum aestivum OX=4565 PE=4 SV=1	---	GGVNTK(1)QICR	2	0.64228	3	167.099	5.02213e-06	144.279	4.69989e-05	107.555	0.000387911	107.55_x000D_
A0A3B6DJQ6	96	Zinc finger CCCH domain-containing protein 31(predicted) OS=Triticum aestivum OX=4565 PE=4 SV=1	---	APADHAASGVK(1)TR	3	-1.7347	4	53.5921	0.00818893	59.8644	0.00553477	74.7892	0.00116908	74.789_x000D_
A0A3B6DJV8	169	Protein RCC2(predicted) OS=Triticum aestivum OX=4565 PE=4 SV=1	---	AIAALSEK(1)TIVK	2	0.26746	3	96.6043	0.00051506	90.6136	0.000833961	90.6136	0.000833961	90.614_x000D_
A0A3B6DJV8	54	Protein RCC2(predicted) OS=Triticum aestivum OX=4565 PE=4 SV=1	---	IIK(1)ASVGK	2	0.24722	3	69.5982	0.020956	74.3009	0.0183611	84.7431	0.0125995	84.743_x000D_
A0A3B6DK56	471	Glycosyltransferase OS=Triticum aestivum OX=4565 PE=3 SV=1	---	ALEQVAATWK(1)K	2	0.69116	4	102.4	0.000441019	99.4999	0.000540803	98.1825	0.000586128	98.182_x000D_
A0A3B6DKM1	471	ABCC1 (Fragment)(predicted) OS=Triticum aestivum OX=4565 PE=4 SV=1	---	LTK(1)EGLQR	2	-1.5646	3	88.8188	0.0103506	93.1432	0.00506266	90.6404	0.0093455	90.64_x000D_
A0A3B6DKS6	220	CDP-diacylglycerol--inositol 3-phosphatidyltransferase OS=Triticum aestivum OX=4565 PE=3 SV=1	---	TAADACVAYDSK(1)R	2	-1.4341	3	155.386	6.22057e-08	130.786	3.10058e-05	156.004	4.95247e-08	156_x000D_
A0A3B6DKU5	53	Uncharacterized protein OS=Triticum aestivum OX=4565 PE=4 SV=1	---	GMK(1)IATADR	2	-0.65038	4	64.9268	0.0192866	83.4559	0.00621676	61.5934	0.025134	61.593_x000D_
A0A3B6DKY7	305	H0112G12.10 protein(predicted) OS=Triticum aestivum OX=4565 PE=4 SV=1	---	FYK(1)FYPVK	2	2.7422	3	86.8328	0.0114464	83.2061	0.0134476	73.2482	0.018942	73.248_x000D_
A0A3B6DKY7	172	H0112G12.10 protein(predicted) OS=Triticum aestivum OX=4565 PE=4 SV=1	---	IDSLK(1)TK	2	-2.2012	3	75.2127	0.0443427	86.7939	0.0325356	74.255	0.045319	74.255_x000D_
A0A3B6DKY7	89	H0112G12.10 protein(predicted) OS=Triticum aestivum OX=4565 PE=4 SV=1	---	ALEEGGK(1)LYGK	2	0.32945	3	81.0165	0.00252158	93.0956	0.000412276	85.8127	0.000225357	85.813_x000D_
A0A3B6DL48	88	Usp domain-containing protein OS=Triticum aestivum OX=4565 PE=4 SV=1	---	QLAQALVDK(1)AK	2	0.026619	5	117.091	2.00773e-05	111.63	6.68866e-05	101.712	0.000251718	101.71_x000D_
A0A3B6DL70	517	Molybdopterin molybdenumtransferase OS=Triticum aestivum OX=4565 PE=3 SV=1	---	IK(1)EILVK	2	0.026544	3	83.3132	0.0360842	106.042	0.020533	106.042	0.020533	106.04_x000D_
A0A3B6DLB4	305	Sulfotransferase OS=Triticum aestivum OX=4565 PE=3 SV=1	---	EMGEK(1)MDR	2	-0.8059	3	74.9199	0.0180196	96.6681	0.00794891	86.7437	0.0114956	86.744_x000D_
A0A3B6DLB4	267	Sulfotransferase OS=Triticum aestivum OX=4565 PE=3 SV=1	---	NLDVNK(1)TGGAER	2	-0.25931	6	173.188	3.62783e-09	113.523	2.33541e-11	162.306	8.8439e-09	162.31_x000D_
A0A3B6DLB4	167	Sulfotransferase OS=Triticum aestivum OX=4565 PE=3 SV=1	---	WHFDNK(1)MSK	3	0.060035	3	84.6146	0.0021478	106.599	0.000775567	102.067	0.000906512	102.07_x000D_
A0A3B6DLB4	313	Sulfotransferase OS=Triticum aestivum OX=4565 PE=3 SV=1	---	LVEEK(1)FR	2	1.0554	3	79.116	0.0403632	104.448	0.0213072	104.448	0.0213072	104.45_x000D_
A0A3B6DLB4	277	Sulfotransferase OS=Triticum aestivum OX=4565 PE=3 SV=1	---	AGGK(1)IFIQHSSLFR	3	-0.17545	3	66.2462	0.00275892	60.5499	0.00522916	43.3163	0.0182639	43.316_x000D_
A0A3B6DLB4	290	Sulfotransferase OS=Triticum aestivum OX=4565 PE=3 SV=1	---	GK(1)VGDWVNHMSK	3	-1.0588	4	72.7049	0.00139084	83.2035	0.000756414	72.7049	0.000932419	72.705_x000D_
A0A3B6DLI3	210	WD_REPEATS_REGION domain-containing protein OS=Triticum aestivum OX=4565 PE=3 SV=1	---	LESALVSDMHK(1)ECVR	3	-1.2832	5	120.923	9.13675e-06	53.0082	7.89189e-05	128.063	4.89819e-06	128.06_x000D_
A0A3B6DLI3	24	WD_REPEATS_REGION domain-containing protein OS=Triticum aestivum OX=4565 PE=3 SV=1	---	DMVHDSAIDYYGK(1)R	3	0.73181	4	86.803	0.000522157	83.5305	0.000690621	98.9421	0.000187017	98.942_x000D_
A0A3B6DLI3	245	WD_REPEATS_REGION domain-containing protein OS=Triticum aestivum OX=4565 PE=3 SV=1	---	VVIWTSGK(1)GGGK	2	-2.5495	5	58.1721	0.0194072	105.46	0.000276322	113.224	6.70208e-05	113.22_x000D_
A0A3B6DLR7	35	Vacuolar ATPase subunit D1(predicted) OS=Triticum aestivum OX=4565 PE=4 SV=1	---	GHALLK(1)K	2	0.14589	5	103.286	0.0403783	114.539	0.0304881	103.286	0.0403783	103.29_x000D_
A0A3B6DLR7	188	Vacuolar ATPase subunit D1(predicted) OS=Triticum aestivum OX=4565 PE=4 SV=1	---	VNALENVVK(1)PR	2	-0.1546	4	142.996	1.47748e-06	173.036	8.26331e-08	159.937	2.17662e-07	159.94_x000D_
A0A3B6DLR7	56	Vacuolar ATPase subunit D1(predicted) OS=Triticum aestivum OX=4565 PE=4 SV=1	---	IVATK(1)ESMGEAMR	2	1.7033	3	131.794	1.3713e-05	105.029	0.000373587	115.626	6.31201e-05	115.63_x000D_
A0A3B6DLR7	110	Vacuolar ATPase subunit D1(predicted) OS=Triticum aestivum OX=4565 PE=4 SV=1	---	LPK(1)FTHFVDPAGASSGGPSGASPSLTGLAR	3	-0.25655	4	178.907	2.92791e-19	177.791	4.8213e-19	163.313	2.93803e-18	163.31_x000D_
A0A3B6DM05	399	NADPH--cytochrome P450 reductase OS=Triticum aestivum OX=4565 PE=3 SV=1	---	YADLLNVPK(1)K	2	1.2438	5	66.19	0.0220729	93.0956	0.00174533	65.7195	0.0234698	65.719_x000D_
A0A3B6DM38	28	60S ribosomal protein L7-2(predicted) OS=Triticum aestivum OX=4565 PE=4 SV=1	---	EEVWAAEK(1)K	2	0.27989	4	93.5976	0.00574304	72.3251	0.0188026	122.329	0.00235276	122.33_x000D_
A0A3B6DM38	169	60S ribosomal protein L7-2(predicted) OS=Triticum aestivum OX=4565 PE=4 SV=1	---	IPLANNK(1)VIEEGLGK	2	-1.9388	5	136.395	1.80482e-07	219.516	2.09355e-20	183.41	5.0591e-16	183.41_x000D_
A0A3B6DM38	13	60S ribosomal protein L7-2(predicted) OS=Triticum aestivum OX=4565 PE=4 SV=1	---	VAVPEK(1)VILK	2	1.973	3	57.3472	0.0261774	66.0557	0.0121719	66.0557	0.0121719	66.056_x000D_
A0A3B6DM38	62	60S ribosomal protein L7-2(predicted) OS=Triticum aestivum OX=4565 PE=4 SV=1	---	AEQYAGEYEAQDK(1)ELVQLK	3	-0.091717	3	161.508	9.06235e-14	124.282	7.52952e-07	182.861	3.14725e-19	182.86_x000D_
A0A3B6DM82	64	PLAT domain-containing protein OS=Triticum aestivum OX=4565 PE=4 SV=1	---	LVIESLKPWGQK(1)GHNNFEK	4	0.38841	3	40.5569	5.46566e-05	43.0901	9.76537e-06	31.8569	0.000144774	83.423_x000D_
A0A3B6DM82	71	PLAT domain-containing protein OS=Triticum aestivum OX=4565 PE=4 SV=1	---	GHNNFEK(1)GHTDKFEGSGK	4	-1.4359	3	22.4868	0.0010939	28.0582	0.000943289	37.9952	0.000211715	80.316_x000D_
A0A3B6DMG2	32	Bifunctional dihydrofolate reductase-thymidylate synthase OS=Triticum aestivum OX=4565 PE=3 SV=1	---	DLTMATADPSK(1)K	2	0.38803	3	124.207	4.65841e-05	136.698	4.41975e-07	110.306	0.000268978	110.31_x000D_
A0A3B6DML6	197	Intracellular protease 1(predicted) OS=Triticum aestivum OX=4565 PE=4 SV=1	---	ALGGSVAGADK(1)R	2	1.9926	5	107.088	0.00042911	59.2273	0.0332383	85.5541	0.00306487	85.554_x000D_
A0A3B6DML6	160	Intracellular protease 1(predicted) OS=Triticum aestivum OX=4565 PE=4 SV=1	---	WVEADTMK(1)K	2	-1.2185	11	70.9084	0.0135995	70.0282	0.0193781	63.0755	0.00599252	91.867_x000D_
A0A3B6DML6	299	Intracellular protease 1(predicted) OS=Triticum aestivum OX=4565 PE=4 SV=1	---	VLSLAK(1)GFMDK	2	-0.4088	4	111.63	6.68866e-05	91.9612	0.000159054	102.4	4.64835e-05	102.4_x000D_
A0A3B6DMV5	295	RNA-binding protein AKIP1(predicted) OS=Triticum aestivum OX=4565 PE=4 SV=1	---	NFDGK(1)MLNVQK	2	0.54788	3	113.026	4.0872e-05	81.0895	0.00250743	81.7988	0.00236991	81.799_x000D_
A0A3B6DMW1	363	Formation of crista junctions protein 1(predicted) OS=Triticum aestivum OX=4565 PE=3 SV=1	---	AELAAALAK(1)EK	2	-0.063297	5	76.3258	0.00343104	60.1571	0.0192989	70.0893	0.00464021	70.089_x000D_
A0A3B6DMW1	338	Formation of crista junctions protein 1(predicted) OS=Triticum aestivum OX=4565 PE=3 SV=1	---	K(1)DEEASQQVEK	2	0.047531	3	178.22	5.38941e-08	190.852	4.31165e-09	112.727	8.57403e-05	112.73_x000D_
A0A3B6DMW1	321	Formation of crista junctions protein 1(predicted) OS=Triticum aestivum OX=4565 PE=3 SV=1	---	AAAAVK(1)ELQEK	2	-0.016576	3	115.915	2.11886e-05	138.626	1.82998e-06	90.9131	0.000602796	90.913_x000D_
A0A3B6DMX2	217	Peroxidase OS=Triticum aestivum OX=4565 PE=3 SV=1	---	DLVVLSGAHTIGK(1)AR	3	-0.35156	3	96.6729	0.00015816	134.885	8.48579e-07	106.14	7.89189e-05	106.14_x000D_
A0A3B6DMX2	264	Peroxidase OS=Triticum aestivum OX=4565 PE=3 SV=1	---	FDNK(1)YYINLK	2	-0.51418	3	92.5385	0.000966854	84.687	0.00276639	99.5681	0.000695828	99.568_x000D_
A0A3B6DMX2	270	Peroxidase OS=Triticum aestivum OX=4565 PE=3 SV=1	---	YYINLK(1)QGK	2	-1.0604	3	124.983	0.00119656	82.4258	0.00658396	114.498	0.00150407	114.5_x000D_
A0A3B6DN32	354	3-isopropylmalate dehydrogenase OS=Triticum aestivum OX=4565 PE=3 SV=1	---	YGLGVESAAK(1)R	2	0.42332	3	91.3133	0.000969604	75.8194	0.00651555	118.278	3.49954e-05	118.28_x000D_
A0A3B6DN70	304	Nucleoredoxin(predicted) OS=Triticum aestivum OX=4565 PE=4 SV=1	---	DGAK(1)VPVAELVGK	2	0.38869	7	73.7222	0.00330566	58.817	0.0161534	49.1494	0.00735771	66.509_x000D_
A0A3B6DN70	60	Nucleoredoxin(predicted) OS=Triticum aestivum OX=4565 PE=4 SV=1	---	FTPK(1)LIEAYK	2	-0.21456	3	62.4662	0.0179448	54.7838	0.0302999	62.4662	0.0179448	62.466_x000D_
A0A3B6DN70	162	Nucleoredoxin(predicted) OS=Triticum aestivum OX=4565 PE=4 SV=1	---	INELK(1)EQEK	2	-0.87499	3	143.394	0.000697802	143.394	0.000697802	131.517	0.00100495	131.52_x000D_
A0A3B6DN70	411	Nucleoredoxin(predicted) OS=Triticum aestivum OX=4565 PE=4 SV=1	---	TVNTDAK(1)TSLAVHGADAFPFTSER	3	0.043853	3	123.853	1.1155e-07	107.469	4.86807e-06	59.8927	0.00282727	59.893_x000D_
A0A3B6DN70	169	Nucleoredoxin(predicted) OS=Triticum aestivum OX=4565 PE=4 SV=1	---	AAK(1)DNQTIHSVLATPNR	3	1.9632	7	78.0783	0.000405544	91.3172	0.000103164	93.2257	8.70823e-05	93.226_x000D_
A0A3B6DN70	275	Nucleoredoxin(predicted) OS=Triticum aestivum OX=4565 PE=4 SV=1	---	LEILAEK(1)AK	2	0.66619	6	89.0474	0.0042235	90.1504	0.00383029	79.1482	0.00775235	79.148_x000D_
A0A3B6DN70	404	Nucleoredoxin(predicted) OS=Triticum aestivum OX=4565 PE=4 SV=1	---	GIPSLVAIGPDGK(1)TVNTDAK	3	0.23831	7	140.203	1.64019e-09	44.2378	3.5433e-14	43.1637	1.07762e-13	161.08_x000D_
A0A3B6DNN1	298	Peroxidase OS=Triticum aestivum OX=4565 PE=3 SV=1	---	SMAK(1)LATAPR	2	0.49554	4	85.9631	0.00244745	77.7442	0.00450167	112.834	0.000184375	112.83_x000D_
A0A3B6DNN1	185	Peroxidase OS=Triticum aestivum OX=4565 PE=3 SV=1	---	AFSAK(1)GLR	2	0.34696	5	133.116	0.00333092	106.356	0.00192793	106.356	0.00641787	106.36_x000D_
A0A3B6DNN1	285	Peroxidase OS=Triticum aestivum OX=4565 PE=3 SV=1	---	QFAQSK(1)DAFFAQFAK	2	-0.08374	4	202.922	8.35324e-20	246.96	1.85923e-26	230.694	9.57896e-25	230.69_x000D_
A0A3B6DNN1	270	Peroxidase OS=Triticum aestivum OX=4565 PE=3 SV=1	---	ALVNSQGVFTSDMALIK(1)DR	3	0.6265	7	260.974	2.82014e-44	300.35	1.56799e-68	195.484	1.15978e-19	195.48_x000D_
A0A3B6DNN1	115	Peroxidase OS=Triticum aestivum OX=4565 PE=3 SV=1	---	AK(1)VHAACGATVSCADISALATR	3	-0.363	5	157.278	7.39364e-12	156.872	1.00258e-11	147.668	6.97371e-11	147.67_x000D_
A0A3B6DNN9	35	Epimerase domain-containing protein OS=Triticum aestivum OX=4565 PE=4 SV=1	---	GYAVK(1)TTVR	2	-0.66892	3	83.647	0.00614861	80.6884	0.0072033	68.8461	0.0124112	68.846_x000D_
A0A3B6DNN9	30	Epimerase domain-containing protein OS=Triticum aestivum OX=4565 PE=4 SV=1	---	LLLEK(1)GYAVK	2	1.2613	3	83.8618	0.00297265	77.6625	0.00452209	96.1429	0.000827885	96.143_x000D_
A0A3B6DNN9	175	Epimerase domain-containing protein OS=Triticum aestivum OX=4565 PE=4 SV=1	---	VLLEK(1)AASK	2	0.52126	3	50.1076	0.0452826	90.1504	0.00383029	77.6625	0.0259632	77.662_x000D_
A0A3B6DPC2	233	Glucose-6-phosphate 1-epimerase OS=Triticum aestivum OX=4565 PE=3 SV=1	---	IYLGTPSK(1)IAIIDHEK	3	0.52504	3	120.627	6.18385e-06	86.4882	0.000328186	128.738	2.98583e-06	128.74_x000D_
A0A3B6DPC2	241	Glucose-6-phosphate 1-epimerase OS=Triticum aestivum OX=4565 PE=3 SV=1	---	IAIIDHEK(1)K	3	0.044891	6	91.8667	0.000967464	78.1489	0.00127812	91.8667	0.000967464	91.867_x000D_
A0A3B6DPL3	278	Peroxidase OS=Triticum aestivum OX=4565 PE=3 SV=1	---	TTAPIVK(1)R	2	0.1978	5	101.327	0.0133158	98.4581	0.0141528	107.895	0.0113994	107.9_x000D_
A0A3B6DQ04	189	H0306F12.7 protein(predicted) OS=Triticum aestivum OX=4565 PE=4 SV=1	---	PK(1)GVPLTQR	2	1.2883	3	68.657	0.012743	68.5575	0.0129176	74.8411	0.00928775	74.841_x000D_
A0A3B6DQ04	499	H0306F12.7 protein(predicted) OS=Triticum aestivum OX=4565 PE=4 SV=1	---	K(1)VYIAADLPK	2	1.1575	3	67.385	0.0185248	66.2667	0.0218452	85.8127	0.00458782	85.813_x000D_
A0A3B6DQ04	530	H0306F12.7 protein(predicted) OS=Triticum aestivum OX=4565 PE=4 SV=1	---	IVAQHFFVPAAAK(1)A	2	0.20845	3	68.1712	0.00959879	50.8967	0.0469698	86.2877	0.00257252	86.288_x000D_
A0A3B6DQ04	424	H0306F12.7 protein(predicted) OS=Triticum aestivum OX=4565 PE=4 SV=1	---	IK(1)ELINR	2	-0.31907	4	97.0933	0.0248784	121.989	0.0143399	151.292	0.00927964	151.29_x000D_
A0A3B6DQK3	70	Calreticulin-like protein(predicted) OS=Triticum aestivum OX=4565 PE=3 SV=1	---	WHGDAEDK(1)GIQTSEDYR	3	0.12924	4	146.2	1.04111e-08	110.123	2.00639e-05	140.784	1.50258e-08	140.78_x000D_
A0A3B6DQK3	43	Calreticulin-like protein(predicted) OS=Triticum aestivum OX=4565 PE=3 SV=1	---	WVK(1)SEWK	2	-0.97077	3	77.2825	0.0422325	75.2127	0.0443427	96.1109	0.0253554	96.111_x000D_
A0A3B6DQK3	126	Calreticulin-like protein(predicted) OS=Triticum aestivum OX=4565 PE=3 SV=1	---	LLGGDVDQK(1)K	2	1.898	3	82.4167	0.00615486	87.1843	0.00395492	82.4167	0.00615486	82.417_x000D_
A0A3B6EAJ2	26	Putative calcium-binding protein CML16(predicted) OS=Triticum aestivum OX=4565 PE=4 SV=1	---	KPAAAEDIEIK(1)K	3	-0.59602	3	74.9891	0.00146476	74.8831	0.00146476	74.9891	0.00146476	76.073_x000D_
A0A3B6EAV0	146	WD_REPEATS_REGION domain-containing protein OS=Triticum aestivum OX=4565 PE=4 SV=1	---	AFMWDSGSTVGDFDGHSK(1)R	3	-0.22843	3	119.476	1.12351e-06	103.413	3.13351e-05	75.6859	0.000245128	75.686_x000D_
A0A3B6EAV4	440	Putative hydroquinone glucosyltransferase(predicted) OS=Triticum aestivum OX=4565 PE=4 SV=1	---	EVMAGPGK(1)GAEVR	2	-0.55375	3	137.092	2.36883e-07	175.214	5.64409e-12	168.759	1.23561e-11	168.76_x000D_
A0A3B6EAW6	40	Peroxisomal fatty acid beta-oxidation multifunctional protein(predicted) OS=Triticum aestivum OX=4565 PE=3 SV=1	---	EK(1)YAEALDR	2	0.40391	5	87.5679	0.0047509	93.0956	0.00314996	80.9162	0.00712208	80.916_x000D_
A0A3B6EAW6	51	Peroxisomal fatty acid beta-oxidation multifunctional protein(predicted) OS=Triticum aestivum OX=4565 PE=3 SV=1	---	YAEALDRDDVK(1)AIVLTGAAGK	3	-0.47955	6	66.1369	0.00123765	109.104	0.000188832	72.9898	0.000188441	72.99_x000D_
A0A3B6EB15	237	Cysteine synthase OS=Triticum aestivum OX=4565 PE=3 SV=1	---	VHYETTGPEIWEDSK(1)GK	3	1.2653	5	110.347	1.91727e-05	172.82	7.86753e-13	100.127	5.97103e-05	100.13_x000D_
A0A3B6EB15	90	Cysteine synthase OS=Triticum aestivum OX=4565 PE=3 SV=1	---	TPMVYLNK(1)IVK	2	0.33462	4	109.389	0.000108651	131.116	6.82895e-06	124.124	1.3434e-05	124.12_x000D_
A0A3B6EB15	198	Cysteine synthase OS=Triticum aestivum OX=4565 PE=3 SV=1	---	GALDK(1)ATEILNK	2	-1.7369	3	114.868	4.46891e-05	96.5513	0.00051649	71.268	0.00399288	71.268_x000D_
A0A3B6EB15	93	Cysteine synthase OS=Triticum aestivum OX=4565 PE=3 SV=1	---	IVK(1)GCVANVAAK	2	-0.21053	3	113.379	6.28558e-05	119.274	3.55092e-05	83.0814	0.00206388	83.081_x000D_
A0A3B6EB15	284	Cysteine synthase OS=Triticum aestivum OX=4565 PE=3 SV=1	---	VIGVEPTESNILSGGK(1)PGPHK	3	0.060374	3	139.11	1.63162e-10	144.331	1.1904e-10	93.7762	5.38296e-05	93.776_x000D_
A0A3B6EB75	219	Mitochondrial glycoprotein(predicted) OS=Triticum aestivum OX=4565 PE=4 SV=1	---	AFHK(1)YLELR	3	0.55818	4	132.01	0.00036655	109.664	0.000687028	119.68	0.00050037	119.68_x000D_
A0A3B6EBB0	183	TNase-like domain-containing protein OS=Triticum aestivum OX=4565 PE=4 SV=1	---	LVVLTLK(1)NHQK	3	0.48008	3	72.2004	0.00156575	53.2374	0.0111093	62.6328	0.00572266	62.633_x000D_
A0A3B6ECH0	152	Speckle-type POZ protein-like protein(predicted) OS=Triticum aestivum OX=4565 PE=4 SV=1	---	VIK(1)QPQVK	2	-0.75222	3	53.3514	0.0539324	55.6761	0.0492042	57.2809	0.0459401	57.281_x000D_
A0A3B6ECK4	231	Glutamate decarboxylase OS=Triticum aestivum OX=4565 PE=3 SV=1	---	LLNDLLVAK(1)NK	2	-0.020757	3	152.696	6.94857e-07	144.172	1.3826e-06	129.819	8.05434e-06	129.82_x000D_
A0A3B6ECN9	16	Histone H2B OS=Triticum aestivum OX=4565 PE=3 SV=1	---	KPVATAEK(1)ATAGK	3	0.80531	5	45.1207	0.00425244	50.7687	0.00157451	51.211	0.00168698	70.889_x000D_
A0A3B6ECQ8	114	Translation machinery-associated protein 22 OS=Triticum aestivum OX=4565 PE=3 SV=1	---	DKQEVIIEK(1)IVR	3	0.20698	3	92.676	0.000195278	49.9044	0.00955124	80.9946	0.00056346	88.163_x000D_
A0A3B6ECV5	428	Mitochondrial-processing peptidase subunit alpha(predicted) OS=Triticum aestivum OX=4565 PE=4 SV=1	---	SAILK(1)NLESK	2	0.15335	3	59.3668	0.0229295	47.154	0.0431578	67.9304	0.024558	67.93_x000D_
A0A3B6ECV5	423	Mitochondrial-processing peptidase subunit alpha(predicted) OS=Triticum aestivum OX=4565 PE=4 SV=1	---	AFAK(1)SAILK	2	-0.019873	5	93.1779	0.00314354	53.7511	0.0388911	79.1482	0.00775235	79.148_x000D_
A0A3B6ED41	342	PKS_ER domain-containing protein OS=Triticum aestivum OX=4565 PE=4 SV=1	---	NVGK(1)QVVR	2	-0.76768	3	75.7382	0.0175681	60.4775	0.0394383	81.1906	0.0145596	81.191_x000D_
A0A3B6ED41	282	PKS_ER domain-containing protein OS=Triticum aestivum OX=4565 PE=4 SV=1	---	NLTSLVSK(1)R	2	-0.77962	3	72.2748	0.0188358	95.6422	0.00544833	70.5516	0.0199699	70.552_x000D_
A0A3B6ED67	243	Fruit bromelain(predicted) OS=Triticum aestivum OX=4565 PE=3 SV=1	---	LLFDHQAAVK(1)GFK	2	0.36818	6	99.4999	0.00020804	135.814	1.42758e-06	62.4937	9.36354e-05	108.56_x000D_
A0A3B6ED67	246	Fruit bromelain(predicted) OS=Triticum aestivum OX=4565 PE=3 SV=1	---	GFK(1)AVPPNDER	2	0.89698	3	69.8152	0.00469334	56.0867	0.0358922	66.2667	0.0161748	66.267_x000D_
A0A3B6ED67	233	Fruit bromelain(predicted) OS=Triticum aestivum OX=4565 PE=3 SV=1	---	GTCDVDK(1)LLFDHQAAVK	3	0.12677	8	78.95	9.02018e-05	78.0783	0.000117128	63.6908	2.03741e-05	110.04_x000D_
A0A3B6ED67	226	Fruit bromelain(predicted) OS=Triticum aestivum OX=4565 PE=3 SV=1	---	YPYSGFK(1)GTCDVDK	2	-0.23641	5	213.831	4.0677e-19	258.415	1.55826e-29	249.82	2.7666e-29	249.82_x000D_
A0A3B6EDN6	438	DEAD-box ATP-dependent RNA helicase 14(predicted) OS=Triticum aestivum OX=4565 PE=3 SV=1	---	QYGASAIHGDK(1)SQAER	3	-0.026063	3	86.3665	0.000332413	70.3345	0.0008892	48.2163	0.0182948	48.216_x000D_
A0A3B6EE04	448	WD_REPEATS_REGION domain-containing protein OS=Triticum aestivum OX=4565 PE=4 SV=1	---	LVTCEADK(1)TIK	2	-0.36019	3	91.9612	0.000433415	83.1822	0.00210169	83.1822	0.00210169	83.182_x000D_
A0A3B6EE04	359	WD_REPEATS_REGION domain-containing protein OS=Triticum aestivum OX=4565 PE=4 SV=1	---	SFASASADNIK(1)K	2	0.082025	6	119.213	4.14493e-05	160.524	1.79047e-08	134.562	4.05146e-08	134.56_x000D_
A0A3B6EEA7	4	Triosephosphat-isomerase(predicted) OS=Triticum aestivum OX=4565 PE=3 SV=1	---	K(1)FFVGGNWK	2	0.19204	8	111.947	0.00309822	107.574	0.00372848	124.983	0.00220905	124.98_x000D_
A0A3B6EEA7	70	Triosephosphat-isomerase(predicted) OS=Triticum aestivum OX=4565 PE=3 SV=1	---	LRPEIQVAAQNCWVK(1)K	3	0.073512	7	141.552	4.05618e-08	142.453	3.83966e-08	141.552	3.02081e-17	200.69_x000D_
A0A3B6EEA7	194	Triosephosphat-isomerase(predicted) OS=Triticum aestivum OX=4565 PE=3 SV=1	---	DWLK(1)TNVSPEVAESTR	3	-0.33737	10	52.1723	2.9451e-25	191.443	4.32166e-24	90.4534	8.10107e-19	202.33_x000D_
A0A3B6EEA7	55	Triosephosphat-isomerase(predicted) OS=Triticum aestivum OX=4565 PE=3 SV=1	---	GK(1)LRPEIQVAAQNCWVK	3	-0.36919	5	162.813	2.21371e-12	137.166	2.23402e-08	141.567	1.77141e-08	141.57_x000D_
A0A3B6EED3	523	"Putative glutamyl-tRNA synthetase, cytoplasmic(predicted) OS=Triticum aestivum OX=4565 PE=3 SV=1"	---	HTAVLK(1)DK	2	0.07753	5	95.0902	0.00819827	129.625	0.00367425	92.445	0.00861629	92.445_x000D_
A0A3B6EED3	184	"Putative glutamyl-tRNA synthetase, cytoplasmic(predicted) OS=Triticum aestivum OX=4565 PE=3 SV=1"	---	SPAPSLK(1)EK	2	0.20832	3	82.2607	0.00664282	76.2819	0.00877412	89.8266	0.00394573	89.827_x000D_
A0A3B6EED3	321	"Putative glutamyl-tRNA synthetase, cytoplasmic(predicted) OS=Triticum aestivum OX=4565 PE=3 SV=1"	---	MDGVESK(1)R	2	-2.057	3	95.3581	0.0150573	76.0998	0.0320655	97.4306	0.0144526	97.431_x000D_
A0A3B6EEL3	32	Phospholipase D OS=Triticum aestivum OX=4565 PE=3 SV=1	---	ASGGAPK(1)FIR	2	-1.1022	4	94.6921	0.000883821	116.518	0.000131932	82.8305	0.0032304	82.831_x000D_
A0A3B6EEL3	286	Phospholipase D OS=Triticum aestivum OX=4565 PE=3 SV=1	---	TSVGLLK(1)R	2	-0.11965	4	113.412	0.00979006	113.412	0.00979006	147.336	0.00413616	147.34_x000D_
A0A3B6EEL3	53	Phospholipase D OS=Triticum aestivum OX=4565 PE=3 SV=1	---	GSSK(1)LYATIDLEK	2	-0.048098	3	77.1919	0.00282885	76.7593	0.00288831	69.2576	0.00421517	69.258_x000D_
A0A3B6EEL3	207	Phospholipase D OS=Triticum aestivum OX=4565 PE=3 SV=1	---	IPLADGK(1)NYEPAR	2	0.010543	8	156.811	1.7861e-08	173.718	7.20035e-12	134.615	5.09408e-06	134.61_x000D_
A0A3B6EEL3	400	Phospholipase D OS=Triticum aestivum OX=4565 PE=3 SV=1	---	TLDTVHHDDFHQPNFATASITK(1)GGPR	5	-0.043776	3	115.006	7.81176e-08	100.621	3.69549e-06	123.288	4.76018e-08	123.29_x000D_
A0A3B6EEL3	632	Phospholipase D OS=Triticum aestivum OX=4565 PE=3 SV=1	---	EVK(1)QDGEYEPQEQPEPDTDYVR	3	0.2925	4	165.532	1.45841e-15	170.319	9.96114e-16	161.958	1.42299e-15	165.9_x000D_
A0A3B6EEL3	262	Phospholipase D OS=Triticum aestivum OX=4565 PE=3 SV=1	---	PGGDVTLGELLK(1)R	2	-0.41246	4	162.127	3.55415e-11	122.966	7.51252e-05	119.963	9.20647e-05	119.96_x000D_
A0A3B6EEL3	49	Phospholipase D OS=Triticum aestivum OX=4565 PE=3 SV=1	---	FVEGIEETVGVGK(1)GSSK	2	3.0217	3	135.076	6.97541e-07	168.686	3.25066e-12	170.087	2.86957e-12	170.09_x000D_
A0A3B6EEL3	144	Phospholipase D OS=Triticum aestivum OX=4565 PE=3 SV=1	---	WLEICDDNREPVGESK(1)IHVK	4	-0.80018	3	70.0936	0.000217895	89.8587	7.43297e-05	100.022	3.83409e-05	100.02_x000D_
A0A3B6EEL3	496	Phospholipase D OS=Triticum aestivum OX=4565 PE=3 SV=1	---	AGLVSGK(1)DQIIDR	2	0.50395	6	121.449	4.53275e-05	161.206	2.02094e-11	85.5355	1.98934e-05	129.77_x000D_
A0A3B6EEL3	148	Phospholipase D OS=Triticum aestivum OX=4565 PE=3 SV=1	---	IHVK(1)LQYFGVEK	3	-0.080204	3	69.8636	0.00156253	41.6838	0.0225591	60.1615	0.00620303	60.161_x000D_
A0A3B6EEW7	23	Histone H2B OS=Triticum aestivum OX=4565 PE=3 SV=1	---	KPAEEEPAAEK(1)APAAK	3	0.083335	3	92.5524	8.47966e-05	94.6895	3.8564e-05	74.8454	0.000404874	86.488_x000D_
A0A3B6EEW7	13	Histone H2B OS=Triticum aestivum OX=4565 PE=3 SV=1	---	K(1)PAEEEPAAEK	2	-0.022025	3	147.262	2.09227e-06	178.524	4.81122e-08	135.018	5.80267e-06	135.02_x000D_
A0A3B6EEY3	32	ThiF domain-containing protein OS=Triticum aestivum OX=4565 PE=4 SV=1	---	VWGVDAQK(1)R	2	-0.063855	4	115.699	0.00271175	93.1779	0.00580353	100.246	0.00478483	100.25_x000D_
A0A3B6EF21	221	"Gamma carbonic anhydrase 1, mitochondrial(predicted) OS=Triticum aestivum OX=4565 PE=4 SV=1"	---	PLEK(1)IDFEK	2	3.7849	5	43.2458	9.35365e-09	73.8866	4.67521e-06	55.721	1.907e-08	140.28_x000D_
A0A3B6EF21	226	"Gamma carbonic anhydrase 1, mitochondrial(predicted) OS=Triticum aestivum OX=4565 PE=4 SV=1"	---	IDFEK(1)VLR	2	-0.29084	9	111.064	0.00567394	109.714	0.00353297	101.542	0.00717869	101.54_x000D_
A0A3B6EF21	48	"Gamma carbonic anhydrase 1, mitochondrial(predicted) OS=Triticum aestivum OX=4565 PE=4 SV=1"	---	TLMNIFDK(1)APHVHK	4	-0.36675	4	68.2774	0.00166426	90.4121	0.00028014	76.7282	0.000866821	76.728_x000D_
A0A3B6EF21	107	"Gamma carbonic anhydrase 1, mitochondrial(predicted) OS=Triticum aestivum OX=4565 PE=4 SV=1"	---	GDANNVQVGSGTNIQDNSVVHVAK(1)SNLSGK	3	0.82791	3	189.242	4.47443e-25	214.907	1.02333e-33	188.264	4.79577e-25	188.26_x000D_
A0A3B6EFA0	36	Cold induced protein(predicted) OS=Triticum aestivum OX=4565 PE=4 SV=1	---	SVEGIDK(1)EK	2	-0.73667	3	77.6625	0.00828198	70.0282	0.0110034	87.258	0.00486136	87.258_x000D_
A0A3B6EFA0	16	Cold induced protein(predicted) OS=Triticum aestivum OX=4565 PE=4 SV=1	---	NSSGDLMSSSK(1)LVAEAAK	2	0.22759	3	221.91	1.60767e-26	160.274	4.17183e-13	168.624	2.46083e-13	168.62_x000D_
A0A3B6EFE3	359	Nucleotide pyrophosphatase/phosphodiesterase(predicted) OS=Triticum aestivum OX=4565 PE=4 SV=1	---	MNEGLSSGK(1)VK	2	-1.5939	4	119.743	1.75719e-05	124.124	1.3434e-05	119.386	1.79093e-05	119.39_x000D_
A0A3B6EG72	73	Carbonic anhydrase OS=Triticum aestivum OX=4565 PE=3 SV=1	---	FK(1)TEVYDK	2	1.2406	3	120.989	0.00452356	87.149	0.011272	81.2635	0.0145194	81.263_x000D_
A0A3B6EH14	227	Protein kinase domain-containing protein OS=Triticum aestivum OX=4565 PE=3 SV=1	---	YEK(1)ISEK	2	-0.53914	3	75.7382	0.0265412	69.5982	0.0500667	84.5678	0.0180474	84.568_x000D_
A0A3B6EHG7	385	Isocitrate dehydrogenase [NADP] OS=Triticum aestivum OX=4565 PE=3 SV=1	---	DLALLVHGSSK(1)VTR	3	0.53713	4	90.8529	0.000796596	88.5614	0.000405668	61.4435	0.00484164	61.444_x000D_
A0A3B6EHG7	91	Isocitrate dehydrogenase [NADP] OS=Triticum aestivum OX=4565 PE=3 SV=1	---	EFNLK(1)QMWR	2	-0.9835	8	66.5043	0.000681403	74.9199	1.7999e-07	55.0839	0.000296539	161.79_x000D_
A0A3B6EHG7	121	Isocitrate dehydrogenase [NADP] OS=Triticum aestivum OX=4565 PE=3 SV=1	---	NVPK(1)LVPGWTK	2	-0.032563	9	46.3777	0.000548224	67.9993	0.00714965	49.4481	0.0358894	49.448_x000D_
A0A3B6EHG7	212	Isocitrate dehydrogenase [NADP] OS=Triticum aestivum OX=4565 PE=3 SV=1	---	WPLYLSTK(1)NTILK	2	-0.30484	9	155.144	3.63811e-08	116.869	1.48168e-06	69.6686	0.000827216	83.087_x000D_
A0A3B6EHG7	29	Isocitrate dehydrogenase [NADP] OS=Triticum aestivum OX=4565 PE=3 SV=1	---	VFWQSIK(1)DK	2	0.045052	6	97.9655	0.00276976	108.57	0.00194185	90.1504	0.00383029	90.15_x000D_
A0A3B6EHG7	74	Isocitrate dehydrogenase [NADP] OS=Triticum aestivum OX=4565 PE=3 SV=1	---	YNVAIK(1)CATITPDEDR	2	-0.2788	6	259.531	2.59724e-36	200.814	3.15314e-18	242.927	2.72662e-30	242.93_x000D_
A0A3B6EHG7	238	Isocitrate dehydrogenase [NADP] OS=Triticum aestivum OX=4565 PE=3 SV=1	---	SK(1)YEAAGIWYEHR	3	1.3006	10	249.411	5.54166e-29	94.0232	1.3814e-18	95.9813	9.00376e-19	212.39_x000D_
A0A3B6EHG7	203	Isocitrate dehydrogenase [NADP] OS=Triticum aestivum OX=4565 PE=3 SV=1	---	GFAEASMAIAYEK(1)K	2	-1.8505	6	119.963	6.9463e-05	168	2.59708e-11	146.586	2.29897e-07	146.59_x000D_
A0A3B6EHG7	57	Isocitrate dehydrogenase [NADP] OS=Triticum aestivum OX=4565 PE=3 SV=1	---	DATDDK(1)VTVEAAEATLK	2	-0.9981	5	111.769	3.65691e-05	203.595	2.02189e-24	195.919	4.63028e-18	195.92_x000D_
A0A3B6EHG7	345	Isocitrate dehydrogenase [NADP] OS=Triticum aestivum OX=4565 PE=3 SV=1	---	AK(1)LDENAR	2	-0.21175	6	111.739	0.00556722	99.4417	0.00751059	89.3546	0.010055	89.355_x000D_
A0A3B6EHG7	117	Isocitrate dehydrogenase [NADP] OS=Triticum aestivum OX=4565 PE=3 SV=1	---	EPIICK(1)NVPK	2	0.18659	6	97.9655	0.000757616	74.165	0.00539624	80.7549	0.00374917	80.755_x000D_
A0A3B6EHG7	86	Isocitrate dehydrogenase [NADP] OS=Triticum aestivum OX=4565 PE=3 SV=1	---	VK(1)EFNLK	2	0.28758	7	111.816	0.0177293	119.173	0.0151617	111.008	0.0181218	111.01_x000D_
A0A3B6EIC0	159	VIP1 protein(predicted) OS=Triticum aestivum OX=4565 PE=4 SV=1	---	EVDALK(1)ASAAATTVEDR	2	0.073825	6	191.469	7.60346e-18	104.45	6.45377e-18	141.072	8.87802e-18	189.56_x000D_
A0A3B6EIT8	342	Coatomer subunit beta OS=Triticum aestivum OX=4565 PE=4 SV=1	---	TQSGELEK(1)GGEYR	2	-0.03403	4	244.152	3.40461e-24	228.929	1.99605e-23	225.334	2.38709e-23	225.33_x000D_
A0A3B6EIT8	632	Coatomer subunit beta OS=Triticum aestivum OX=4565 PE=4 SV=1	---	ETEEMK(1)AK	2	0.94998	3	53.7748	0.0530714	70.8559	0.020262	79.474	0.0155068	79.474_x000D_
A0A3B6EIT8	891	Coatomer subunit beta OS=Triticum aestivum OX=4565 PE=4 SV=1	---	QVDGK(1)LSGYIR	2	-0.5888	3	67.8795	0.00733528	47.7121	0.0385787	83.1822	0.00210169	83.182_x000D_
A0A3B6EIT8	329	Coatomer subunit beta OS=Triticum aestivum OX=4565 PE=4 SV=1	---	NVEEVVLYLK(1)K	2	3.2688	4	115.287	4.02134e-05	88.3377	0.00203472	110.077	0.00017691	110.08_x000D_
A0A3B6EIT8	757	Coatomer subunit beta OS=Triticum aestivum OX=4565 PE=4 SV=1	---	LVDRPQNYTLAPESSK(1)QIR	3	-0.33062	3	95.4997	6.22309e-05	103.413	3.63318e-05	135.178	8.14243e-08	135.18_x000D_
A0A3B6EIT8	334	Coatomer subunit beta OS=Triticum aestivum OX=4565 PE=4 SV=1	---	EVVK(1)TQSGELEK	2	-0.16104	3	136.243	2.44188e-07	123.948	2.57711e-05	124.119	2.54161e-05	124.12_x000D_
A0A3B6EIT8	618	Coatomer subunit beta OS=Triticum aestivum OX=4565 PE=4 SV=1	---	QSFAK(1)MLAEK	2	1.8846	3	103.909	0.000528448	69.8152	0.00589084	58.4762	0.0243618	58.476_x000D_
A0A3B6EIT8	305	Coatomer subunit beta OS=Triticum aestivum OX=4565 PE=4 SV=1	---	ALSSPNLDVK(1)R	2	-0.26682	3	96.2294	0.00104936	75.8194	0.00616831	66.2667	0.0181551	66.267_x000D_
A0A3B6EIT8	400	Coatomer subunit beta OS=Triticum aestivum OX=4565 PE=4 SV=1	---	EIIETNPK(1)LR	2	-0.2407	4	74.5621	0.005297	80.9162	0.00370885	159.793	7.64579e-06	159.79_x000D_
A0A3B6EIT8	652	Coatomer subunit beta OS=Triticum aestivum OX=4565 PE=4 SV=1	---	SQISHAQPDDLIDFYHLK(1)SR	3	-0.023286	10	69.7037	0.000200736	64.1845	4.46808e-05	155.797	1.02442e-15	155.8_x000D_
A0A3B6EIT8	623	Coatomer subunit beta OS=Triticum aestivum OX=4565 PE=4 SV=1	---	MLAEK(1)QFR	2	-0.50236	6	94.1145	0.00835247	107.895	0.00617462	107.295	0.00626954	107.29_x000D_
A0A3B6EIT8	634	Coatomer subunit beta OS=Triticum aestivum OX=4565 PE=4 SV=1	---	AK(1)SQISHAQPDDLIDFYHLK	4	-0.086445	3	66.7603	0.000842801	90.4641	6.35983e-05	58.7117	0.0026911	58.712_x000D_
A0A3B6EIU5	140	Glutathione transferase F1(predicted) OS=Triticum aestivum OX=4565 PE=3 SV=1	---	IK(1)NVLAVYEAHLSK	2	0.11873	5	97.2033	0.000193885	118.522	1.5153e-05	49.5946	0.0013096	69.878_x000D_
A0A3B6EJ95	281	WD_REPEATS_REGION domain-containing protein OS=Triticum aestivum OX=4565 PE=4 SV=1	---	TGTSPAVK(1)VEK	2	-0.26257	3	67.5191	0.00789354	88.0206	0.00116361	71.1757	0.00442957	71.176_x000D_
A0A3B6EJ95	231	WD_REPEATS_REGION domain-containing protein OS=Triticum aestivum OX=4565 PE=4 SV=1	---	DSPK(1)VDPR	2	0.86731	3	68.0161	0.0241052	64.2681	0.0317284	71.4254	0.0199477	71.425_x000D_
A0A3B6EJ95	53	WD_REPEATS_REGION domain-containing protein OS=Triticum aestivum OX=4565 PE=4 SV=1	---	WGPQFEQATYK(1)NR	2	0.2006	4	199.134	1.66563e-15	227.565	2.14448e-23	198.371	2.00699e-15	198.37_x000D_
A0A3B6EJ95	106	WD_REPEATS_REGION domain-containing protein OS=Triticum aestivum OX=4565 PE=4 SV=1	---	YK(1)TIIHPGEVNR	3	-0.15643	4	75.1019	0.00124599	116.981	1.49092e-05	100.727	0.000149479	100.73_x000D_
A0A3B6EJ95	368	WD_REPEATS_REGION domain-containing protein OS=Triticum aestivum OX=4565 PE=4 SV=1	---	ASVFGSSAEDGFLNVWDHEK(1)VGK	3	-0.84891	5	155.756	1.22734e-11	146.602	5.44928e-11	171.064	5.72799e-16	171.06_x000D_
A0A3B6EKM1	238	tRNA-binding domain-containing protein OS=Triticum aestivum OX=4565 PE=4 SV=1	---	ATEAAADK(1)APQK	2	0.54722	3	145.085	6.57296e-09	172.127	4.13627e-09	144.103	1.61431e-07	144.1_x000D_
A0A3B6EKM1	185	tRNA-binding domain-containing protein OS=Triticum aestivum OX=4565 PE=4 SV=1	---	VADK(1)SDGAADSK	2	0.16484	6	108.997	2.43606e-07	98.9421	1.43405e-07	89.46	7.34981e-06	132.79_x000D_
A0A3B6EKW3	34	"ATP synthase subunit epsilon, mitochondrial(predicted) OS=Triticum aestivum OX=4565 PE=4 SV=1"	---	SCLK(1)EPFK	2	1.5401	3	109.11	0.00598271	72.23	0.0195038	101.542	0.00717869	101.54_x000D_
A0A3B6EKW3	53	"ATP synthase subunit epsilon, mitochondrial(predicted) OS=Triticum aestivum OX=4565 PE=4 SV=1"	---	VHFSLSK(1)WADEK	3	0.33104	3	107.344	8.34684e-05	92.2466	0.000234087	100.931	0.000147446	100.93_x000D_
A0A3B6EL02	175	Zinc finger CCCH domain-containing protein 11(predicted) OS=Triticum aestivum OX=4565 PE=4 SV=1	---	HFLDAVEK(1)K	2	0.51018	4	89.8266	0.00270728	110.534	0.00330195	96.0344	0.00539181	96.034_x000D_
A0A3B6EL51	370	Glycine cleavage system P protein OS=Triticum aestivum OX=4565 PE=3 SV=1	---	IIGVSVDSSGK(1)PALR	2	-3.4484	4	119.867	2.63824e-05	77.4203	0.00232485	44.2518	0.0455404	44.252_x000D_
A0A3B6EL51	552	Glycine cleavage system P protein OS=Triticum aestivum OX=4565 PE=3 SV=1	---	YLHK(1)LQSK	3	-0.51664	3	101.542	0.00265666	99.1355	0.00279739	111.947	0.00204812	111.95_x000D_
A0A3B6EL51	353	Glycine cleavage system P protein OS=Triticum aestivum OX=4565 PE=3 SV=1	---	FGVPMGYGGPHAAFLATSQEYK(1)R	3	-1.7027	3	123.363	2.00696e-07	76.889	7.91223e-05	137.642	1.01948e-10	137.64_x000D_
A0A3B6EL51	861	Glycine cleavage system P protein OS=Triticum aestivum OX=4565 PE=3 SV=1	---	RLEK(1)HYPVLFR	3	-0.61983	9	112.129	7.82803e-05	41.6838	5.03411e-05	99.5304	0.000258046	99.53_x000D_
A0A3B6EL51	952	Glycine cleavage system P protein OS=Triticum aestivum OX=4565 PE=3 SV=1	---	EEIAEVENGK(1)ADAHNNVLK	3	1.5318	3	141.599	1.14386e-09	166.774	6.56716e-14	109.717	1.2724e-05	109.72_x000D_
A0A3B6EL51	857	Glycine cleavage system P protein OS=Triticum aestivum OX=4565 PE=3 SV=1	---	IAILNANYMAK(1)R	2	2.2329	3	136.489	4.46051e-07	136.023	1.13702e-06	147.744	2.27254e-07	147.74_x000D_
A0A3B6EL51	785	Glycine cleavage system P protein OS=Triticum aestivum OX=4565 PE=3 SV=1	---	TFCIPHGGGGPGMGPIGVK(1)K	3	0.06878	3	123.633	5.72185e-07	149.733	3.07959e-10	106.57	2.27061e-05	106.57_x000D_
A0A3B6EL51	995	Glycine cleavage system P protein OS=Triticum aestivum OX=4565 PE=3 SV=1	---	GAK(1)FWPTTCR	2	-0.91274	3	70.9415	0.00620191	71.0658	0.00617086	51.9983	0.0347798	51.998_x000D_
A0A3B6EL51	898	Glycine cleavage system P protein OS=Triticum aestivum OX=4565 PE=3 SV=1	---	ATAGIEPEDVAK(1)R	2	-1.9542	5	152.399	1.23454e-07	141.128	3.54571e-07	139.781	3.82197e-07	139.78_x000D_
A0A3B6EL93	103	Ribosomal_L28e domain-containing protein OS=Triticum aestivum OX=4565 PE=4 SV=1	---	AIK(1)NQVSDNYYRPDLTK	3	-0.027793	4	78.0783	0.000500308	109.041	3.00433e-05	92.6333	0.00011033	92.633_x000D_
A0A3B6EL93	75	Ribosomal_L28e domain-containing protein OS=Triticum aestivum OX=4565 PE=4 SV=1	---	EMTVVLSTTK(1)SK	2	-0.15891	5	117.2	3.98304e-05	113.24	6.66056e-05	127.559	1.82492e-05	127.56_x000D_
A0A3B6EL93	117	Ribosomal_L28e domain-containing protein OS=Triticum aestivum OX=4565 PE=4 SV=1	---	NQVSDNYYRPDLTK(1)PALAR	3	-0.23124	13	95.2051	1.44437e-06	123.633	9.79359e-07	101.532	6.42319e-07	127.97_x000D_
A0A3B6EL93	55	Ribosomal_L28e domain-containing protein OS=Triticum aestivum OX=4565 PE=4 SV=1	---	K(1)TVTVQPAADK	2	1.5938	3	122.547	2.75511e-05	171.322	1.85162e-07	149.41	1.77224e-06	149.41_x000D_
A0A3B6ELC9	50	TRASH domain-containing protein OS=Triticum aestivum OX=4565 PE=4 SV=1	---	LK(0.028)PAK(0.972)LCWTAMYR	3	-0.20635	6	12.8307	0.000768064	15.3959	0.000607128	13.3247	0.000284842	97.69_x000D_
A0A3B6ELC9	63	TRASH domain-containing protein OS=Triticum aestivum OX=4565 PE=4 SV=1	---	K(1)DIHAEAAK	3	-0.023209	6	69.2757	0.0045904	84.0541	0.00236395	82.2607	0.0026157	82.261_x000D_
A0A3B6ELC9	95	TRASH domain-containing protein OS=Triticum aestivum OX=4565 PE=4 SV=1	---	SIVGATLEVIQK(1)K	2	0.31599	8	166.447	2.7249e-11	53.0339	0.000294005	177.162	6.68229e-12	177.16_x000D_
A0A3B6ELC9	71	TRASH domain-containing protein OS=Triticum aestivum OX=4565 PE=4 SV=1	---	DIHAEAAK(1)K	3	-0.68658	5	74.3762	0.00372243	90.827	0.00662612	72.9281	0.00435103	103.26_x000D_
A0A3B6ELC9	153	TRASH domain-containing protein OS=Triticum aestivum OX=4565 PE=4 SV=1	---	GPK(1)IGGGGGK	2	0.059866	4	68.657	0.00798841	68.657	0.00798841	68.657	0.00798841	68.657_x000D_
A0A3B6ELC9	14	TRASH domain-containing protein OS=Triticum aestivum OX=4565 PE=4 SV=1	---	FSGQK(1)IYPGK	2	-0.8123	5	79.659	0.00402309	85.9631	0.00244745	81.3355	0.00360407	81.335_x000D_
A0A3B6ELC9	4	TRASH domain-containing protein OS=Triticum aestivum OX=4565 PE=4 SV=1	---	VLK(1)TELCR	2	-0.4545	5	104.437	0.00672118	107.008	0.00192467	113.706	0.00525629	113.71_x000D_
A0A3B6ELC9	19	TRASH domain-containing protein OS=Triticum aestivum OX=4565 PE=4 SV=1	---	IYPGK(1)GIR	2	0.80089	6	89.5498	0.00994729	71.3424	0.0199935	65.2521	0.029727	65.252_x000D_
A0A3B6ELG3	27	Aspartate aminotransferase OS=Triticum aestivum OX=4565 PE=4 SV=1	---	TEEGK(1)PLVLNVVR	2	0.15622	3	84.2973	0.00185247	90.7928	0.000959888	92.2953	0.000807879	92.295_x000D_
A0A3B6ELH2	192	Lipase_GDSL domain-containing protein OS=Triticum aestivum OX=4565 PE=4 SV=1	---	FGFYK(1)QLPR	2	0.37288	3	113.706	0.00154083	97.635	0.00279556	123.983	0.00122588	123.98_x000D_
A0A3B6ELT9	96	VAMP-like protein YKT61(predicted) OS=Triticum aestivum OX=4565 PE=3 SV=1	---	DLDETK(1)IILHK	2	2.9114	8	63.9438	0.0064617	70.9415	0.00103058	77.1237	0.000284985	90.05_x000D_
A0A3B6EM97	434	WPP domain-containing protein OS=Triticum aestivum OX=4565 PE=4 SV=1	---	DAGAVAVAK(1)SLQEGHPDLK	3	1.8643	3	69.2557	0.000295165	40.3836	0.027706	52.318	0.0101397	52.318_x000D_
A0A3B6EMB0	371	Metacaspase 4(predicted) OS=Triticum aestivum OX=4565 PE=4 SV=1	---	ITNK(1)DLVMK	2	-0.85356	5	107.205	0.00204838	91.6583	0.00329274	130.656	0.0010302	130.66_x000D_
A0A3B6EMB0	32	Metacaspase 4(predicted) OS=Triticum aestivum OX=4565 PE=4 SV=1	---	MHK(1)CLVDR	3	-0.95479	3	69.8117	0.00771171	97.4306	0.00289711	97.4306	0.00289711	97.431_x000D_
A0A3B6EMB0	21	Metacaspase 4(predicted) OS=Triticum aestivum OX=4565 PE=4 SV=1	---	AELK(1)GCHNDVDR	3	0.11389	3	85.5541	0.000614369	113.24	2.46491e-05	116.238	1.54821e-05	116.24_x000D_
A0A3B6EMB0	69	Metacaspase 4(predicted) OS=Triticum aestivum OX=4565 PE=4 SV=1	---	HALAK(1)LVGDAR	3	0.4684	4	70.9415	0.00165608	70.9415	0.00165608	61.3438	0.0064617	61.344_x000D_
A0A3B6EMB0	376	Metacaspase 4(predicted) OS=Triticum aestivum OX=4565 PE=4 SV=1	---	DLVMK(1)AR	2	-0.86135	4	78.6155	0.0408735	76.0346	0.0262323	82.6713	0.0367386	82.671_x000D_
A0A3B6EMB0	150	Metacaspase 4(predicted) OS=Triticum aestivum OX=4565 PE=4 SV=1	---	AK(1)EQIGNSTK	2	-1.3524	3	113.224	0.000169311	132.323	8.15627e-05	122.691	0.000112259	122.69_x000D_
A0A3B6EMU0	562	Signal recognition particle subunit SRP72 OS=Triticum aestivum OX=4565 PE=3 SV=1	---	VDAPEEVK(1)K	2	0.16263	3	79.1482	0.0143122	111.455	0.00316912	113.622	0.0028568	113.62_x000D_
A0A3B6EMU0	542	Signal recognition particle subunit SRP72 OS=Triticum aestivum OX=4565 PE=3 SV=1	---	SLEK(1)TSGAR	2	-0.77117	3	52.4897	0.0411038	57.0324	0.0264613	63.1842	0.0148899	63.184_x000D_
A0A3B6EMX2	246	Obg-like ATPase 1 OS=Triticum aestivum OX=4565 PE=3 SV=1	---	FLPK(1)IHAWVK	3	0.054924	4	62.4631	0.00664277	53.7511	0.011828	62.4631	0.00664277	62.463_x000D_
A0A3B6EMX2	182	Obg-like ATPase 1 OS=Triticum aestivum OX=4565 PE=3 SV=1	---	QLK(1)IDHELCQR	3	0.32238	3	52.3906	0.0115948	58.1721	0.00828008	51.2862	0.012228	51.286_x000D_
A0A3B6EMX2	199	Obg-like ATPase 1 OS=Triticum aestivum OX=4565 PE=3 SV=1	---	VMTHLQDGK(1)DVR	3	0.12511	7	74.9873	0.000741194	118.757	1.35395e-05	85.5541	5.37804e-06	129.34_x000D_
A0A3B6EMX2	8	Obg-like ATPase 1 OS=Triticum aestivum OX=4565 PE=3 SV=1	---	K(1)DAEPAERPILGR	3	-0.79299	3	66.0043	0.00362278	94.1217	0.0003404	56.1392	0.00877276	56.139_x000D_
A0A3B6EMX2	362	Obg-like ATPase 1 OS=Triticum aestivum OX=4565 PE=3 SV=1	---	ELGSESAVK(1)AAGK	2	0.73208	4	112.023	0.000135022	83.2035	0.00200277	130.154	1.87248e-05	130.15_x000D_
A0A3B6EMX2	393	Obg-like ATPase 1 OS=Triticum aestivum OX=4565 PE=3 SV=1	---	FNVSGGGK(1)K	2	1.019	3	104.2	0.00421479	71.6136	0.0192709	101.646	0.00458294	101.65_x000D_
A0A3B6EMX2	157	Obg-like ATPase 1 OS=Triticum aestivum OX=4565 PE=3 SV=1	---	LK(1)DIEFVQAK	2	0.50457	4	65.0558	0.01378	102.4	0.000586631	108.348	0.000357306	108.35_x000D_
A0A3B6EN11	131	Selenium-binding protein 1(predicted) OS=Triticum aestivum OX=4565 PE=4 SV=1	---	VYVVDTAK(1)DPR	2	-1.8312	3	75.8194	0.00218156	88.3377	0.00110213	78.9027	0.00293143	78.903_x000D_
A0A3B6EN66	316	"Alpha-1,4-glucan-protein synthase (UDP-forming)(predicted) OS=Triticum aestivum OX=4565 PE=4 SV=1"	---	LGK(1)IDPYFTK	2	0.28505	4	84.6051	0.00278688	83.1822	0.0031425	73.4351	0.00557868	73.435_x000D_
A0A3B6EN81	32	ABC transporter F family member 4(predicted) OS=Triticum aestivum OX=4565 PE=4 SV=1	---	NAPSSSSAAGAAGK(1)K	2	-0.3545	3	108.579	0.000291836	99.0691	0.000688945	100.227	0.000640574	100.23_x000D_
A0A3B6EN81	407	ABC transporter F family member 4(predicted) OS=Triticum aestivum OX=4565 PE=4 SV=1	---	GNFDDFESGYEQK(1)R	2	0.1933	3	244.666	2.67727e-24	221.849	2.15032e-19	227.915	1.98181e-23	227.91_x000D_
A0A3B6EN93	632	"Heat shock 70 kDa protein, mitochondrial(predicted) OS=Triticum aestivum OX=4565 PE=3 SV=1"	---	GK(1)MEAANK	2	-0.95542	4	67.1694	0.0258273	101.327	0.00721262	96.4916	0.0079768	96.492_x000D_
A0A3B6ENI8	7	Rab18s(predicted) OS=Triticum aestivum OX=4565 PE=4 SV=1	---	MVNIAGK(1)K	2	-0.24899	5	100.188	0.0136481	100.188	0.0136481	100.188	0.0136481	100.19_x000D_
A0A3B6ENI8	139	Rab18s(predicted) OS=Triticum aestivum OX=4565 PE=4 SV=1	---	ILDTPSLLADASSGAK(1)K	2	1.0104	4	151.8	7.50233e-13	55.9122	0.0271581	182.154	2.55272e-17	182.15_x000D_
A0A3B6EP97	104	Patellin-5(predicted) OS=Triticum aestivum OX=4565 PE=4 SV=1	---	AK(1)TEAAAEETK	2	0.33162	4	113.224	3.71768e-05	102.4	0.000238882	121.021	1.63648e-05	121.02_x000D_
A0A3B6EP97	334	Patellin-5(predicted) OS=Triticum aestivum OX=4565 PE=4 SV=1	---	AFGDEEK(1)R	2	-0.40668	9	82.4258	0.0182135	102.465	0.0129839	114.498	0.00952976	114.5_x000D_
A0A3B6EP97	429	Patellin-5(predicted) OS=Triticum aestivum OX=4565 PE=4 SV=1	---	SK(1)FVFASQAK	2	0.67113	5	76.3317	0.00485469	70.9415	0.00620191	86.0142	0.00243468	86.014_x000D_
A0A3B6EP97	119	Patellin-5(predicted) OS=Triticum aestivum OX=4565 PE=4 SV=1	---	TEAPAK(1)EEAK	2	-0.2706	3	91.7011	0.0010133	115.574	0.00013494	114.862	0.000137207	114.86_x000D_
A0A3B6EP97	327	Patellin-5(predicted) OS=Triticum aestivum OX=4565 PE=4 SV=1	---	EVYEK(1)AFGDEEK	2	-0.0070173	3	105.951	0.000263091	71.8061	0.00390501	92.9904	0.000612484	92.99_x000D_
A0A3B6EP97	560	Patellin-5(predicted) OS=Triticum aestivum OX=4565 PE=4 SV=1	---	IVLTVSNAASK(1)K	2	-0.90078	3	153.341	1.18446e-07	127.174	3.51714e-05	105.649	0.000500748	105.65_x000D_
A0A3B6EP97	264	Patellin-5(predicted) OS=Triticum aestivum OX=4565 PE=4 SV=1	---	VK(1)EAMAMLR	2	-0.57874	5	88.4955	0.00442023	82.645	0.00650582	54.5394	0.0375082	54.539_x000D_
A0A3B6EPN9	351	Putative G3BP-like protein(predicted) OS=Triticum aestivum OX=4565 PE=4 SV=1	---	K(1)FGTIKPDGIQVR	3	0.20916	3	83.3189	2.7584e-05	68.8601	0.000372833	89.2113	2.95253e-05	115.12_x000D_
A0A3B6EPR7	130	Dynamin-related protein 3A(predicted) OS=Triticum aestivum OX=4565 PE=3 SV=1	---	EAGGNK(1)GVSDR	2	-1.0666	3	64.1212	0.0131577	93.6229	0.000402449	100.376	6.83105e-05	100.38_x000D_
A0A3B6EPR7	314	Dynamin-related protein 3A(predicted) OS=Triticum aestivum OX=4565 PE=3 SV=1	---	TILPGLK(1)AR	2	-0.018165	3	85.6757	0.00542542	85.6757	0.00542542	74.9199	0.00925966	74.92_x000D_
A0A3B6EPR7	720	Dynamin-related protein 3A(predicted) OS=Triticum aestivum OX=4565 PE=3 SV=1	---	EPDEITTK(1)R	2	1.231	3	96.665	0.00530091	90.1504	0.0070714	61.7795	0.0457991	61.78_x000D_
A0A3B6EQX9	125	ABC transporter D family member 1(predicted) OS=Triticum aestivum OX=4565 PE=4 SV=1	---	LAFK(1)DTAHR	3	0.31809	3	115.714	0.000543414	103.546	0.000863773	81.9504	0.00249927	81.95_x000D_
A0A3B6ERN2	201	Glutamate decarboxylase OS=Triticum aestivum OX=4565 PE=3 SV=1	---	LLNDLLVEK(1)NK	2	-0.032226	3	108.716	0.000121183	125.97	1.16897e-05	152.672	6.9685e-07	152.67_x000D_
A0A3B6ESC6	328	AA_TRNA_LIGASE_II domain-containing protein OS=Triticum aestivum OX=4565 PE=4 SV=1	---	DLANK(1)QVR	2	-1.1768	3	93.3738	0.00500412	94.1145	0.00481606	93.3738	0.00846952	93.374_x000D_
A0A3B6ESC6	323	AA_TRNA_LIGASE_II domain-containing protein OS=Triticum aestivum OX=4565 PE=4 SV=1	---	IEIGPK(1)DLANK	2	-2.5351	4	74.6982	0.00374661	74.6982	0.00374661	62.5281	0.0156256	62.528_x000D_
A0A3B6ESC6	305	AA_TRNA_LIGASE_II domain-containing protein OS=Triticum aestivum OX=4565 PE=4 SV=1	---	ENYSPGWK(1)YSQWEMK	2	-0.97555	3	132.154	6.67284e-06	97.9042	0.000399522	161.089	1.93975e-11	161.09_x000D_
A0A3B6ESC6	114	AA_TRNA_LIGASE_II domain-containing protein OS=Triticum aestivum OX=4565 PE=4 SV=1	---	DHIEGFAPEVAWVTK(1)SGK	3	0.51152	4	71.5923	0.000338191	68.8803	0.000218674	46.3928	0.00579048	47.499_x000D_
A0A3B6ESC6	215	AA_TRNA_LIGASE_II domain-containing protein OS=Triticum aestivum OX=4565 PE=4 SV=1	---	IYEEFLAVPVSK(1)GR	2	0.11153	4	96.6729	0.00053884	106.14	0.000272284	96.6729	0.00053884	96.673_x000D_
A0A3B6ESW0	36	Cytochrome b5 heme-binding domain-containing protein OS=Triticum aestivum OX=4565 PE=3 SV=1	---	VYNVTK(1)FLDDHPGGDDVLLSSTAK	3	0.25843	9	211.923	3.34156e-30	194.967	7.04104e-23	211.923	3.34156e-30	211.92_x000D_
A0A3B6ESW0	20	Cytochrome b5 heme-binding domain-containing protein OS=Triticum aestivum OX=4565 PE=3 SV=1	---	HTSK(1)DDCWLVIGGK	3	0.16321	3	130.199	5.19648e-06	95.2645	0.000214088	133.159	2.67283e-06	133.16_x000D_
A0A3B6ET26	369	Expressed protein(predicted) OS=Triticum aestivum OX=4565 PE=4 SV=1	---	SK(1)EHGFLGFR	3	0.10206	6	115.699	4.97899e-05	115.915	4.95359e-05	111.855	8.21913e-05	111.86_x000D_
A0A3B6ET28	16	Dof-type domain-containing protein OS=Triticum aestivum OX=4565 PE=4 SV=1	---	GGALLK(1)R	2	-0.16178	4	92.6925	0.0498752	102.98	0.0406527	106.761	0.037263	106.76_x000D_
A0A3B6FEF4	447	Putative hydroquinone glucosyltransferase(predicted) OS=Triticum aestivum OX=4565 PE=4 SV=1	---	AK(1)VATLQK	2	0.89021	3	80.4546	0.0149657	74.9199	0.0180196	85.6757	0.0120849	85.676_x000D_
A0A3B6FF92	540	Transmembrane protein 214-B(predicted) OS=Triticum aestivum OX=4565 PE=4 SV=1	---	NEAALEEAEDSGEK(1)ASIK	2	-0.21522	3	294.654	5.72894e-60	272.478	3.86017e-51	284.379	1.47214e-51	284.38_x000D_
A0A3B6FF92	308	Transmembrane protein 214-B(predicted) OS=Triticum aestivum OX=4565 PE=4 SV=1	---	IVGNSK(1)YLGQEK	2	1.0708	3	190.784	3.20302e-11	165.584	7.27285e-09	136.275	2.43858e-07	136.27_x000D_
A0A3B6FF92	510	Transmembrane protein 214-B(predicted) OS=Triticum aestivum OX=4565 PE=4 SV=1	---	TLSPK(1)LNSEALK	2	-0.037427	3	89.3005	0.00104836	62.0879	0.0141995	73.8812	0.00356618	73.881_x000D_
A0A3B6FFU7	73	Dipeptide epimerase OS=Triticum aestivum OX=4565 PE=3 SV=1	---	GQGFQTLK(1)LK	2	-0.5051	3	72.434	0.0058289	64.3739	0.0148767	65.2776	0.0134233	65.278_x000D_
A0A3B6FHK1	373	Fructose-bisphosphate aldolase OS=Triticum aestivum OX=4565 PE=3 SV=1	---	ANSLAQLGSYTGEGESDEAK(1)K	2	0.098005	7	156.439	1.69417e-91	68.4577	9.2158e-121	391.631	5.2169e-121	391.63_x000D_
A0A3B6FHK1	263	Fructose-bisphosphate aldolase OS=Triticum aestivum OX=4565 PE=3 SV=1	---	PSMVTPGAEHK(1)EK	3	0.097501	3	58.5083	0.0061086	53.3001	0.00831249	76.7282	0.00107047	76.728_x000D_
A0A3B6FHK1	163	Fructose-bisphosphate aldolase OS=Triticum aestivum OX=4565 PE=3 SV=1	---	CAEYYK(1)QGAR	2	-0.023379	3	122.962	0.000111394	142.427	5.20902e-05	129.851	8.94394e-05	129.85_x000D_
A0A3B6FHK1	353	Fructose-bisphosphate aldolase OS=Triticum aestivum OX=4565 PE=3 SV=1	---	AK(1)ANSLAQLGSYTGEGESDEAKK	3	0.71054	7	237.297	2.96554e-38	233.065	3.26321e-60	238.745	2.50138e-38	239.48_x000D_
A0A3B6FHK1	265	Fructose-bisphosphate aldolase OS=Triticum aestivum OX=4565 PE=3 SV=1	---	EK(1)ASPEAIAK	2	-0.97233	5	53.5672	0.0322567	50.7912	0.0367211	62.6328	0.0176768	62.633_x000D_
A0A3B6FHR7	118	Translocon-associated protein subunit beta(predicted) OS=Triticum aestivum OX=4565 PE=4 SV=1	---	FQASPAVIK(1)YR	2	0.45196	5	130.006	7.87741e-06	132.319	5.69265e-06	115.574	2.15106e-05	115.57_x000D_
A0A3B6FHR7	105	Translocon-associated protein subunit beta(predicted) OS=Triticum aestivum OX=4565 PE=4 SV=1	---	LEPGATASHAFVLESK(1)TQGR	3	1.9273	5	127.316	3.80378e-07	108.709	1.54585e-05	123.191	5.56677e-07	123.19_x000D_
A0A3B6FI76	115	At3g56430(predicted) OS=Triticum aestivum OX=4565 PE=4 SV=1	---	PVEAAK(1)NAAAR	2	0.50321	3	95.4772	0.000367895	101.393	0.000257646	95.4772	0.000367895	95.477_x000D_
A0A3B6FI96	170	Carboxypeptidase OS=Triticum aestivum OX=4565 PE=3 SV=1	---	FPQYK(1)YR	2	0.54014	3	76.8465	0.042677	86.0864	0.0332568	90.9856	0.0282621	90.986_x000D_
A0A3B6FI96	420	Carboxypeptidase OS=Triticum aestivum OX=4565 PE=3 SV=1	---	LFEHFLQDK(1)PMPR	3	-0.063691	3	76.0727	0.00110381	131.06	5.90553e-06	100.223	0.000198918	100.22_x000D_
A0A3B6FIP7	400	Mitochondrial-processing peptidase subunit alpha(predicted) OS=Triticum aestivum OX=4565 PE=4 SV=1	---	ASAK(1)SVILK	2	-0.46688	4	69.2755	0.011658	75.509	0.00904966	74.1727	0.00952603	74.173_x000D_
A0A3B6FJS9	182	RNA-binding protein FUS(predicted) OS=Triticum aestivum OX=4565 PE=4 SV=1	---	DMK(1)YSTR	2	-0.24987	7	67.2774	0.04158	67.4639	0.0253168	89.0462	0.0302393	89.046_x000D_
A0A3B6FJS9	208	RNA-binding protein FUS(predicted) OS=Triticum aestivum OX=4565 PE=4 SV=1	---	ASGEALK(1)HSLGQSHPVR	3	0.85488	5	78.0783	0.000359374	78.95	0.000301357	53.4532	0.00631721	53.453_x000D_
A0A3B6FJS9	263	RNA-binding protein FUS(predicted) OS=Triticum aestivum OX=4565 PE=4 SV=1	---	MVNNIYLNFDALHGDK(1)DHGGVR	4	-0.36863	6	68.4198	0.00037679	74.3636	3.60958e-07	78.9764	2.85124e-06	112.58_x000D_
A0A3B6FJS9	201	RNA-binding protein FUS(predicted) OS=Triticum aestivum OX=4565 PE=4 SV=1	---	VKDEEGYPAMALVNK(1)ASGEALK	3	-0.653	5	92.8783	5.40779e-07	80.976	4.23037e-05	108.476	3.03128e-07	124.28_x000D_
A0A3B6FJS9	179	RNA-binding protein FUS(predicted) OS=Triticum aestivum OX=4565 PE=4 SV=1	---	TDRDDDTQHWIK(1)DMK	4	-0.58215	7	51.0043	0.00032437	50.1585	6.69743e-05	58.8852	0.00580058	58.885_x000D_
A0A3B6FJS9	162	RNA-binding protein FUS(predicted) OS=Triticum aestivum OX=4565 PE=4 SV=1	---	DGK(1)VCLVR	2	-1.6035	5	81.2963	0.0145013	60.4363	0.0395221	68.2235	0.0236833	68.224_x000D_
A0A3B6FJS9	148	RNA-binding protein FUS(predicted) OS=Triticum aestivum OX=4565 PE=4 SV=1	---	ILCK(1)AGEDSFSLAAR	2	0.47194	4	125.672	1.70712e-05	91.9687	0.000533772	131.958	6.98757e-06	131.96_x000D_
A0A3B6FK35	144	Germin-like protein OS=Triticum aestivum OX=4565 PE=3 SV=1	---	LFSK(1)IVTK	2	0.10939	4	85.6757	0.0120849	97.4306	0.00782842	74.9199	0.0180196	74.92_x000D_
A0A3B6FK35	148	Germin-like protein OS=Triticum aestivum OX=4565 PE=3 SV=1	---	IVTK(1)GDVFVFPK	2	0.32445	3	80.2447	0.00252708	83.2035	0.00204394	96.8199	0.000509249	96.82_x000D_
A0A3B6FK55	261	"Inosine-uridine preferring nucleoside hydrolase family protein, expressed(predicted) OS=Triticum aestivum OX=4565 PE=4 SV=1"	---	GLTVFDNTK(1)K	2	-1.3214	3	123.749	0.000201026	72.8477	0.0105703	72.2004	0.0108689	72.2_x000D_
A0A3B6FKB8	22	Putative EF-hand domain pair protein(predicted) OS=Triticum aestivum OX=4565 PE=3 SV=1	---	EAFSLFDK(1)DGDGCITTK	2	0.94678	7	262.194	7.64334e-37	91.0646	2.1306e-30	193.642	3.64607e-30	232.78_x000D_
A0A3B6FKB8	87	Putative EF-hand domain pair protein(predicted) OS=Triticum aestivum OX=4565 PE=3 SV=1	---	MKDTDSEEELK(1)EAFR	3	-0.50453	9	137.323	8.996e-12	105.998	2.58409e-36	77.2786	3.22239e-19	220.53_x000D_
A0A3B6FKB8	95	Putative EF-hand domain pair protein(predicted) OS=Triticum aestivum OX=4565 PE=3 SV=1	---	VFDK(1)DQNGFISAAELR	2	-0.040484	4	212.954	2.73762e-24	241.866	3.39069e-30	219.972	1.15134e-24	219.97_x000D_
A0A3B6FKB8	78	Putative EF-hand domain pair protein(predicted) OS=Triticum aestivum OX=4565 PE=3 SV=1	---	MK(1)DTDSEEELKEAFR	3	-0.062186	34	126.907	1.63852e-10	126.743	5.28665e-08	104.357	3.9908e-07	156.36_x000D_
A0A3B6FKB8	31	Putative EF-hand domain pair protein(predicted) OS=Triticum aestivum OX=4565 PE=3 SV=1	---	EAFSLFDKDGDGCITTK(1)ELGTVMR	3	-0.3125	11	153.182	9.14099e-61	182.61	2.15933e-15	155.199	1.3255e-49	264.52_x000D_
A0A3B6FKL0	225	PNP_UDP_1 domain-containing protein OS=Triticum aestivum OX=4565 PE=4 SV=1	---	QHAFWVPASK(1)R	3	0.1441	3	43.3056	0.0231679	79.659	0.00109655	78.5125	0.00118407	78.513_x000D_
A0A3B6FKL0	260	PNP_UDP_1 domain-containing protein OS=Triticum aestivum OX=4565 PE=4 SV=1	---	VSK(1)GCSANVFLDNAEYR	2	-1.0634	4	70.4157	0.00058056	205.882	1.80654e-24	269.696	1.34684e-43	269.7_x000D_
A0A3B6FKL0	157	PNP_UDP_1 domain-containing protein OS=Triticum aestivum OX=4565 PE=4 SV=1	---	FGDGK(1)DNELSLEAAGDYTR	2	-0.9852	6	245.664	1.98666e-51	313.084	1.55501e-61	285.947	3.05425e-60	297.29_x000D_
A0A3B6FL71	527	Protein kinase domain-containing protein OS=Triticum aestivum OX=4565 PE=4 SV=1	---	IATEVPASK(1)K	2	1.3238	3	106.618	0.000782783	76.9272	0.00868786	80.7584	0.00692002	80.758_x000D_
A0A3B6FLP8	29	N-acetyltransferase domain-containing protein OS=Triticum aestivum OX=4565 PE=4 SV=1	---	DK(1)NVMQLK	2	0.087948	3	71.692	0.0198007	74.3009	0.0183611	80.6835	0.0148394	80.684_x000D_
A0A3B6FLV0	221	PCI domain-containing protein OS=Triticum aestivum OX=4565 PE=4 SV=1	---	ALSIK(1)SAIPHPR	3	-0.24184	3	62.0879	0.00525488	57.2254	0.00764806	80.3185	0.000930755	80.318_x000D_
A0A3B6FMX7	588	Pleiotropic drug resistance protein 4(predicted) OS=Triticum aestivum OX=4565 PE=3 SV=1	---	LPVFFK(1)QR	2	1.4832	3	99.375	0.00348043	80.2291	0.0150902	91.9001	0.00870241	91.9_x000D_
A0A3B6FMX7	799	Pleiotropic drug resistance protein 4(predicted) OS=Triticum aestivum OX=4565 PE=3 SV=1	---	HANLTGK(1)ALDGHK	3	0.59205	3	47.6064	0.0257207	63.2917	0.00396081	53.8685	0.0139627	53.869_x000D_
A0A3B6FMX7	460	Pleiotropic drug resistance protein 4(predicted) OS=Triticum aestivum OX=4565 PE=3 SV=1	---	FVPVK(1)QFADAFR	2	4.2168	3	90.4338	0.000863307	92.2466	0.000632537	53.4477	0.0256902	53.448_x000D_
A0A3B6FN81	37	Histone H3 OS=Triticum aestivum OX=4565 PE=3 SV=1	---	SAPATGGVK(1)K	2	0.10677	8	76.2278	0.00901057	76.2278	0.00667529	76.2278	0.00901057	76.228_x000D_
A0A3B6FNM9	1941	Glutamine amidotransferase type-2 domain-containing protein OS=Triticum aestivum OX=4565 PE=4 SV=1	---	YISAQGK(1)K	2	-1.2087	3	106.042	0.0119402	95.5305	0.015007	96.4916	0.0147266	96.492_x000D_
A0A3B6FNM9	2005	Glutamine amidotransferase type-2 domain-containing protein OS=Triticum aestivum OX=4565 PE=4 SV=1	---	VDYGHQEASTK(1)FGNDPR	3	-0.026115	3	100.394	5.86521e-05	70.8023	0.000571732	87.4287	0.000191978	87.429_x000D_
A0A3B6FNM9	516	Glutamine amidotransferase type-2 domain-containing protein OS=Triticum aestivum OX=4565 PE=4 SV=1	---	AQYSK(1)AHPYGEWLK	3	-0.34771	3	47.6215	0.0108357	52.5272	0.00870829	62.6801	0.0043054	62.68_x000D_
A0A3B6FNM9	1391	Glutamine amidotransferase type-2 domain-containing protein OS=Triticum aestivum OX=4565 PE=4 SV=1	---	AVGTTLSHEVTK(1)R	3	0.13403	4	72.8912	0.00134661	91.6203	0.000333193	65.8954	0.0031736	65.895_x000D_
A0A3B6FNM9	2018	Glutamine amidotransferase type-2 domain-containing protein OS=Triticum aestivum OX=4565 PE=4 SV=1	---	TYEVLTK(1)R	2	1.6121	3	70.2558	0.0380185	67.8972	0.0449489	101.253	0.0133375	101.25_x000D_
A0A3B6FNM9	1638	Glutamine amidotransferase type-2 domain-containing protein OS=Triticum aestivum OX=4565 PE=4 SV=1	---	IQTEK(1)SSSR	2	-1.2356	3	107.555	0.00202112	110.382	0.00180041	99.5681	0.00264464	99.568_x000D_
A0A3B6FNM9	1208	Glutamine amidotransferase type-2 domain-containing protein OS=Triticum aestivum OX=4565 PE=4 SV=1	---	AVLQTDGQLK(1)TGR	2	-0.71512	7	136.299	2.45694e-07	119.253	1.69224e-07	129.537	1.92729e-07	141.07_x000D_
A0A3B6FNM9	1042	Glutamine amidotransferase type-2 domain-containing protein OS=Triticum aestivum OX=4565 PE=4 SV=1	---	SAIK(1)QVASGR	2	2.4851	3	78.5482	0.00430073	72.5312	0.0058046	92.8661	0.000954223	92.866_x000D_
A0A3B6FP86	180	ATP synthase subunit beta OS=Triticum aestivum OX=4565 PE=3 SV=1	---	GDIK(1)TNSYLPIHR	3	-0.36489	3	76.7282	0.00107047	88.075	0.00049344	80.9051	0.00085806	80.905_x000D_
A0A3B6FP86	282	ATP synthase subunit beta OS=Triticum aestivum OX=4565 PE=3 SV=1	---	LDDK(1)QSESK	2	-0.85734	4	155.42	0.000413951	137.976	0.000825674	177.063	8.50887e-05	177.06_x000D_
A0A3B6FPE9	453	PPR_long domain-containing protein OS=Triticum aestivum OX=4565 PE=4 SV=1	---	VYADQNLFEK(1)GK	2	-1.2389	3	115.574	4.32171e-05	132.79	7.34981e-06	112.437	8.82339e-05	112.44_x000D_
A0A3B6FPE9	324	PPR_long domain-containing protein OS=Triticum aestivum OX=4565 PE=4 SV=1	---	LLVDTK(1)GAIR	2	0.56405	3	57.785	0.0413223	105.975	0.000448809	96.3419	0.000820214	96.342_x000D_
A0A3B6FPL6	149	Ras-related protein Rab7(predicted) OS=Triticum aestivum OX=4565 PE=4 SV=1	---	AWCASK(1)GNIPYFETSAK	2	-0.92295	3	230.934	4.11026e-30	208.492	1.56073e-24	221.853	3.02563e-25	221.85_x000D_
A0A3B6FPL6	143	Ras-related protein Rab7(predicted) OS=Triticum aestivum OX=4565 PE=4 SV=1	---	AK(1)AWCASK	2	-0.1514	3	74.1727	0.0184319	76.2215	0.0173014	66.2987	0.0275983	66.299_x000D_
A0A3B6FQ70	126	ATP-dependent 6-phosphofructokinase OS=Triticum aestivum OX=4565 GN=PFK PE=3 SV=1	PFK	SVNDIHK(1)R	2	-1.1887	5	60.4363	0.0404152	79.474	0.0238885	76.0641	0.0138725	76.064_x000D_
A0A3B6FQI8	994	Nodal modulator 1(predicted) OS=Triticum aestivum OX=4565 PE=4 SV=1	---	VVAK(1)DNLR	2	-0.14929	3	103.833	0.00681662	103.833	0.00681662	111.739	0.00556722	111.74_x000D_
A0A3B6FQI8	374	Nodal modulator 1(predicted) OS=Triticum aestivum OX=4565 PE=4 SV=1	---	YDIVAEK(1)DHYK	2	0.75114	6	111.692	1.2406e-05	70.5404	7.14451e-08	134.136	4.30182e-08	150.49_x000D_
A0A3B6FQI8	138	Nodal modulator 1(predicted) OS=Triticum aestivum OX=4565 PE=4 SV=1	---	IVGAVGGK(1)SCSK	2	-0.51139	3	110.306	0.000145695	90.7928	0.000804698	95.4173	0.000547061	95.417_x000D_
A0A3B6FQI8	1085	Nodal modulator 1(predicted) OS=Triticum aestivum OX=4565 PE=4 SV=1	---	GK(1)HFVQLR	3	-0.81929	4	77.9225	0.0060555	75.2127	0.00660884	86.7939	0.004244	86.794_x000D_
A0A3B6FQI8	378	Nodal modulator 1(predicted) OS=Triticum aestivum OX=4565 PE=4 SV=1	---	DHYK(1)FNR	3	0.61364	7	95.793	0.00944057	100.67	0.00856407	95.793	0.00944057	120.52_x000D_
A0A3B6FQK9	214	KH domain-containing protein OS=Triticum aestivum OX=4565 PE=4 SV=1	---	VFIIGPVK(1)EVR	2	0.38398	3	78.5482	0.00300016	73.4351	0.00399151	107.026	0.00015268	107.03_x000D_
A0A3B6FRB9	317	BTB/POZ and MATH domain-containing protein 1-like(predicted) OS=Triticum aestivum OX=4565 PE=4 SV=1	---	IPQK(1)ITVEK	2	-0.078876	3	47.6028	0.0496765	63.8162	0.0212348	54.9816	0.0367324	54.982_x000D_
A0A3B6FRG0	110	Lactamase_B domain-containing protein OS=Triticum aestivum OX=4565 PE=4 SV=1	---	LPGAK(1)SVISK	2	-0.0041153	3	54.2593	0.0311436	65.8417	0.0125161	70.9415	0.00620191	70.942_x000D_
A0A3B6FTT8	163	Proteasome subunit alpha type OS=Triticum aestivum OX=4565 PE=3 SV=1	---	ASAMGK(1)NVSNAK	2	-0.51725	6	116.026	4.22771e-05	183.064	3.6151e-09	140.006	2.04568e-07	140.01_x000D_
A0A3B6FTT8	50	Proteasome subunit alpha type OS=Triticum aestivum OX=4565 PE=3 SV=1	---	AANGVVIATEK(1)K	2	0.62874	4	123.948	4.7578e-05	88.1008	0.00229715	113.24	0.000122966	113.24_x000D_
A0A3B6FTT8	90	Proteasome subunit alpha type OS=Triticum aestivum OX=4565 PE=3 SV=1	---	K(1)QAQQYYR	2	-0.053506	3	142.362	0.00478529	147.037	0.00417509	144.375	0.00452256	144.38_x000D_
A0A3B6FTT8	169	Proteasome subunit alpha type OS=Triticum aestivum OX=4565 PE=3 SV=1	---	NVSNAK(1)TFLEK	2	0.03419	5	118.766	1.84949e-05	155.48	4.70246e-07	83.1372	0.00211041	83.137_x000D_
A0A3B6FTT8	100	Proteasome subunit alpha type OS=Triticum aestivum OX=4565 PE=3 SV=1	---	LYK(1)ETIPVTQLVR	2	-0.24918	3	92.6498	0.00079579	101.431	0.000496296	65.2186	0.00883353	65.219_x000D_
A0A3B6FUI5	168	Usp domain-containing protein OS=Triticum aestivum OX=4565 PE=4 SV=1	---	IHVVK(1)DHDMK	3	-0.69722	5	69.7206	0.00240811	62.4662	0.00313577	79.659	0.00148885	79.659_x000D_
A0A3B6FUI5	47	Usp domain-containing protein OS=Triticum aestivum OX=4565 PE=4 SV=1	---	YFFSSLAGK(1)DASSHR	3	-0.35755	3	102.649	0.000108136	113.395	1.81857e-05	95.5698	0.000167393	95.57_x000D_
A0A3B6FVW7	97	Histone H2B OS=Triticum aestivum OX=4565 PE=3 SV=1	---	YNK(0.962)K(0.038)PTVTSR	3	-0.3422	3	12.4795	0.0113748	13.9859	0.00055255	6.01158	0.00540223	66.267_x000D_
[truncated: 4,329 more rows]

## Sheet: Table S2
KEGG pathway	Protein accession	Position	Protein description
osa00300 Lysine biosynthesis	A0A3B6LTL5	156	Semialdhyde_dhC domain-containing protein OS=Triticum aestivum OX=4565 PE=4 SV=1
osa00330 Arginine and proline metabolism	Q8W0Q1	352	Putative aldehyde dehydrogenase WIS1 OS=Triticum aestivum OX=4565 GN=wis1 PE=2 SV=1
osa00330 Arginine and proline metabolism	Q8W0Q1	543	Putative aldehyde dehydrogenase WIS1 OS=Triticum aestivum OX=4565 GN=wis1 PE=2 SV=1
osa00330 Arginine and proline metabolism	Q8W0Q1	295	Putative aldehyde dehydrogenase WIS1 OS=Triticum aestivum OX=4565 GN=wis1 PE=2 SV=1
osa00330 Arginine and proline metabolism	Q8W0Q1	285	Putative aldehyde dehydrogenase WIS1 OS=Triticum aestivum OX=4565 GN=wis1 PE=2 SV=1
osa00330 Arginine and proline metabolism	A0A3B6JG13	303	Aldehyde dehydrogenase OS=Triticum aestivum OX=4565 PE=3 SV=1
osa00330 Arginine and proline metabolism	A0A3B6JG13	41	Aldehyde dehydrogenase OS=Triticum aestivum OX=4565 PE=3 SV=1
osa00330 Arginine and proline metabolism	A0A3B6JG13	55	Aldehyde dehydrogenase OS=Triticum aestivum OX=4565 PE=3 SV=1
osa00330 Arginine and proline metabolism	W5FWT6	354	Aldehyde dehydrogenase 7B1 OS=Triticum aestivum OX=4565 GN=ALDH7B1 PE=2 SV=1
osa00330 Arginine and proline metabolism	W5FWT6	349	Aldehyde dehydrogenase 7B1 OS=Triticum aestivum OX=4565 GN=ALDH7B1 PE=2 SV=1
osa00330 Arginine and proline metabolism	A0A3B6TR55	8	PABS domain-containing protein OS=Triticum aestivum OX=4565 PE=3 SV=1
osa00330 Arginine and proline metabolism	A0A3B6TR55	111	PABS domain-containing protein OS=Triticum aestivum OX=4565 PE=3 SV=1
osa00330 Arginine and proline metabolism	A0A3B6TR55	54	PABS domain-containing protein OS=Triticum aestivum OX=4565 PE=3 SV=1
osa00330 Arginine and proline metabolism	A0A3B6GY57	433	Delta-1-pyrroline-5-carboxylate synthase OS=Triticum aestivum OX=4565 PE=3 SV=1
osa00330 Arginine and proline metabolism	A0A3B6GY57	500	Delta-1-pyrroline-5-carboxylate synthase OS=Triticum aestivum OX=4565 PE=3 SV=1
osa00330 Arginine and proline metabolism	A0A3B6GY57	187	Delta-1-pyrroline-5-carboxylate synthase OS=Triticum aestivum OX=4565 PE=3 SV=1
osa00330 Arginine and proline metabolism	A0A3B6MQE0	349	PABS domain-containing protein OS=Triticum aestivum OX=4565 PE=3 SV=1
osa00330 Arginine and proline metabolism	A0A3B6ELG3	27	Aspartate aminotransferase OS=Triticum aestivum OX=4565 PE=4 SV=1
osa00330 Arginine and proline metabolism	A0A3B6IPQ8	236	Aldehyde dehydrogenase OS=Triticum aestivum OX=4565 PE=3 SV=1
osa00330 Arginine and proline metabolism	A0A3B6IPQ8	44	Aldehyde dehydrogenase OS=Triticum aestivum OX=4565 PE=3 SV=1
osa00330 Arginine and proline metabolism	A0A3B6IPQ8	423	Aldehyde dehydrogenase OS=Triticum aestivum OX=4565 PE=3 SV=1
osa00330 Arginine and proline metabolism	A0A3B6IPQ8	167	Aldehyde dehydrogenase OS=Triticum aestivum OX=4565 PE=3 SV=1
osa00330 Arginine and proline metabolism	A0A3B5YW20	135	Fe2OG dioxygenase domain-containing protein OS=Triticum aestivum OX=4565 PE=4 SV=1
osa00330 Arginine and proline metabolism	A0A077S3V2	452	Aspartate aminotransferase OS=Triticum aestivum OX=4565 GN=TRAES_3BF023000050CFD_c1 PE=4 SV=1
[truncated: 6,028 more rows]

## Sheet: Table S3
Protein accession	Position	Protein description
[truncated: 5,039 more rows]

[truncated: 1 more sheets: Table S4]
